# Supplementary material for: Spatial patterns of CTCF sites define the anatomy of TADs and their boundaries
Source: Genome Biol. 2020 Aug 12;21:197. doi: 10.1186/s13059-020-02108-x (PMC7422557; doi:10.1186/s13059-020-02108-x)
Supplement: Supplementary file 2 — Additional file 2: Table S1. CTCF binding sites collection and associated annotations. [file 13059_2020_2108_MOESM2_ESM.xlsx]

## Sheet: CTCFs
chr	start	end	orientation	Triplet_class	MotifScore	ChipSeqScore	rank_score_aggregate	rank_score_aggregate_quartile	A549____endoderm___epithelium___cancer_	Fibrobl____mixed?__skin___normal_	GM10248____mesoderm___blood___normal_	GM10266____mesoderm___blood___affected_	GM12878____mesoderm___blood___normal_	GM12891__EBV__mesoderm___blood___EBV	GM12892__EBV__mesoderm___blood___EBV	GM13976____mesoderm___blood___normal_	GM13977____mesoderm___blood___affected_	GM19238__EBV__mesoderm___blood___EBV	GM19239__EBV__mesoderm___blood___EBV	GM19240__EBV__mesoderm___blood___EBV	GM20000____mesoderm___blood___affected_	Gliobla____ectoderm___brain___cancer_	H1-hESC____inner_cell_mass___embryonic_stem_cell___normal_	HUVEC____mesoderm___blood_vessel___normal_	HeLa-S3____ectoderm___cervix___cancer_	HepG2____endoderm___liver___cancer_	K562____mesoderm___blood___cancer_	Kidney_OC____mixed?__kidney___normal_	LNCaP__Androgen__endoderm___prostate___cancer_	LNCaP____endoderm___prostate___cancer_	Lung_OC____mixed?__Lung___normal_	MCF-7__Estrogen__ectoderm___breast___cancer_	MCF-7__EthanolSolventforestrogen__ectoderm___breast___cancer_	MCF-7__Serum-starved__ectoderm___breast___cancer_	MCF-7__Serum-stimulated__ectoderm___breast___cancer_	MCF-7____ectoderm___breast___cancer_	Medullo____ectoderm___brain___cancer_	NHEK____ectoderm___skin___normal_	Pancreas_OC____mixed?__pancreas___normal_	ProgFib____mixed?__skin___?	Spleen_OC____mixed?__spleen___normal_	n_samples_conserved	consensus_boundary	in_promoter
chr1	237593	237953	>	T	9.79075	12.6391	1502742648	2	0.529	0.4161	0.4543	0.4232	0.2142	0.462	0.2624	0.2674	0.4266	0.268	0.2453	0.5065	0.1221	0.5105	0.2062	0.1863	0.3424	0.2486	0.2045	0.3248	0.4734	0.57	0.5273	0	0.0615	0.0743	0.0886	0	0.8893	0.4799	1.2098	0.0784	0.3346	2	0	outside promoter
chr1	521337	521697	>	S	10.2594	13.8368	1680162378	2	0.8166	0.4272	0.5554	0.6389	0.4545	0.6406	0.3026	0.2231	0.656	0.6989	0.2197	0.4167	0.1144	0.4067	0.1707	0.211	0.2052	0.0957	0.2559	0.1677	0.2456	0.3795	0.2591	0.129	0.2897	0.3618	0.5221	0.3181	0.5246	0.8316	0.516	0.2901	0.2159	3	0	outside promoter
chr1	714087	714447	>	S	9.89399	9.32629	1342770430	2	0.2597	0.2949	0.1882	0.2098	0.1318	0.3893	0.3738	0.2325	0.243	0.3361	0.3009	0.3815	0.1326	0.1609	0.1963	0	0.108	0.2143	0.2865	0.2678	0.1858	0.3635	0.4695	0.0754	0.2079	0.1966	0.3125	0.2057	0.1484	0.2878	0.626	0.0928	0.6517	2	0	outside promoter
chr1	805232	805362	>	S	14.3658	46.6412	3446545444	3	1.369	0.8798	0.5118	2.0484	1.2942	2.5262	2.3133	0.9242	1.6244	2.3807	1.5844	2.5232	0.6032	1.1245	1.8461	0.5262	0.6859	0.4648	1.3935	0.7118	1.1543	2.4063	0.928	0.2853	0.7168	1.1102	1.7554	1.3716	1.364	1.9989	1.7277	0.615	1.3156	3	0	outside promoter
chr1	839966	840326	>	S	16.3935	60.468	3756117082	3	0.6985	1.3825	1.1048	1.5246	1.2589	3.0631	3.488	1.7107	2.1131	2.9518	2.4152	3.5716	0.7538	0.8814	2.4636	0.3525	1.4579	0.5932	1.6668	1.25	1.256	2.186	2.411	0.3657	0.7208	1.484	2.8522	1.2031	0.9645	3.7111	4.3509	0.7696	2.2076	3	0	outside promoter
chr1	848092	848452	>	C	3.07064	3.04243	129224816	0	0.1502	0.078	0	0	0	0.1182	0	0	0	0	0	0	0	0	0.978	0	0	0.1731	0.1431	0.2182	0	0	0	0	0	0.0757	0.0872	0.0906	0	0.3326	0.1739	0	0	1	0	outside promoter
chr1	856454	856704	<	C	9.59621	5.78335	1002849672	2	0.0716	0.1174	0.082	0.1036	0	0.1637	0.1549	0.0774	0	0.1498	0.1114	0.1343	0	0.0716	0.4134	0.0759	0.1902	0.166	0.3517	0.3537	0.1022	0.2947	0.4013	0	0.0657	0.1302	0.1441	0.1016	0.1365	0.2526	0.7626	0.1054	0.3297	2	0	outside promoter
chr1	864292	864508	<	S	6.16986	1.40885	171779895	0	0	0	0	0	0	0	0	0	0	0	0	0	0	0	0.1756	0	0	0	0	0	0	0	0	0	0	0	0	0	0	0	0	0	0	0	0	outside promoter
chr1	873488	873848	<	S	10.9853	35.3474	2491784838	3	0.7347	0.8546	0.6842	0.743	0.5854	1.1614	2.1292	0.4992	0.5905	1.3002	2.3586	1.2518	0.3714	0.3793	0.2077	0.3407	2.0723	0.7657	1.3828	0.6476	0.6969	0.9567	0.264	0.7089	1.2866	1.9407	2.9449	1.4514	0.1578	3.8276	1.939	0.5084	0.2347	3	0	outside promoter
chr1	880699	880915	<	S	7.56081	1.39429	234637169	1	0	0.0759	0	0	0	0	0	0	0	0	0	0	0	0.0536	0	0	0.0918	0	0	0	0	0	0	0	0	0.0757	0	0.1038	0	0	0	0	0	0	0	outside promoter
chr1	886832	887053	<	S	10.4453	8.06784	1365698158	2	0.1646	0.1147	0.1427	0.1103	0.1488	0.5374	0.2232	0	0	0.4105	0.2181	0.263	0	0.2692	1.1612	0.2271	0.5602	0.4326	0.2809	0.1319	0.1491	0.2281	0.1361	0.2059	0.2902	0.4353	0.4468	0.3267	0.1367	0.3059	0.2098	0.1207	0	2	0	outside promoter
chr1	911434	911794	<	D	7.1072	20.6583	1053754560	2	0.3288	0.3125	0.2845	0.2875	0.3437	0.9723	0.6942	0.4266	1.0355	2.3387	0.6035	1.8841	0.18	1.0008	1.1737	0.1179	0.4084	0.2957	0.6378	0.3209	0.5067	0.7361	0.5498	0.1155	0.1927	0.3095	0.4276	0.2588	0.2573	2.234	1.8229	0.3397	0.9316	3	0	outside promoter
chr1	919527	919887	>	D	16.6026	63.7447	3790680310	3	1.1307	2.0819	0.8616	1.1036	1.659	6.8883	4.5366	1.1737	1.5251	6.0075	4.8985	5.4626	0.4029	1.1417	4.4288	0.6295	2.6113	1.3159	2.0146	0.8563	0.595	1.6331	0.7607	0.7543	0.6371	2.0975	4.2816	2.3567	0.3797	6.4843	1.9377	0.9718	1.4485	3	0	outside promoter
chr1	933920	934136	>	S	3.39601	1.96749	103073212	0	0.0689	0	0.0903	0	0	0	0	0	0	0	0	0	0	0.0913	0.3859	0	0.1368	0.1637	0.1634	0	0	0	0	0	0	0	0.079	0	0.0671	0	0	0	0	0	0	on promoter
chr1	934439	934655	>	C	4.85335	4.16516	281387169	1	0	0.1073	0.1446	0.1906	0	0.1844	0.2552	0.1469	0.0832	0.2245	0.2804	0.2333	0	0.0569	0	0	0.0946	0	0.199	0	0	0.1688	0.2022	0	0	0.0753	0.131	0	0	0.2809	0.14	0.1362	0.0687	1	0	on promoter
chr1	937216	937576	<	CD	10.6227	34.0332	2353777448	3	0.4276	0.7311	0.9807	1.0917	0.8426	2.1729	1.7448	0.8959	1.059	1.9957	1.1572	2.0583	0.5198	0.6448	1.529	0.2516	0.9207	0.6588	1.4693	0.7609	0.7383	1.2276	0.9024	0.1989	0.4282	0.8122	0.9605	0.8425	0.4728	1.5429	1.3674	0.6377	1.0424	3	0	on promoter
chr1	950729	951089	>	CD	9.46776	14.0349	1482849566	2	0.4472	0.4611	0.1353	0.1935	0.4093	1.2121	0.6314	0.1621	0.2392	0.9076	0.9659	0.6848	0.0889	0.4366	0.5138	0.4145	0.9314	0.7663	0.3337	0.0883	0.2403	0.3081	0.1462	0.1902	0.2977	0.6398	1.2061	0.6294	0	1.3073	0.1123	0.2597	0.1378	2	0	on promoter
chr1	954582	954942	<	CD	7.66317	18.4461	1146779460	2	0.207	0.5562	0.5032	0.5672	0.5094	1.1803	1.2123	0.4647	0.7032	1.0657	0.9285	1.1255	0.2091	0.1695	1.1846	0.1293	0.433	0.301	0.6231	0.3479	0.3109	0.7195	0.4111	0.1222	0.1528	0.3997	0.6485	0.5207	0.2848	0.9323	0.597	0.3738	0.6755	3	0	on promoter
chr1	967855	968105	>	D	9.97521	6.84228	1170740178	2	0	0.0773	0.1814	0.2105	0.1348	0.5319	0.9966	0.2098	0.1322	0.6483	0.7095	0.4172	0.1868	0	0.4676	0	0	0	0.0725	0.0877	0	0.1265	0.1008	0	0	0	0.098	0	0.1763	0.25	0.7323	0	0.0617	2	0	outside promoter
chr1	968407	968587	>	C	8.0373	25.5233	1374832008	2	0.0756	0.1555	0.8353	0.8223	1.1845	2.4076	2.5435	0.7432	1.078	2.3835	1.5674	2.8685	0.4263	0.079	1.1781	0.4235	0.1922	0.1129	1.459	0.4975	0.1426	0.2883	0.883	0	0	0	0	0	0.6938	0.7583	1.3065	0.2125	1.7227	2	0	outside promoter
chr1	969237	969453	<	C	0	1.45365	7357619	0	0	0	0	0	0.0713	0	0.0981	0	0	0.1103	0.1294	0.1026	0	0	0	0	0	0	0	0	0	0	0	0	0	0	0	0	0	0	0	0	0	0	0	outside promoter
chr1	976029	976284	<	S	4.39937	6.31551	314690100	1	0.0985	0.2461	0.0663	0.0804	0.1173	0.4269	0.2817	0	0	0.3904	0.389	0.1757	0	0	0.4189	0	0	0	0.4345	0.1001	0.0875	0.2828	0	0.0982	0.1203	0.3416	0.3107	0.3045	0	1.0817	0.4067	0.0757	0.1856	2	0	outside promoter
chr1	994686	995106	<	S	3.32905	7.22985	239509226	1	0.0802	0.0707	0.2275	0.2969	0.221	0.4308	0.5304	0.1002	0.2219	0.682	0.4916	0.4732	0.1886	0.0751	0.4681	0	0.2103	0.114	0.2612	0.0724	0.0885	0.3555	0.101	0	0.0595	0.1046	0.148	0.2113	0.0862	0.2982	0.1739	0.0912	0.1533	2	0	outside promoter
chr1	999273	999448	<	D	15.8029	46.869	3557370105	3	0.5765	0.9559	1.158	1.4052	1.5349	3.5935	3.2258	0.5987	1.0176	3.5031	2.3284	3.599	0.8606	0.5873	1.7174	0.267	1.444	0.4959	1.2224	0.8313	0.833	1.7641	1.4758	0.356	0.6888	1.186	1.4847	1.1859	0.7285	2.4926	2.4109	0.605	1.9989	3	0	outside promoter
chr1	1057570	1057736	>	CD	8.95773	56.2574	2015113860	3	1.0193	1.5099	1.0178	1.1843	1.9188	4.6571	4.3166	0.9414	1.2712	4.5844	2.8267	4.4351	0.6328	1.2456	2.9484	0.7289	2.1181	1.1219	1.9022	0.8056	0.8555	1.5415	1.8896	0.3354	0.7601	1.3389	1.9872	1.2444	0.5771	4.8602	3.041	0.8441	1.1615	3	0	outside promoter
chr1	1109377	1109593	<	CD	2.55067	2.06579	77829528	0	0	0	0	0.0587	0	0.1592	0.178	0	0	0.1421	0.1103	0.1556	0	0	0.3064	0	0	0.2251	0	0	0	0	0	0	0	0	0	0	0	0	0	0	0	0	0	on promoter
chr1	1141343	1141559	>	D	6.08717	3.369	341641308	1	0	0	0	0.1441	0.092	0.4316	0.4204	0.1065	0.1018	0.3479	0.2128	0.1596	0	0	0.2125	0	0	0.1342	0.0741	0	0	0	0	0	0	0.0706	0.1862	0.0905	0	0	0	0	0	1	0	on promoter
chr1	1142409	1142659	>	C	8.06752	1.76153	324435725	1	0	0	0	0.0719	0	0.1369	0.0921	0	0.0674	0.1386	0.0988	0.1215	0	0	0.1624	0	0	0.1062	0.0754	0	0	0	0	0	0	0	0.072	0	0	0	0	0	0	1	0	on promoter
chr1	1143418	1143634	<	C	5.72607	1.96856	206791734	0	0	0	0.0638	0.0696	0	0.1692	0.1395	0.0807	0	0	0.136	0.1763	0	0	0	0	0.0969	0	0.1775	0	0	0	0	0	0	0	0	0	0	0.1671	0	0	0	0	0	on promoter
chr1	1166130	1166380	<	S	7.89694	4.06927	585729900	1	0	0.1127	0.0646	0.0695	0.1383	0.1061	0.1447	0	0	0.1408	0	0.1201	0	0.1125	0	0.2427	0.2537	0.2902	0.3446	0.1575	0.2419	0.1788	0.1329	0.1173	0.1969	0.0983	0.0718	0.0969	0	0.4616	0.3292	0.093	0	2	0	on promoter
chr1	1173342	1173558	<	S	8.9988	1.24564	281401842	1	0	0	0	0	0	0	0	0	0	0	0	0	0	0	0	0	0.0753	0	0	0	0	0	0	0	0	0	0	0	0	0	0	0	0	0	0	outside promoter
chr1	1185623	1185983	<	S	10.2554	40.6999	2338334801	3	0.6909	0.7618	1.0308	1.4092	1.6387	3.1384	2.569	0.8451	1.2309	3.3255	1.7793	3.0312	0.6512	0.7649	1.6407	0.4179	0.8056	0.9722	2.9071	0.8028	0.1941	0.448	0.7778	0.3512	0.6778	1.1855	1.374	0.8669	0.4838	0.7391	2.2671	0.3404	1.174	3	0	outside promoter
chr1	1186502	1186718	<	D	1.84126	1.22629	35235059	0	0	0	0	0	0	0	0	0	0	0	0	0	0	0	0	0	0	0	0	0	0	0	0	0	0	0	0	0	0	0	0	0	0	0	0	outside promoter
chr1	1200412	1200772	>	D	5.60047	5.78265	422672515	1	0.078	0.2871	0	0	0.0988	0.3623	0.2472	0	0.1033	0.2207	0.1521	0.2976	0	0.3682	1.2354	0.2131	0.4434	0.1663	0.3012	0.0804	0	0	0	0	0.0893	0.0961	0.1806	0.1445	0.0687	0.828	0	0.2268	0	2	0	outside promoter
chr1	1209329	1209545	>	S	4.03356	2.13346	136656285	0	0	0	0	0	0.0689	0.1727	0.1795	0	0	0.1705	0.1323	0.1634	0	0	0	0	0.0843	0	0	0.0692	0	0	0.1258	0	0	0	0.0791	0	0	0	0	0	0.1163	1	0	on promoter
chr1	1219312	1219528	>	C	5.20958	3.704	289584375	1	0	0.1036	0.0979	0.0939	0	0.3175	0.1143	0.1037	0.1874	0.1969	0.1817	0.3329	0	0	0.1488	0	0.129	0.1159	0.2984	0	0	0	0	0.0484	0.0647	0.1112	0.2708	0.1103	0	0.3169	0	0	0	1	0	outside promoter
chr1	1225536	1225896	<	C	8.69856	33.635	1695827650	2	0.5663	0.8536	0.388	0.4382	0.708	3.2436	1.4844	0.43	0.3914	1.235	2.1445	1.3012	0.3021	0.3785	2.6679	0.1983	2.1316	0.5725	2.0561	0.5414	0.6431	1.2313	0.3073	0.4293	0.6177	1.2903	2.3313	1.0472	0.4052	4.4983	1.3489	0.8143	0.6342	3	0	outside promoter
chr1	1227290	1227540	<	D	10.5502	46.2667	2517195100	3	0.7197	0.5164	0.6568	0.8092	1.7252	4.6935	3.4383	0.697	1.0522	3.0963	3.4158	2.8454	0.4972	0.3308	3.2169	0.5404	1.7184	0.7323	2.2919	0.4875	0.7074	0.9379	0.7301	0.6289	0.8044	1.5336	2.6121	1.268	0.8075	6.773	2.2016	0.4038	1.4616	3	0	outside promoter
chr1	1235410	1235770	>	D	0.422427	11.0502	72080067	0	0.1703	0.0839	0.3699	0.3702	0.6013	1.1612	0.6421	0.1734	0.5055	0.9855	0.4122	0.8499	0.1947	0.1246	1.0539	0.1643	0.561	0.4046	0.7035	0	0.1648	0.1052	0	0.1101	0.1918	0.2139	0.3274	0.2951	0.1381	0.3994	0.2484	0	0.0845	2	0	outside promoter
chr1	1237307	1237667	>	S	14.8764	12.0719	2.30151e+09	3	0.176	0.1993	0.2486	0.2414	0.4262	1.3257	0.4991	0.2067	0.4677	0.8172	0.4179	0.8627	0.1825	0.1251	2.0002	0.2	0.6963	0.6159	0.5021	0	0.2012	0.3103	0	0.1183	0.1652	0.2132	0.3783	0.3379	0.2005	0.7144	0.2287	0.1045	0.1563	2	0	outside promoter
chr1	1240613	1240973	>	S	8.25044	6.99097	862915170	2	0.0733	0.1228	0.1214	0.2391	0.2961	0.6573	0.871	0.1391	0.0951	0.5553	0.9873	0.6174	0	0.0672	0.2408	0	0.5331	0.1753	0.2659	0.0797	0	0	0	0.06	0	0.1069	0.2183	0.1474	0	0.3236	0.1122	0	0.198	2	0	outside promoter
chr1	1241457	1241817	>	S	5.48377	6.1326	422749390	1	0	0.1622	0.2041	0.2182	0.4517	0.634	0.5993	0.0921	0.2263	0.6775	0.2858	0.2316	0.0774	0.0788	0.4769	0.0814	0.2909	0.2917	0.4283	0	0	0	0	0	0	0	0.0742	0	0.1303	0.4248	0.1006	0.1044	0	2	0	on promoter
chr1	1243310	1243526	>	S	3.37596	3.63032	162473472	0	0	0	0.0802	0.0876	0.0809	0.255	0.2777	0.0851	0.1342	0.2277	0.2581	0.2387	0.0786	0	0	0	0.1019	0	0.0867	0.1154	0	0.1026	0.1666	0	0	0.0718	0.174	0.0824	0	0.2005	0	0	0.1924	1	0	on promoter
chr1	1245468	1245684	>	S	11.2492	1.52299	481810000	1	0	0	0	0	0	0.112	0	0	0	0.0924	0.098	0	0	0.059	0	0	0.1046	0	0.086	0	0	0	0	0	0	0.0667	0.074	0	0	0.1787	0	0	0	0	0	on promoter
chr1	1279954	1280314	>	S	6.87835	11.7222	816392916	1	0.2826	0.1498	0.091	0.0887	0.4599	1.2619	0.6536	0	0	0.6846	0.1237	0.1751	0	0.2851	0.9422	0.177	0.3878	0.6774	0.7109	0.0762	0.5636	0.9022	0	0.2339	0.4096	0.6414	0.6894	0.7117	0.1293	0.6176	0.4456	0.1471	0.0648	2	0	outside promoter
chr1	1284655	1284905	>	S	9.18256	17.8654	1541127929	2	0.1225	0.2627	0.5389	0.7509	0.4476	0.9543	1.1198	0.6721	0.9096	1.0866	0.7552	1.5591	0.2894	0.1711	0.7208	0	0.2356	0.2913	0.6263	0.272	0.4547	0.7752	0.2887	0.0661	0.1729	0.3634	0.5072	0.3848	0.1992	0.5902	0.8175	0.168	0.6048	2	0	on promoter
chr1	1285105	1285465	>	C	14.1657	20.0087	2703831655	3	0.2388	0.1852	0.4953	0.5454	0.5289	1.5204	1.3011	0.4383	0.6694	1.6309	0.9911	1.679	0.2263	0.2719	1.4638	0.0953	0.4481	0.5937	0.9205	0.4621	0.337	0.7929	0.3544	0.1295	0.1896	0.468	0.6939	0.5614	0.2884	1.4265	0.9335	0.1994	0.573	3	0	on promoter
chr1	1307516	1307730	<	C	10.4855	33.6746	2301997009	3	0.5165	0.644	0.8545	1.0381	1.3187	2.7399	1.9026	0.6709	1.1685	2.4893	1.175	3.0643	0.5675	0.5457	1.676	0.5359	0.8349	0.6747	1.1617	0.5541	0.4852	0.9594	0.7453	0.2626	0.4214	0.9353	1.3207	0.7984	0.6437	1.6181	1.4347	0.4819	1.0903	3	0	outside promoter
chr1	1310502	1310862	<	S	5.6922	9.01051	543863336	1	0.1512	0.2384	0.1441	0.1826	0.2076	0.5684	0.4311	0.1675	0.1903	0.3888	0.3062	0.543	0.2669	0.0987	0.2208	0	0.1449	0.2151	0.3374	0.1888	0.1429	0.1703	0.3497	0.0758	0.1417	0.2175	0.2735	0.3443	0.0917	0.4062	0.6598	0.1332	0.3882	2	0	on promoter
chr1	1311740	1312100	<	S	9.0418	5.46551	882345312	2	0.0572	0.1221	0.1002	0.0738	0.1356	0.5228	0.4586	0	0.0638	0.222	0.3192	0.1879	0	0.0555	0.4437	0	0.1959	0.565	0.8849	0	0.0794	0.1252	0	0.0895	0.0889	0.187	0.3123	0.2671	0.0672	0.1637	0	0.0609	0	2	0	on promoter
chr1	1334761	1335121	<	S	0	7.18144	22821376	0	0.0691	0.1444	0.1047	0.1656	0.2094	0.3982	0.2892	0.1084	0.114	0.3251	0.2509	0.2915	0.0821	0.0597	0.7443	0.1058	0.1249	0	0.2084	0.3064	0.1002	0.265	0.3681	0.0691	0.1016	0.161	0.1782	0.1624	0	0.3306	0.6579	0.1119	0.4259	2	0	on promoter
chr1	1337363	1337723	<	S	13.1456	16.4957	2414793560	3	0.4096	0.5218	0.2795	0.3064	0.7459	1.0458	0.6322	0.2595	0.3865	1.1752	0.3216	0.7048	0.1903	0.3747	1.1294	0.7486	0.6263	0.5668	0.9625	0.1418	0.5084	0.8778	0.0997	0.2036	0.3625	0.3156	0.452	0.454	0.359	1.5696	0.4989	0.3738	0.1032	3	0	outside promoter
chr1	1342900	1343403	<	S	0.085601	1.30029	14039190	0	0	0	0	0	0	0	0	0	0	0	0	0	0	0	0	0	0	0	0	0	0	0	0	0	0	0	0.0954	0	0	0	0	0	0	0	0	on promoter
chr1	1373525	1373775	<	S	8.66556	2.60092	503377335	1	0.0583	0	0	0	0	0.1207	0.1149	0	0.0755	0.2885	0.4906	0	0	0.0547	0	0	0	0.4577	0.1021	0.0922	0	0	0	0	0	0	0	0	0	0	0.2054	0	0	1	0	outside promoter
chr1	1376365	1376561	<	D	13.3645	50.9962	3.36499e+09	3	1.2613	1.6416	0.8278	0.9554	1.8079	4.9418	2.9954	0.7589	1.1509	3.7071	2.6649	3.2427	0.4842	0.7403	2.0652	0.8303	1.7164	0.9768	2.8649	0.6824	0.5539	1.1479	0.8331	0.6606	1.0237	2.0081	3.2292	1.8671	0.6135	4.2436	1.5042	0.9325	0.891	3	0	outside promoter
chr1	1376993	1377251	>	CD	10.1961	7.392	1257343950	2	0	0.0844	0.0717	0.1273	0.18	0.4123	0.4646	0.3098	0.328	0.2356	0.2126	0.182	0.0834	0.0712	0.1205	0	0.2155	0	0.1175	0	0	0.1553	0	0.2815	0.3493	0.6327	0.9934	0.6443	0	0.4149	0.0988	0.0699	0	2	0	outside promoter
chr1	1440275	1440635	<	C	5.27941	17.7343	637788568	1	0.3811	0.2533	0.4115	0.3994	0.8747	1.1437	0.9442	0.2041	0.2388	0.8404	0.4201	0.6761	0.2229	0.5667	0.6583	0.2222	0.2506	0.4433	0.4602	0.3723	0.6674	0.9372	0.4155	0.2351	0.3246	0.6259	0.8236	0.5212	0.4357	1.2368	0.8968	0.175	0.4894	3	0	outside promoter
chr1	1440850	1441261	<	S	10.2554	29.6724	2147024938	3	0.8085	0.5515	0.7179	0.5395	1.4932	1.9626	1.9429	0.6904	0.8325	2.397	1.2454	2.2136	0.4161	0.8229	1.0972	0.5374	0.4557	0.6956	1.2251	0.4063	0.4685	0.8266	0.7557	0.3115	0.6156	0.9786	1.0146	0.6758	0.5145	0.8074	1.6181	0.3608	0.6917	3	0	outside promoter
chr1	1446213	1446573	<	S	4.06608	1.33603	90649946	0	0	0	0	0.0758	0	0	0	0.0776	0	0	0	0	0	0	0	0	0	0	0	0	0	0	0	0	0	0	0	0	0	0	0	0	0	0	0	on promoter
chr1	1486433	1486905	<	D	3.15685	7.35432	226826917	0	0.0873	0.3115	0	0	0.1312	0.163	0.1205	0	0.068	0.1414	0.0999	0	0	0.1967	0.7946	0.1787	0.3989	0.5575	0.4674	0	0.1067	0.1727	0	0.2719	0.4929	0.6665	1.1108	0.5736	0	0.1168	0.173	0.2117	0	2	0	outside promoter
chr1	1509178	1509538	>	D	3.74587	3.54463	180552402	0	0.0627	0	0.0693	0.0948	0.0873	0	0.119	0.0936	0.0875	0.1328	0.1229	0.1654	0	0.0541	0.1249	0.2066	0.128	0.8239	0.3732	0	0	0	0	0.1114	0.1763	0.0632	0.0751	0	0.1378	0.168	0.1577	0	0	2	0	on promoter
chr1	1533063	1533423	>	S	7.35245	9.0081	808574955	1	0.2438	0.2955	0.1381	0.1565	0.2471	0.4968	0.4468	0.1554	0.0837	0.2584	0.3652	0.216	0	0.1149	1.5296	0.0973	0.565	0.1677	0.1612	0.1734	0	0.1595	0	0.2044	0.2691	0.3552	0.5011	0.4677	0.2052	0.5293	0.3431	0.1909	0	2	0	outside promoter
chr1	1534860	1535076	>	C	6.345	8.085	606991315	1	0.1557	0.2368	0.1832	0.1552	0.1059	0.5594	0.3765	0.1217	0.1495	0.5394	0.2969	0.3313	0.1603	0	2.3927	0	0	0	0.1813	0	0	0.1131	0	0.0801	0.0745	0.2623	0.4764	0.1522	0.1738	0.5515	0.1419	0.1395	0.0901	2	0	outside promoter
chr1	1555465	1555825	<	CD	9.62308	11.0563	1383854784	2	0.14	0.2404	0.2158	0.178	0.4066	1.2184	0.8389	0.1147	0.1646	0.3261	0.2059	0.2962	0.1185	0.2138	1.3721	0.1773	0.6057	0.6476	1.2189	0.0816	0	0.1094	0.2306	0.1567	0.2417	0.3724	0.6545	0.4597	0.1013	0.591	0.155	0.1208	0.0705	2	0	outside promoter
chr1	1565634	1565850	>	CD	8.94623	3.98956	714177072	1	0	0	0.0667	0.1155	0.1079	0.3838	0.3437	0.0733	0.0764	0.3094	0.7217	0.2689	0	0	0.1253	0	0	0	0	0	0	0	0.1177	0	0	0	0	0	0	0.3147	0.2106	0	0.2004	1	0	on promoter
chr1	1590763	1591123	<	C	8.6244	28.4004	1.5944e+09	2	0.6046	0.4743	0.1985	0.38	1.4087	2.4161	1.3567	0.2709	0.8078	2.208	0.8553	1.5249	0.2832	0.4815	2.0612	0.6804	1.1034	0.4361	0.9005	0.5525	0.341	0.7543	0.5106	0.5572	0.9198	1.4808	2.4246	1.1211	0.5501	1.3538	1.2372	0.2892	0.6036	3	1	outside promoter
chr1	1597131	1597491	<	S	11.8198	10.7925	1844255060	2	0.2098	0.1939	0.1716	0.211	0.3792	1.0295	0.5461	0.1081	0.5311	0.7745	0.2542	0.5646	0.1865	0.2177	1.3375	0.1915	0.2583	0.1932	0.5679	0	0.1167	0.4436	0	0.1622	0.2249	0.3714	0.4449	0.4226	0.1228	0.5018	0	0.2401	0.1633	2	1	outside promoter
chr1	1610342	1610702	<	S	5.45566	14.8427	628235823	1	0.1569	0.2352	0.7049	0.319	0.7944	2.6248	0.5401	0.4107	0.4104	0.4811	1.593	0.9783	0	0	1.4923	0.1547	0.4575	0.6688	0.3522	0.22	0.1869	0.6505	0	0.1549	0.2133	0.3747	0.5054	0.2788	0	0.5747	0.362	0	0.2556	2	1	outside promoter
chr1	1655964	1656417	<	D	8.6244	26.7142	1566252735	2	0.6156	0.624	0.357	0.4868	1.2	1.9937	1.3697	0.2072	0.625	1.9201	0.785	1.2404	0.3055	0.5614	1.7177	0.5262	0.9847	0.6857	0.9627	0.3502	0.0996	0.2617	0.6264	0.5199	0.9339	1.4692	2.1066	0.915	0.52	1.3065	1.6054	0.3475	0.5268	3	1	on promoter
chr1	1695771	1695987	>	CD	6.30172	9.1892	638628325	1	0.1339	0	0.0736	0.1498	0.0715	0.1927	0.3401	0.09	0.1114	0.186	0.342	0.171	0	0.07	0	0	0.2914	0	0	0	0	0	0.3635	0.4274	0.8235	1.4821	1.5196	0.8678	0.0943	0	0.1359	0	0.2446	2	0	outside promoter
chr1	1707043	1707673	<	C	3.54171	4.23469	190398369	0	0	0	0	0.0714	0.1753	0.4035	0.3949	0	0	0.2895	0.5061	0.2896	0	0	0.2012	0	0.1439	0	0	0	0	0	0	0.0999	0.152	0.1941	0.3069	0.2538	0	0.1199	0.1019	0	0.0979	1	0	outside promoter
chr1	1709586	1709802	<	D	6.75163	2.62979	337506219	1	0.0617	0	0	0.1031	0	0.2275	0.2374	0.0732	0	0.285	0.1915	0.1784	0	0	0	0	0.0871	0	0.1013	0.0807	0	0	0	0	0	0.0758	0.1113	0.1392	0	0	0	0	0	1	0	on promoter
chr1	1710369	1710729	>	D	6.3984	7.58822	596844352	1	0.0788	0.1396	0.2432	0.2562	0.2352	0.6521	0.4817	0.2082	0.1485	0.5192	0.5395	0.5047	0.1101	0	0.7906	0	0.1492	0.0984	0.1829	0.0925	0.0918	0.142	0	0.1239	0.1617	0.2495	0.3788	0.1984	0.0649	0.2333	0.1022	0.0817	0.1357	2	0	on promoter
chr1	1720482	1720842	>	C	10.6049	17.9271	1939704930	3	0.3683	0.2464	0.3083	0.2424	0.6505	1.5592	0.7861	0.1666	0.34	1.1925	0.7954	1.0361	0.1578	0.3289	1.8818	0.3623	0.7583	0.7427	0.5805	0.1461	0.265	0.5142	0	0.5551	0.6546	0.9117	1.1477	0.7571	0.2931	0.8272	0.3677	0.2219	0.223	2	0	outside promoter
chr1	1726513	1726717	<	C	6.54418	2.78399	334867127	1	0	0	0	0	0.0962	0.2933	0.0962	0	0	0.1501	0.1554	0.2057	0	0	0.4792	0	0.1892	0.2546	0.1256	0	0	0	0	0.0529	0.0559	0.072	0.1482	0.1297	0	0.2172	0	0	0	1	0	outside promoter
chr1	1727905	1728265	<	D	9.15076	6.58539	997670328	2	0.0954	0.0792	0.0941	0.1563	0.2112	0.5084	0.3315	0.0777	0.1619	0.4562	0.2294	0.4531	0	0.0655	0.5565	0.0751	0.306	0.3622	0.4607	0	0.0817	0	0	0.1245	0.1964	0.2763	0.3433	0.2091	0.0837	0.2052	0.2069	0.0644	0.3267	2	0	outside promoter
chr1	1773189	1773549	>	CD	10.5642	2.78867	729786150	1	0	0	0.0865	0.0775	0.0892	0	0	0.1302	0	0	0.1763	0	0	0.053	0	0.1041	0.0918	0.1167	0.1106	0	0.1927	0.1969	0.1773	0.0838	0.1554	0	0	0	0.1666	0.1175	0.1426	0	0.0744	1	0	outside promoter
chr1	1787083	1787443	<	CD	6.63957	2.39313	306175455	1	0	0	0.0671	0.0667	0.1214	0	0	0.0825	0	0	0	0	0.0827	0	0	0	0.1621	0.4782	0.1631	0	0.0932	0.0966	0	0.1142	0.2374	0	0	0	0.0983	0	0.2467	0	0	1	0	outside promoter
chr1	1790098	1790302	>	D	10.1406	10.542	1476649720	2	0.2137	0.4864	0	0	0.0722	0.316	0.1765	0.0742	0	0.2699	0.2947	0.168	0	0.1318	0.6019	0.3847	0.5081	0.3678	0.5673	0.1833	0.1406	0.4124	0.224	0.4464	0.4273	0.7032	1.1321	0.5154	0.125	0.9323	0.3978	0.2512	0.2321	2	0	outside promoter
chr1	1830638	1830998	>	C	7.73103	8.92668	872321700	2	0.1128	0.0848	0.1879	0.177	0.5549	1.2311	0.614	0.2027	0.1336	0.691	0.6741	0.5363	0.2488	0	0.7266	0	0.1653	0.8028	0.338	0	0	0.1166	0	0.1016	0.1396	0.2304	0.2783	0.3574	0.0742	0	0	0.065	0.1605	2	3	outside promoter
chr1	1837745	1837966	<	C	6.01201	77.9614	1096549302	2	1.3265	2.0751	0.9723	1.3077	3.1371	6.7061	5.6266	1.0194	1.3089	6.5269	5.059	5.3152	0.4518	1.9487	3.6376	1.7223	3.1345	1.5207	3.4207	0.9594	1.1541	1.8048	1.6313	1.0292	1.5196	2.6141	3.8212	1.9883	1.0668	5.4579	1.9449	1.1355	2.0078	3	3	outside promoter
chr1	1840360	1840720	<	S	10.0292	28.0881	2040015430	3	0.322	0.5287	0.7839	0.5985	0.6304	1.6049	1.8161	0.7849	0.6309	1.819	0.9602	2.1547	0.4621	0.3701	1.3503	0.1622	0.866	0.4671	0.8824	0.7663	0.5785	1.3078	0.9458	0.1816	0.3704	0.6639	1.3564	0.6938	0.3358	1.4981	1.0372	0.2956	1.1623	3	3	outside promoter
chr1	1850325	1850685	<	D	5.86601	4.1639	370975857	1	0.0792	0	0.0631	0.116	0	0.2251	0.1654	0.1551	0.0982	0.2341	0.1622	0.1742	0	0	0.2236	0	0.1243	0.1788	0.247	0.0674	0.0872	0.1433	0.1251	0	0.0897	0.1346	0.221	0.1623	0	0.2099	0.2832	0	0.1507	2	3	on promoter
chr1	1875432	1875792	>	CD	9.12208	76.8302	2160971826	3	1.4418	2.9554	1.1466	1.4018	1.4724	6.4439	3.9474	1.1194	1.4017	3.6854	6.0653	1.9657	0.8551	2.156	5.7588	0.6343	3.1226	0.6957	2.3354	0.9908	1.0786	2.4092	1.855	1.099	1.2437	2.9672	5.1583	2.4647	0.7817	5.6839	2.1378	1.8639	1.5542	3	0	outside promoter
chr1	1886265	1886625	<	CD	1.41344	8.60155	114520260	0	0.2109	0.1233	0	0	0.3138	0.3219	0.1283	0.0964	0.1864	0.2157	0.1457	0.2283	0	0.1766	1.4881	0	0.6703	0.4411	0.4804	0.15	0.157	0.1857	0	0.2046	0.2874	0.4948	0.8229	0.7046	0.137	0.4961	0	0.2022	0	2	0	outside promoter
chr1	1891493	1891853	>	CD	9.68534	56.1119	2287356248	3	1.3309	1.6337	0.6761	0.5285	1.279	3.5132	2.1608	0.6556	1.2228	2.1642	1.4947	1.5177	0.3918	1.7672	3.6829	0.7116	2.3766	1.4508	2.8923	0.6921	1.3749	2.0281	0.564	0.7305	1.167	2.293	3.0854	1.9955	1.5327	5.1219	1.7777	0.9418	0.99	3	0	outside promoter
chr1	1976289	1976649	<	C	11.6003	51.4414	2925729041	3	0.4857	1.3039	0.9848	1.1955	0.6651	2.5377	2.3852	1.2141	1.9489	2.2988	2.0641	1.5851	0.6492	0.8843	2.8525	0.2892	1.7287	0.723	1.6423	1.1223	1.307	2.0508	1.7967	0.2636	0.5741	1.2112	2.0681	0.9925	0.9364	3.3132	2.8131	0.8262	2.2234	3	0	outside promoter
chr1	1977908	1978268	<	S	13.0368	52.724	3320197464	3	0.942	0.8814	0.8634	0.8478	1.3474	4.662	2.9643	0.807	1.2602	1.4029	3.026	1.1654	0.4237	1.0949	4.2018	0.5204	1.5387	1.5568	2.8755	0.5662	1.0021	2.1205	0.6697	0.8362	1.2129	2.4224	3.7193	1.9249	0.4326	3.6888	1.5704	0.7711	0.8511	3	0	outside promoter
chr1	1980831	1981191	<	D	4.31844	7.20835	330053552	1	0.1698	0.0719	0	0	0.111	0	0	0	0.109	0	0	0	0	0	1.5566	0	0.3085	0.2499	0.1747	0.2017	0.2715	0.4576	0	0.2453	0.4043	0.6829	0.9415	0.6031	0	0.5033	0.3314	0	0.0943	1	0	on promoter
chr1	2023028	2023388	>	D	8.16835	20.5864	1323093296	2	0.3184	0.9115	0.2349	0.1512	0.5437	3.7574	0.2277	0.5911	0.2124	1.2428	2.2786	0.598	0.1706	0.8211	2.3311	0.4128	0.311	0.6004	2.3871	0.2374	0.1145	0.0821	0.5494	0.0858	0.0838	0.1498	0.2623	0.278	0.82	0.4728	0.6047	0.2597	0.6545	3	0	outside promoter
chr1	2040088	2040448	>	S	5.84815	9.66592	583649066	1	0.2622	0.5251	0.1711	0.099	0.2148	0.4208	0.1493	0	0.2728	0.3083	0.143	0.1011	0	0.4204	1.5961	0.2097	0.3545	0.3937	1.1067	0.1226	0	0	0	0.1444	0.2371	0.2813	0.4538	0.3484	0.3517	0.3236	0.1706	0.3723	0.1745	2	0	outside promoter
chr1	2062540	2062790	>	S	5.47955	1.68067	169539580	0	0	0	0	0	0	0	0	0	0	0	0	0	0	0	0	0	0	0	0.2041	0	0	0	0.1282	0	0	0	0	0.1069	0.1839	0	0	0	0	0	0	outside promoter
chr1	2063636	2063996	>	C	6.50033	8.00076	628077033	1	0.079	0.3964	0.2035	0.1102	0.1096	0.4174	0.3745	0.1201	0.4674	0	0	0	0.1091	0.3634	0.7719	0.1213	0	0.4748	1.1763	0.1708	0	0	0.3972	0	0	0	0	0.0807	0.3287	0	0.4843	0.377	0.1305	2	0	outside promoter
chr1	2071240	2071800	<	C	11.6326	30.8556	2583357188	3	0.6021	0.654	0.4425	0.38	0.8396	3.016	1.1116	0.4526	0.562	1.4347	1.7902	1.0147	0.1975	0.877	1.7001	0.7301	1.5163	0.7457	0.8225	0.3619	0.5439	0.7902	0.4081	0.6677	0.8321	1.4155	2.1297	1.3668	0.5893	3.8102	0.8327	0.6736	0.6433	3	0	outside promoter
chr1	2094775	2094991	<	S	7.63416	3.95765	544093001	1	0	0.1159	0	0	0	0	0	0	0.0716	0	0	0	0	0.0934	0.1902	0.2084	0.0791	0.2193	0.3295	0.0676	0	0	0.3514	0.1012	0.1535	0.2826	0.3034	0.1187	0.4785	0	0.1339	0.0772	0	1	2	outside promoter
chr1	2105728	2106088	<	D	16.6453	60.078	3756626468	3	1.3189	2.1553	0.7461	1.2061	1.3523	4.8047	2.6741	0.7894	1.2715	4.0918	2.7988	3.5402	0.4448	1.6947	4.0151	1.1044	2.6102	1.1014	2.289	0.5927	0.9606	1.767	1.075	0.7846	0.979	2.2061	3.207	1.9583	1.2953	5.1733	1.6522	1.3779	0.817	3	2	outside promoter
chr1	2126689	2126876	>	D	10.2357	50.686	2450400512	3	1.0074	1.2525	1.008	0.8576	1.9282	3.7163	3.9119	0.7234	1.047	3.7001	2.4065	4.0195	0.5449	1.3871	2.6366	0.8697	2.0473	0.9525	1.3885	0.8758	0.719	1.4099	1.6714	0.4498	0.8161	1.5862	2.5063	1.1277	0.7592	4.7445	1.204	0.6566	1.5968	3	2	outside promoter
chr1	2144124	2144484	>	C	7.25519	7.41428	717560452	1	0.0945	0.1338	0.1416	0.1799	0.2229	0.512	0.3684	0	0.1213	0.5166	0.3064	0.2935	0.1197	0.1183	0	0.1089	0.193	0	0.3902	0.0978	0	0	0.3589	0.0924	0.1166	0.4627	0.6079	0.3684	0	0.4048	0.433	0.0843	0.2282	2	0	outside promoter
chr1	2158985	2159201	<	C	3.69995	3.12808	163280240	0	0	0	0.127	0	0	0.252	0.1567	0.1194	0.1425	0.2436	0.238	0.2665	0	0	0.1391	0	0	0	0.0763	0.116	0	0	0	0	0	0	0	0	0	0.1991	0.1412	0	0.0985	1	0	on promoter
chr1	2160612	2160833	<	S	4.8925	6.41443	366567756	1	0.1255	0.0945	0.1209	0.1695	0.1538	0.4651	0.569	0.1244	0.1087	0.3948	0.4086	0.4691	0	0.1044	0	0	0.1003	0.0957	0	0	0.1171	0.1816	0	0.1079	0.2423	0.2962	0.3362	0.2668	0.0665	0.2939	0.414	0.0719	0.198	2	0	on promoter
chr1	2169116	2169476	<	D	8.02658	5.31092	708971055	1	0.2208	0.2183	0.0883	0.0904	0.1579	0.3152	0.1767	0.081	0.0736	0.195	0.1222	0.1763	0	0.1635	0.4256	0.2266	0.2835	0.4101	0.4628	0.0726	0	0.1126	0	0.0666	0.0991	0.1546	0.1878	0.2166	0.0702	0.358	0	0.1733	0.0762	2	0	outside promoter
chr1	2242908	2243268	>	CD	7.82143	9.11568	897888620	2	0.1719	0.2855	0.1267	0.2327	0.2048	0.6773	0.3341	0.0792	0.1725	0.6585	0.2669	0.4399	0.1523	0.0737	1.1555	0.0835	0.2541	0.2191	0.6565	0	0.0906	0.0991	0.2253	0.1588	0.1915	0.3489	0.6957	0.3525	0.0784	0.4056	0.282	0.1128	0.1535	2	0	outside promoter
chr1	2246637	2246997	<	C	5.71601	24.9513	797390000	1	0.4891	0.7452	0.516	0.6665	0.5242	2.1252	1.5132	0.5009	0.6591	1.5819	1.2004	1.8626	0.3008	0.5396	1.6438	0.2178	0.7208	0.3919	0.739	0.6119	0.448	0.6074	0.6386	0.1703	0.2448	0.6836	1.3754	0.6717	0.3079	1.5921	1.2802	0.3947	0.7565	3	0	outside promoter
chr1	2313275	2313448	<	D	13.7669	77.7429	3637761162	3	1.4271	3.2939	1.1408	1.1293	2.0691	7.7246	5.7522	0.9197	1.8598	5.8487	6.6013	5.122	0.5902	1.6569	4.5157	0.8144	2.2273	1.16	3.3375	0.8356	0.8871	2.261	1.8387	0.7868	1.0688	2.2094	3.9641	1.8874	0.9944	10.1228	2.4737	1.1768	1.9754	3	0	outside promoter
chr1	2314048	2314408	>	CD	8.23868	21.6121	1362347370	2	0.369	1.1814	0.2228	0.3212	0.4188	1.3015	0.7005	0.329	0.4845	1.2466	0.8657	0.8138	0.2765	0.5397	3.3053	0.4103	1.2405	0.4795	0.9894	0.2579	0.1629	0.3766	0.213	0.3481	0.3713	0.9348	1.5433	0.6882	0.0758	1.8548	0.8371	0.3727	0.2263	3	0	outside promoter
chr1	2345104	2345320	<	CD	7.80907	1.35604	240745898	1	0	0	0	0	0	0.1072	0.0973	0	0	0	0.0897	0	0	0	0	0	0	0	0	0	0	0	0	0	0	0	0	0	0	0	0.1024	0	0	0	4	on promoter
chr1	2345915	2346083	>	CD	13.4384	45.6464	3296115060	3	0.8458	1.3044	0.9138	0.9223	1.523	3.0159	2.6085	0.9501	1.0616	2.8995	2.037	3.1791	0.5196	1.0026	2.1556	0.7858	1.5704	0.6209	1.8206	0.8247	0.545	1.1349	1.4047	0.458	0.6736	1.4352	2.3936	0.9174	0.6655	3.2804	2.182	0.8002	1.5679	3	4	on promoter
chr1	2347243	2347603	<	CD	3.29054	3.6852	159494510	0	0	0	0.0732	0.165	0.1803	0.4383	0.4108	0	0.0824	0.267	0.5768	0.1969	0	0	0	0	0	0	0	0	0	0	0	0	0	0	0.1326	0.0884	0	0.4949	0.1067	0	0	1	4	outside promoter
chr1	2361486	2361846	>	D	13.284	19.4447	2573833930	3	0.3157	2.1698	0.113	0.1488	0.768	1.7793	0.8222	0.0764	0.1829	0.9197	0.6272	0.6336	0.1087	0.3935	1.7356	0.4029	0.6912	0.1573	1.1313	0.0804	0.1549	0.1122	0.136	0.1936	0.2046	0.4648	0.9031	0.8172	0.0684	8.0507	0.2477	0.7565	0.1664	3	4	outside promoter
chr1	2375359	2375575	>	S	5.84041	9.41761	575502573	1	0.5467	0.373	0.0649	0.066	0.1953	0.6121	0.3683	0	0.1014	0.4484	0.3861	0.2566	0	0.1486	1.0894	0.2208	0	0.3608	0.1444	0.1142	0.1534	0.2741	0.258	0.0657	0.0922	0.3254	0.408	0	0.8155	0.6571	0.2962	0.3523	0.144	2	0	outside promoter
chr1	2446639	2446999	>	C	5.2544	2.56109	226455185	0	0.0901	0.0771	0	0	0.0774	0	0	0	0	0	0	0	0	0.0689	0.4542	0	0.1807	0	0.1153	0	0	0	0	0.0739	0.1034	0.1535	0.3289	0.1525	0	0.1555	0	0	0	1	0	outside promoter
chr1	2455160	2455524	<	C	9.62022	3.00775	663221052	1	0	0	0	0	0.2088	0	0	0	0	0	0	0	0	0	0.6767	0.1234	0	0	0	0	0.0881	0.1778	0.1073	0	0	0.2392	0.4654	0.076	0	0	0	0	0.0909	0	0	outside promoter
chr1	2460451	2460693	<	D	3.97424	3.16012	179408889	0	0	0	0.0847	0.0668	0.2024	0.4526	0.1434	0	0.0693	0.5099	0.1624	0.2379	0	0	0.1624	0	0	0.1223	0.0695	0.07	0	0	0	0	0	0	0	0	0	0.223	0	0	0.2067	1	0	on promoter
chr1	2470787	2471147	>	CD	5.31263	8.44598	474860712	1	0.1053	0	0.3228	0.2505	0.3198	0.5175	0.4033	0.1741	0.4101	0.4566	0.3182	0.5168	0.2443	0.082	1.1001	0.0826	0.3627	0.3619	0.7092	0.1436	0	0.0795	0.1103	0	0	0	0	0.0979	0.1586	0.4249	0.1835	0.0618	0.2738	2	0	outside promoter
chr1	2479521	2479742	<	C	16.2298	46.0204	3555879195	3	0.8934	1.3338	0.8686	0.8213	1.4043	2.5655	2.2338	0.905	0.9041	2.6842	1.3574	2.8734	0.4882	1.2219	1.9146	0.8943	1.1849	0.8638	2.0789	0.7769	0.7313	1.304	1.3115	0.4561	0.9451	1.5341	1.9607	1.0913	1.3405	3.2007	2.2505	0.7945	1.2197	3	0	outside promoter
chr1	2486378	2486628	<	S	5.67431	30.4783	836334740	2	0.3115	0.2292	0.5563	0.7679	1.7508	4.0026	3.5971	0.6139	0.8524	3.7729	2.7955	3.6774	0.2845	0.4381	0.9664	0.6742	0.5423	1.32	1.1872	0.2937	0	0.1105	0.5903	0.3641	0.5784	0.9963	1.5181	0.863	0.3578	0.7119	0.5292	0.1333	0.9572	2	0	on promoter
chr1	2487750	2488110	<	S	6.92192	2.65919	354185862	1	0	0	0.0718	0.0739	0.1536	0.2715	0.223	0	0	0.2488	0.212	0.2141	0.0786	0	0	0	0	0	0	0	0	0	0.149	0	0	0	0	0	0	0	0.1725	0	0.0806	1	0	on promoter
chr1	2488697	2489063	<	S	8.20801	1.90283	356137964	1	0	0	0.1066	0.0653	0	0	0.0953	0.0746	0	0.1719	0.0858	0.1456	0	0	0.1419	0	0.0815	0.1788	0.1289	0	0	0	0	0	0	0	0	0	0	0	0	0	0	1	0	on promoter
chr1	2493341	2493701	<	S	5.65553	18.1071	710744180	1	0.3031	0.7709	0.3213	0.3259	0.4916	1.9817	1.2158	0.2305	0.5262	1.4497	1.0309	1.1591	0.2812	0.3572	2.6118	0.122	0.5957	0.2675	0.8963	0.1331	0.1906	0.3479	0	0.2552	0.2417	0.4936	0.9885	0.5776	0.0849	0.6336	0.3255	0.4036	0.4383	2	0	outside promoter
chr1	2507644	2507860	<	S	2.40629	1.48622	54643653	0	0	0	0	0.0678	0	0	0.175	0	0	0	0.1162	0.1089	0	0	0	0	0	0	0	0	0	0	0	0	0	0	0	0	0	0	0	0	0	0	0	outside promoter
chr1	2509857	2510217	<	D	10.0851	5.93456	1101949170	2	0	0	0.1932	0.1345	0.1696	0.5012	0.3003	0.0781	0.1158	0.5361	0.2284	0.5317	0	0.0569	0.2742	0.2818	0	0.1806	0.1284	0.2805	0	0	0.5788	0	0	0	0	0	0	0.2717	0.2026	0.0863	0.2598	1	0	outside promoter
chr1	2516956	2517316	>	CD	4.10939	2.19205	143370495	0	0	0	0	0.0806	0.0813	0.1503	0.1601	0.1082	0	0.1665	0.1555	0.1697	0	0	0	0	0	0	0	0	0	0	0.1001	0	0	0	0	0	0	0	0	0	0.116	0	0	outside promoter
chr1	2524773	2524989	<	C	4.66211	2.31429	176318532	0	0	0	0	0.0767	0	0.2748	0.2355	0	0	0.2334	0.2607	0.2142	0	0	0	0	0	0	0	0	0	0	0	0	0	0	0.1056	0	0	0	0	0	0	0	0	outside promoter
chr1	2529990	2530350	<	D	3.71598	4.89977	219792150	0	0.1083	0	0.0874	0.0961	0.234	0.2269	0.5785	0	0.1087	0.3263	0.3012	0.3258	0	0	0.4686	0	0.1609	0.3062	0.301	0	0	0	0	0.1274	0.2024	0.1454	0.1613	0.2207	0	0.3489	0	0	0	1	0	outside promoter
chr1	2574028	2574244	>	CD	6.43124	2.5657	307238560	1	0	0	0.0697	0.0776	0.1149	0.2848	0.1908	0.1064	0.0946	0.238	0.1248	0.211	0	0	0	0	0	0	0.1346	0	0	0	0	0	0	0.0769	0	0.0792	0	0.1309	0.0963	0	0.0779	1	0	outside promoter
chr1	2574680	2574954	<	C	4.46249	5.30582	291339219	1	0	0.1176	0	0.2129	0.1127	0.4074	0.3498	0.2484	0.1645	0.2671	0.3229	0.4055	0.0946	0.0646	0	0.0969	0	0.1143	0.1682	0.1024	0	0	0.2596	0	0.0767	0.1236	0.1219	0.1284	0	0.1599	0.1894	0	0.3474	2	0	outside promoter
chr1	2688869	2689229	<	S	2.71529	12.1586	241241022	1	0.3219	0	0.0798	0.1506	0.3753	0.7642	0.5019	0.0854	0.1301	1.1093	0.7684	0.1292	0.0792	0.5501	0.4303	0.1588	0.5801	0.6662	0.2557	0.1357	0.581	1.0276	0.2921	0.2997	0.336	0.629	0.6591	0.472	0.1617	0.3809	0.227	0	0.1423	2	1	outside promoter
chr1	2703194	2703554	<	S	15.3161	32.7887	3223241076	3	0.7639	0.5008	0.6748	0.8485	0.9432	2.6429	1.9936	0.5668	0.8095	2.1195	2.2186	1.004	0.3896	0.8856	0.8265	0.4412	0.8582	0.62	1.1673	0.4424	0.6687	1.1524	0.5697	0.5397	0.8696	1.5383	2.3461	1.496	0.5193	0.2587	0.923	0.3176	1.2135	3	2	outside promoter
chr1	2718142	2718502	<	D	6.11476	22.8465	858483648	2	0.9031	0.752	0.344	0.3962	0.394	1.6358	0.7849	0.1809	0.1441	0.6907	0.9209	0.3397	0	1.3483	0	0.1578	1.2937	0.6269	1.978	0.0683	0.1229	0.3195	0.2397	0.5608	0.914	1.5323	2.596	1.6997	0.2842	0.3215	0.3599	0.1082	0.3767	2	2	on promoter
chr1	2738562	2738922	>	CD	12.48	31.9517	2817467695	3	1.0266	1.3931	0.1592	0.2211	0.2347	1.3815	0.831	0.1293	0.0758	0.4167	1.2075	0.1909	0.2021	1.2445	0.5213	0.0846	2.1422	0.4952	1.1056	0.2788	0.692	1.4961	0.2525	0.8517	0.9662	3.0813	6.0322	2.4177	0.1732	0.4339	1.0424	0.2804	0.658	3	2	outside promoter
chr1	2757039	2757255	<	C	6.75356	2.65188	339873562	1	0.0797	0	0	0.0666	0.1058	0.1736	0.1163	0	0	0.2109	0.1463	0.2317	0	0.0666	0	0	0.09	0.2878	0.3449	0	0	0	0	0	0	0	0	0	0	0	0	0	0.2708	1	1	outside promoter
chr1	2838596	2838956	<	D	11.0882	19.8538	2136718323	3	0.7291	0.2442	0.0795	0.2101	0.3976	1.4154	0.7772	0.0917	0.1439	0.6339	0.5634	0.1315	0.3221	0.7425	0.6826	0	1.1829	0.5372	0.5458	0.2018	0.3305	0.8154	0.3507	0.489	0.6999	1.5152	2.8164	1.4647	0.239	0	0.9438	0.3496	0.4008	2	0	outside promoter
chr1	2929104	2929360	>	CD	8.89998	11.6254	1243937961	2	0.3149	0.561	0	0.1346	0.1509	0.3168	0.1117	0	0	0.2142	0.2665	0.1053	0.1362	0.2932	0.5072	0	0.3502	0.4307	0.6036	0.3269	0.525	0.9376	0.5206	0.0638	0.156	0.4444	0.8979	0.4717	0.3144	0.123	1.2639	0.2192	0.5079	2	0	outside promoter
chr1	3200568	3200928	<	C	5.13744	21.315	649178320	1	0.5691	1.1232	0.1321	0.1952	0.1672	0.8906	0.346	0.0826	0.1196	0.6803	0.3261	0.146	0	0.6117	2.2829	0.2296	0.7953	0.9375	1.1307	0.5225	0.3475	1.1626	0.5186	0.319	0.5559	1.2747	2.1093	1.3145	0.2769	0.6439	1.3083	0.4653	0.4081	2	0	outside promoter
chr1	3236527	3236887	<	D	9.08566	17.9481	1518609750	2	0.2744	0.2761	0.1067	0.2293	0.4322	0.1739	0.2477	0.1303	0.2174	0.4212	0.3522	0.1495	0.1017	0.4313	0.2982	0.8535	1.7785	1.0128	1.5019	0.4802	0.8721	1.3381	0.523	0.3295	0.4537	0.2204	0.2405	0.2034	0.3506	0.8244	1.3245	0.3105	0.4965	3	0	outside promoter
chr1	3333682	3334042	>	CD	11.1443	3.10426	850873980	2	0.0839	0	0	0	0.1126	0	0	0	0.1839	0	0	0.1349	0.1376	0.0995	0	0.2521	0.201	0.2941	0.4402	0	0.1094	0.2162	0	0.0535	0.0861	0	0	0	0.0636	0.1262	0.3614	0.0692	0	1	2	outside promoter
chr1	3341262	3341622	<	CD	12.6541	66.9302	3357151616	3	1.3522	2.4769	1.0081	1.4294	1.8504	4.8006	3.7168	0.8519	1.9009	4.2293	2.5829	3.885	0.5425	1.9064	3.9115	1.0165	2.3496	1.2128	2.9873	0.8889	1.0323	2.0582	1.4581	0.6335	1.1165	1.9915	3.7887	1.6535	1.0779	5.5278	2.5584	0.9362	1.5478	3	2	outside promoter
chr1	3347816	3348176	>	D	11.3935	15.1385	2.01384e+09	3	0.5018	0.4783	0.1164	0.1053	0.2685	0.9468	0.3634	0	0.1771	0.5469	0.3824	0.2209	0	0.5506	2.621	0.1405	0.8483	0.7817	0.7448	0	0.0982	0.2807	0	0.4472	0.5308	1.1272	1.6541	1.2439	0.132	0.7235	0	0.2373	0	2	2	outside promoter
chr1	3369692	3370052	>	S	7.16817	68.9812	1430555000	2	1.2237	2.4059	1.0148	1.1091	1.7463	5.2386	3.1347	1.1459	1.9535	4.2533	2.5406	3.7437	0.5817	1.7667	3.3898	1.144	2.7691	1.2096	3.4699	1.3854	0.6542	1.5613	2.35	0.6935	1.1742	2.0506	3.3435	1.5905	0.8928	6.6091	3.1312	1.2146	1.575	3	2	on promoter
chr1	3370842	3371058	>	C	8.67784	11.784	1197733623	2	0.2169	0.2665	0.1072	0.1477	0.0777	0.3201	0.1401	0	0.2493	0.3621	0.2283	0.188	0.1043	0.2706	0.894	0.1116	0.8704	0.1969	0.5603	0.2733	0.4843	0.7644	0.2694	0.1799	0.3222	0.5342	0.9576	0.602	0.128	1.2801	0.8741	0.2109	0.2066	2	2	on promoter
chr1	3388407	3388611	<	CD	11.0961	15.6469	1972908145	3	0.4998	0.4832	0	0	0.0935	0.2333	0.2795	0	0	0.213	0.1335	0	0	0.4466	1.0005	0.4015	0.4696	0.951	0.818	0.2456	0	0	0.3265	0.5453	0.8778	1.6277	2.3249	0.9628	0	2.7253	0.2381	0.5017	0.1596	2	0	outside promoter
chr1	3399077	3399437	>	CD	3.77424	5.04734	228159353	0	0.2169	0.1616	0.1227	0.16	0.1576	0.5379	0.2338	0	0	0.2071	0.1471	0.2996	0	0	0.4567	0	0.2581	0.2019	0.309	0	0	0.126	0	0.0662	0.0784	0.1425	0.1405	0.2352	0	0.4191	0.1326	0.137	0	2	0	outside promoter
chr1	3400434	3400794	<	CD	9.43368	37.6443	2003919120	3	0.5184	1.2096	0.6395	0.8362	0.706	2.408	1.8692	0.8198	1.22	2.5212	1.7299	2.4135	0.2901	0.848	2.6221	0.5058	1.1993	1.0449	1.5607	0.7827	0.721	1.2617	0.6234	0.3652	0.4954	1.2927	2.1735	1.0842	0.5472	3.643	1.5786	0.4411	0.713	3	0	outside promoter
chr1	3407858	3408049	>	CD	11.439	68.8669	3012089400	3	1.0859	1.531	1.1717	1.3533	1.8309	5.0051	4.1183	1.3524	1.7809	4.2351	4.0189	4.5181	0.933	1.5173	3.1133	1.0033	2.3485	1.1239	2.4692	1.5576	0.9411	1.5558	2.0751	0.4749	0.6495	1.4586	2.7645	1.1581	0.8266	5.3907	3.5802	1.2039	2.9687	3	0	outside promoter
chr1	3408328	3408544	<	CD	8.41853	5.34418	769511672	1	0.2248	0.0836	0	0	0	0.2111	0.1367	0	0.0736	0.2096	0.1865	0.1489	0	0.2153	1.2217	0	0.6583	0	0.1881	0.1008	0	0	0	0.1121	0.1396	0.2265	0.3005	0.4597	0	0.6432	0	0	0	1	0	outside promoter
chr1	3434766	3435126	>	D	13.5052	18.3765	2555526819	3	0.2331	0.9181	0.202	0.2501	0.7211	1.4541	0.6443	0.2339	0.4594	0.7893	0.5435	0.5776	0.2394	0.4764	1.938	0.4477	0.5582	0.2516	1.1152	0.1411	0.4672	0.8397	0.2961	0.2044	0.2641	0.4581	0.7614	0.6891	0	1.7231	0.3728	0.7072	0.33	2	0	outside promoter
chr1	3481875	3482047	>	C	13.8428	40.4308	3263784056	3	0.7792	1.5172	1.175	0.9009	1.3955	2.8739	2.072	0.2528	0.9377	2.7915	0.6221	2.6356	0.6898	0.9848	2.4798	0.5482	1.1115	0.8711	1.8439	0.6941	0.8171	1.48	0.9545	0.3299	0.64	1.1837	1.6858	0.9495	0.6754	2.0662	1.0809	0.5634	1.5553	3	0	outside promoter
chr1	3531727	3532087	<	C	11.0331	25.2881	2282385560	3	0.546	0.9269	0.3691	0.3679	0.4956	2.0957	0.7408	0.1368	0.2757	0.9879	0.6576	1.0034	0.1636	0.5902	2.0309	0.6207	1.5564	0.9898	1.0654	0.205	0.7429	0.7807	0.2108	0.4565	0.7378	1.2827	1.8578	1.3024	0.3094	1.9276	0.7173	0.4805	0.4828	3	0	outside promoter
chr1	3535632	3535882	<	S	11.9374	39.4894	2851872576	3	0.5455	0.6629	0.5897	0.6345	1.4961	1.8884	1.8902	0.6552	0.9806	2.1693	1.1043	2.2359	0.3099	0.7022	0.943	1.4128	1.4028	1.4848	1.7872	0.8406	0.8105	1.3766	1.6443	0.4254	0.8044	0.9481	0.715	0.597	1.0008	2.3322	1.9875	0.4065	2.0358	3	0	outside promoter
chr1	3537728	3538088	<	S	10.2554	27.5619	2100864155	3	0.1921	0.4017	0.9034	1.0304	0.5445	0.7457	0.8012	1.2926	0.8867	0.9403	0.5625	1.0474	0.5545	0.3831	0.2916	0.3262	0.2821	0	0.452	0.759	0.8627	1.2614	1.1082	0.0896	0.2378	0.327	0.258	0.2156	0.827	0.7793	2.2534	0.1674	1.7526	2	0	outside promoter
chr1	3566465	3566825	<	D	5.49766	7.29004	465107629	1	0.1086	0.1584	0.1255	0.2445	0.3162	0.4865	0.3853	0.1816	0.2307	0.7142	0.2681	0.5525	0.1488	0.0891	0	0.1153	0.1964	0.1065	0.315	0.1082	0.0987	0.1843	0.1794	0.068	0.1457	0.1937	0.2287	0.2114	0.0837	0.1936	0.1108	0.1018	0.308	2	0	on promoter
chr1	3580836	3581196	>	CD	4.43437	1.75095	130596783	0	0	0	0	0	0	0	0.0957	0.0733	0	0	0.1561	0	0	0	0.4349	0	0	0	0	0	0	0	0	0	0	0	0	0	0	0	0	0	0	0	0	outside promoter
chr1	3589869	3590229	<	C	4.21101	2.81045	177963265	0	0	0	0.0995	0.1053	0.3332	0.1552	0.2155	0.1096	0.0673	0.1742	0.1842	0.2077	0.1255	0	0	0	0	0	0.1013	0	0	0	0	0	0	0	0	0	0	0	0	0	0.0977	1	0	outside promoter
chr1	3593648	3594008	<	D	6.84058	5.92723	582642775	1	0	0	0.2866	0.214	0.3886	0.7817	0.6693	0.2546	0.1238	0.8417	0.661	0.7967	0.1477	0	0	0	0	0	0	0	0	0	0	0	0	0	0	0	0	0	0	0	0	1	0	outside promoter
chr1	3594915	3595133	>	D	6.44287	2.87058	333497228	1	0	0	0.0771	0.1018	0.1199	0.289	0.2051	0	0	0.3202	0.3261	0.3741	0	0	0.2371	0	0	0	0	0	0	0	0	0	0	0	0	0	0	0.1077	0	0	0	0	0	outside promoter
chr1	3612167	3612527	>	C	8.43021	31.9393	1584704245	2	0.5762	1.2145	0.7705	0.6323	0.7546	2.6181	1.1765	0.294	0.9427	1.3723	0.9198	1.4147	0.2844	0.6461	2.579	0.4055	1.2576	0.9613	0.9902	0.595	0.6385	1.1103	0.5885	0.4195	0.6342	1.2539	1.6669	0.9775	0.3196	3.3722	1.1139	0.681	0.6842	3	0	outside promoter
chr1	3641053	3641262	<	C	14.9704	73.3886	3.76994e+09	3	1.2981	1.7042	1.2263	1.4559	2.6969	5.0296	3.6246	0.884	1.8303	5.2843	2.7245	5.1209	0.8392	1.7085	4.0094	1.512	2.6312	1.6709	3.514	1.0305	0.9878	1.7877	1.575	0.6485	1.2215	1.9308	2.9261	1.7505	1.4057	6.1534	2.1108	1.2063	1.7935	3	1	outside promoter
chr1	3643855	3644215	<	D	7.57779	18.853	1134663460	2	0.5777	1.2478	0.3514	0.4182	0.8486	2.2678	0.784	0.3033	0.58	1.5729	0.4366	0.47	0.2823	0	2.0306	0.3959	0.6169	0.2569	2.0404	0.1055	0.3735	0.4889	0	0.2046	0.2692	0.2328	0.2833	0.9499	0	0.4184	0.0971	0.4982	0.17	2	1	outside promoter
chr1	3692566	3692782	>	D	5.27892	27.5635	728990031	1	0.4635	0.3251	0.4338	0.5565	1.5087	3.7094	2.6347	0.2748	0.5907	1.7224	1.6286	2.6882	0.3341	0.4203	1.84	0.2434	1.2006	0.7127	0.9348	0.301	0.4907	0.5859	0.1645	0.3343	0.5142	1.1976	1.708	1.1645	0.2071	3.8738	0.6033	0.1814	0.3679	3	0	outside promoter
chr1	3702017	3702377	>	C	4.36794	13.1249	438845255	1	0.2546	0.1155	0.182	0.1575	0.4257	0.5921	0.1912	0.0973	0.1242	0.3148	0.1821	0.3086	0	0.0964	2.4777	0.2285	0.3438	0.9443	1.5396	0.1524	0.1611	0.3404	0	0.2901	0.3455	0.8643	1.5197	0.6302	0.1274	0.9086	0.3245	0.0922	0.0756	2	0	outside promoter
chr1	3718027	3718387	<	CD	10.2554	27.7243	2105083605	3	0.371	0.4481	1.3871	1.0521	0.394	0.8457	0.5665	0.6497	1.0345	0.6832	0.4129	0.6906	0.5762	0.349	0.3076	0.2562	0.1972	0.1496	0.2015	0.7207	1.0305	1.1397	0.8727	0.138	0.3249	0.4956	0.4413	0.3534	1.2846	0.6562	1.8219	0.2516	1.3015	3	0	outside promoter
chr1	3773730	3774090	>	CD	7.8549	24.1545	1298669608	2	0.3597	0.238	0.487	0.6076	0.988	2.2865	2.1447	0.6305	0.6658	2.0185	2.2129	2.0128	0.1982	0.3284	0.3844	0	0.9325	0.3804	0.9999	0.2158	0.4114	0.6133	0.262	0.4181	0.6099	0.9881	1.8335	0.8765	0.1035	2.0559	0.5993	0.108	0.6152	2	1	on promoter
chr1	3774788	3775148	<	C	5.58988	3.91428	332342656	1	0	0.2381	0	0	0.1177	0.1275	0.1506	0	0	0	0	0	0	0	0.1929	0.0923	0.1922	0.1965	0.2083	0.116	0.1106	0.1734	0	0.099	0.1167	0.2814	0.3952	0.2847	0.0753	0.3131	0	0.0841	0.0656	1	1	on promoter
chr1	3816172	3816532	<	S	7.48481	4.14817	542366400	1	0	0.0932	0.1109	0.0929	0.2188	0.5625	0.2606	0	0.0693	0.2593	0.249	0.2892	0.1032	0	0.4872	0	0.1175	0.2146	0.2077	0	0	0	0	0.0734	0.0776	0.1018	0.1772	0.1363	0	0	0	0.0726	0	1	2	on promoter
chr1	3823741	3824101	<	D	8.05612	9.04621	942891504	2	0.1074	0.0909	0.2449	0.194	0.296	0.951	0.4825	0.2874	0.2104	0.6481	0.3746	0.5422	0	0.0842	0.5684	0.0747	0.311	0.2702	0.8912	0	0.1278	0.1349	0	0.1385	0.1801	0.2498	0.5175	0.3616	0.1009	0.2228	0.174	0.1248	0.1662	2	2	outside promoter
chr1	3827326	3827686	>	D	9.30615	65.7748	2198417700	3	1.3547	2.0956	0.9813	1.22	2.4454	6.0164	4.4207	1.0425	1.3795	5.3094	4.1003	4.7512	0.537	0.5264	3.6489	0.4193	2.3984	1.0665	2.4377	0.7222	1.0925	1.9191	0.9296	0.8382	1.2161	2.6918	4.4128	1.7548	1.1042	6.8008	2.02	0.5811	1.7013	3	2	outside promoter
chr1	4120935	4121151	>	S	3.0629	3.35205	137689164	0	0.0896	0	0.1191	0.0576	0.1638	0.1252	0.1801	0	0	0	0	0	0	0.0858	0.1347	0	0	0.1449	0.3799	0	0.0886	0.1144	0	0.0871	0.1657	0.1928	0.2738	0.315	0.1041	0	0	0	0	1	0	outside promoter
chr1	4233231	4233591	>	C	10.0697	9.31201	1380274710	2	0.2021	0	0	0.0766	0.2842	0.6116	0.4756	0	0	1.4379	1.3645	0.2035	0	0.2806	0.2526	0	0.1559	0.8154	0.3935	0.1505	0.0787	0.1509	0.136	0.2845	0.4736	0.5394	0.7554	0.5089	0	0	0.1186	0	0.126	2	0	outside promoter
chr1	4645281	4645641	<	CD	6.64828	16.0654	873468384	2	0.8005	0.2176	0.162	0.1362	0.9893	1.472	0.9569	0.188	0.268	1.2545	0.874	0.7698	0.1517	0.6327	3.525	0	0.5084	0.529	1.0564	0.2117	0.1249	0.4047	0.1707	0.1312	0.119	0.3305	0.4811	0.3146	0	0.3752	0.5362	0.0868	0.3048	2	0	outside promoter
chr1	4712737	4712905	>	D	10.8384	53.0324	2696042028	3	0.895	2.4796	1.1679	1.0309	1.5043	3.7841	1.807	1.1928	1.2897	2.8991	3.2132	2.6482	0.6881	0.8179	3.4901	0.7728	0.4646	0.7497	1.4828	0.9564	0.7688	1.5701	0.9314	0.7114	0.883	1.759	3.2417	1.6252	0.7956	4.8062	1.6829	1.4667	1.1378	3	2	on promoter
chr1	4716354	4716714	>	S	5.65742	30.9436	835344125	1	1.3392	1.4663	0.12	0.17	0.2786	0.9755	0.2542	0.1016	0.0961	0.4413	0.6819	0.5589	0.1737	0.8965	2.661	0.2828	0	0.8485	0.3124	0.7641	0.643	1.4709	0.2547	0.8278	1.1336	2.1561	3.6654	1.7699	0.4301	4.6561	0.9779	0.9376	0.2008	2	2	on promoter
chr1	4838047	4838407	>	C	10.1332	13.2373	1619710352	2	0.4788	0.1262	0.0974	0.0804	0.3261	0.4326	0.1407	0.1888	0.0708	0.1746	0.3514	0.2882	0	0.3773	1.2355	0	0.4835	0.5285	0.2325	0.1438	0.6094	0.7709	0.2633	0.3849	0.5566	0.8546	1.2714	0.7645	0.1878	1.7118	0.2337	0.1701	0.2032	2	0	outside promoter
chr1	4856696	4857056	<	C	2.33522	2.08201	71629459	0	0	0	0.1272	0.0871	0.19	0.3777	0	0	0	0.0973	0	0.122	0	0	0.1577	0	0	0	0	0	0	0	0	0	0	0	0	0	0	0	0	0	0	0	0	outside promoter
chr1	4886151	4886511	<	D	10.532	19.3571	1968208660	3	0.2824	0	0.6181	0.3824	1.1678	0.3071	0.5132	0.2999	0.3013	0.791	1.5998	1.0059	0.266	0.3681	0.269	0	0.5473	1.0146	0.3168	0.6232	0.5981	0.8724	0.2357	0.6337	0.6861	0.2941	0.2867	0.2564	0.2883	2.4372	0.3058	0.2166	0.5666	2	0	outside promoter
chr1	5346300	5346660	>	D	12.9917	9.69555	1933670232	3	0.2105	0.1172	0.1137	0.1206	0.3246	0.9027	0.5937	0	0.0675	0.4671	0.8732	0.3865	0.078	0.1106	1.0273	0	0.3017	0.2005	0.3974	0.08	0.1759	0.1319	0	0.2961	0.3509	0.4537	0.661	0.4904	0.5616	0.5931	0.144	0.0744	0.0744	2	1	outside promoter
chr1	5570017	5570216	>	S	16.747	58.6398	3.74389e+09	3	1.2478	2.489	0.8243	1.1401	1.9976	4.3942	3.1203	0.8222	1.5818	4.5513	2.2739	4.28	0.5139	1.5519	2.6898	1.0272	2.3142	1.2902	2.2883	1.0561	0.6867	1.2105	1.2156	0.6923	0.9653	1.8559	3.0007	1.4907	0.7437	3.8655	1.5722	1.2586	1.7394	3	0	outside promoter
chr1	5574657	5574906	>	C	0	81.4706	47691573	0	1.4879	3.0678	1.3171	1.6394	2.1957	5.9477	4.0036	1.0048	2.1426	5.8743	4.007	5.0152	1.0874	1.9619	4.2549	1.1071	2.674	1.1489	2.9695	1.4072	1.1808	1.7497	2.0696	0.8729	1.094	2.0894	3.5509	1.9197	1.206	5.1623	3.2222	1.5857	2.7393	3	0	outside promoter
chr1	5658625	5658985	<	C	8.68465	3.56325	630469196	1	0.1277	0	0	0	0.1147	0.1503	0.1254	0	0.0742	0	0	0	0.0957	0.0527	0.4709	0	0.1548	0.2373	0.2765	0.0765	0.1402	0.2087	0	0.1269	0.1671	0.2189	0.2225	0.2013	0.0653	0	0.1424	0	0	1	0	outside promoter
chr1	5681104	5681464	<	D	6.09459	13.7414	718360582	1	0.4821	0	0.078	0	0.2039	0.377	0.2459	0	0	0.3037	0.1902	0.3168	0	0.361	1.2842	0	0.4717	0.7489	0.813	0.2632	0.6915	0.6892	0.2126	0.4046	0.799	0.8958	1.2697	0.9575	0.4237	0.8668	0.6314	0	0	2	0	outside promoter
chr1	5697241	5697601	>	D	13.4957	21.6527	2.69147e+09	3	0.5201	0.4939	0.0822	0.1238	0.4159	0.9433	1.1061	0	0.2223	0.8212	0.9638	0.7549	0.1745	0.3093	1.0719	0.1053	1.5175	0.3132	0.7414	0.2369	0.831	1.1134	0.3923	0.5631	0.7704	1.2659	1.6162	1.0456	0.2355	4.7723	0.2878	0.1112	0.1488	2	0	outside promoter
chr1	5700994	5701198	>	C	6.35894	4.67301	451238029	1	0.0671	0	0	0	0.1523	0.1028	0.1432	0	0	0.1065	0	0.0989	0	0.1277	0.5363	0	0.2321	0.2834	0.4157	0	0.1048	0.1202	0	0.2647	0.3925	0.2268	0.2917	0.2308	0	0.9274	0.1703	0	0	1	0	outside promoter
chr1	5805935	5806137	<	C	13.497	87.285	3610622409	3	1.8835	3.8038	1.2202	1.4129	2.3687	6.9771	4.6279	1.1293	2.2498	6.3559	4.0392	5.0679	0.7339	2.0358	4.2501	0.8338	3.2156	1.3233	3.459	0.944	1.3257	3.0433	1.2883	1.1782	1.6643	3.4385	5.3929	2.4493	1.438	8.6644	3.1735	1.1985	1.107	3	0	outside promoter
chr1	5812475	5812679	<	S	4.11125	4.9058	250398188	1	0.1643	0	0	0.0567	0.1265	0.1516	0.2056	0	0	0.1218	0.1701	0.1426	0	0.1	0.1707	0	0.2276	0.1512	0.6707	0	0.1925	0.1055	0	0.1985	0.2997	0.3077	0.5808	0.3486	0.0671	0.334	0	0	0	2	0	outside promoter
chr1	5953790	5954158	<	S	10.2554	6.94396	1.23136e+09	2	0.1289	0.1491	0.1286	0.175	0.1546	0.515	0.2301	0	0.1976	0.3457	0.1951	0.3596	0.1168	0.2248	0.4426	0.2266	0.3129	0.3799	0.4167	0.1998	0.2172	0.3378	0	0.0686	0.1093	0.1817	0.1781	0.1742	0.181	0.3127	0.1833	0.1092	0.0846	2	0	outside promoter
chr1	5976069	5976429	<	S	11.0334	19.8508	2119965064	3	0	0.0831	0.4468	0.6251	0.8784	0.2609	0.1488	0.4593	0.8182	0.1824	0.1671	0.1111	0.3597	0.4538	0	2.0912	1.1468	1.21	1.2011	0.462	0.9666	1.1099	0.5933	0.2513	0.5283	0	0	0	0.546	0.2068	0.7309	0.1647	0.5468	2	1	outside promoter
chr1	6009545	6009905	<	S	1.26426	3.56844	64055740	0	0.0597	0.089	0	0	0.1396	0.19	0	0	0.0804	0.2138	0	0.1615	0	0.0559	1.3536	0	0.1684	0.1171	0.2129	0	0	0.1063	0	0.0724	0.0925	0.128	0.2306	0.1773	0	0.1542	0	0	0	1	3	outside promoter
chr1	6035245	6035605	<	S	7.72961	47.6296	1518360754	2	0.8725	2.7751	0.3508	0.3075	0.9298	4.9308	1.6474	0.2587	0.3672	1.8071	1.3527	1.6669	0.3587	1.0582	4.0252	1.1178	1.9354	1.5162	0.7778	0.5469	0.8807	1.8786	0.8115	0.9761	1.2711	2.2008	4.1001	1.7218	0.8063	4.4134	2.0512	1.0503	0.9296	3	3	outside promoter
chr1	6040494	6040735	<	D	4.7859	4.267	280630112	1	0.1729	0.1089	0.0683	0	0.0955	0.2406	0.1075	0	0	0.203	0	0	0	0.0645	0.8384	0.0758	0.1355	0	0.3103	0.0692	0	0	0	0.0556	0.1303	0.142	0.2269	0.2322	0.3812	0	0	0.1853	0.1112	1	3	outside promoter
chr1	6052377	6052593	>	D	5.83426	1.97245	212966720	0	0	0	0	0.0607	0	0.1333	0.133	0	0	0	0.1112	0.1358	0	0	0	0	0	0	0	0.0724	0	0	0.1294	0	0	0	0	0	0	0	0.121	0	0.1867	0	0	on promoter
chr1	6052653	6052869	>	C	4.42285	3.8887	237534096	1	0.0678	0.0945	0.0928	0.0977	0.1084	0.3285	0.2457	0	0.0766	0.352	0.1399	0.289	0	0.0524	0	0	0.0896	0.1283	0.1596	0.1065	0	0.1764	0.1482	0	0.0741	0.117	0.1443	0.1224	0.0807	0.1794	0	0	0.1867	2	0	on promoter
chr1	6054697	6054913	<	CD	4.1642	1.95602	131652515	0	0	0	0	0.085	0	0.2484	0.2256	0	0	0.1754	0.1893	0	0	0	0	0	0	0	0	0	0	0	0	0	0	0	0	0	0	0	0	0	0	0	0	on promoter
chr1	6055175	6055425	>	CD	5.30178	1.51607	146542364	0	0	0	0	0	0	0	0	0	0	0	0	0	0	0	0.3952	0	0	0	0	0	0	0	0	0	0	0	0	0	0	0	0	0	0	0	0	outside promoter
chr1	6065703	6065919	<	CD	4.70878	1.9236	152643109	0	0.0608	0.1207	0	0.061	0	0.1616	0	0	0	0	0	0	0	0	0.2647	0	0	0	0.3883	0	0	0	0	0	0	0	0	0	0	0	0	0	0	0	0	outside promoter
chr1	6086133	6086349	>	CD	3.84608	1.78959	110566422	0	0	0	0	0	0	0.1461	0.1259	0	0	0.1018	0.1823	0.1306	0	0	0	0	0	0	0	0	0	0	0	0	0	0	0	0	0	0.1511	0	0	0.1101	0	0	outside promoter
chr1	6087452	6087668	<	C	4.9911	2.77412	222551868	0	0	0	0	0	0	0.1681	0.2367	0	0	0.2458	0.3349	0.1717	0	0	0.1625	0	0.1083	0	0	0	0	0.1024	0	0	0	0	0.1728	0.083	0	0.4136	0	0	0	1	0	outside promoter
chr1	6088620	6088980	<	S	13.3166	1.64664	619160000	1	0	0	0	0.0701	0	0.1007	0	0.0904	0	0.1183	0	0	0	0	0.2363	0	0	0	0.122	0	0	0	0	0	0	0	0	0	0	0	0	0	0	0	0	outside promoter
chr1	6094506	6094866	<	D	3.02045	21.2972	332028880	1	0.4986	1.0817	0.1843	0.2415	0.5755	1.6676	0.6339	0.14	0.4206	0.998	0.6767	0.7606	0.1733	0.4509	2.699	0.3912	0.8427	0.755	1.2275	0.3672	0.3273	0.4987	0.3329	0.3244	0.3134	0.7087	1.3482	0.7648	0.3188	1.881	0.7114	0.6596	0.3615	3	0	outside promoter
chr1	6101476	6101836	>	D	14.0209	21.0696	2735511104	3	0.3236	0.7758	0.244	0.2544	0.4239	1.2523	0.8727	0.3253	0.4144	0.8337	0.3802	1.2439	0.1717	0.6542	2.9898	0.5698	0.9099	0.598	1.7022	0.3341	0.3629	0.4463	0.2126	0.2554	0.5211	0.6792	1.0601	0.9794	0.5275	1.3273	0.3859	0.4548	0.1704	3	0	outside promoter
chr1	6112976	6113336	>	S	8.97687	12.1316	1284833574	2	0.0946	0.1268	0.1022	0.1263	0.3852	0	0	0	0.1437	0.1216	0	0.1218	0.174	0.2814	0.1315	1.7237	0.7734	0.8834	1.087	0.2368	0.6653	0.7147	0.2323	0.2182	0.5366	0.1291	0.158	0.0876	1.0166	0.3617	0.5015	0.1722	0.2372	2	0	outside promoter
chr1	6142447	6142682	>	C	7.76549	9.18712	890447352	2	0.3074	0.3311	0	0	0.1288	0.2388	0.1631	0	0	0.1602	0.1244	0.1946	0	0.3213	0.7391	0.4141	0.4106	0.6237	0.7865	0	0	0.1238	0	0.3166	0.509	0.7196	1.0189	0.692	0.1023	0.5432	0.2003	0.2739	0	2	0	outside promoter
chr1	6159870	6160093	<	CD	11.7526	13.7003	2014202211	3	0.3489	0.2961	0.1016	0.1393	0.1572	0.6427	0.7653	0.1405	0.0765	0.4094	0.5851	0.5273	0	0.2335	0.6283	0.169	0.6694	0.1206	0.179	0.1001	0.111	0.238	0.2306	0.427	0.6699	1.1953	2.0982	1.4363	0.1444	1.0981	0.0983	0.1795	0.1103	2	0	outside promoter
chr1	6165300	6165516	>	D	7.96073	4.46843	628992036	1	0.1181	0.0774	0	0	0.0861	0.1924	0.189	0	0	0.0986	0.106	0.1509	0	0.0921	0.2851	0.0917	0.5273	0.3193	0.2407	0	0.1639	0.371	0	0.1047	0.2055	0.2197	0.2198	0.3237	0	0.3066	0.1937	0	0	2	0	outside promoter
chr1	6168882	6169242	>	S	10.6121	25.3087	2159593763	3	0.8038	1.0688	0.3547	0.386	1.0692	1.5558	1.6392	0.303	0.4997	1.2142	0.938	1.175	0.131	0.9528	0.9184	0.8871	1.3812	0.5748	0.4311	0.1538	0.2545	0.5481	0.1778	0.3952	0.7669	1.3317	1.5831	1.2043	0.3234	3.1073	0.767	0.6633	0.1877	3	0	outside promoter
chr1	6201670	6202030	>	S	9.73575	9.53945	1321685857	2	0.059	0	0.1084	0.2241	0.4475	1.1832	0.6691	0.2089	0.1902	0.9334	0.4698	0.5963	0.1356	0.1068	1.2675	0	0.5588	0.3312	0.7728	0	0	0	0	0.2044	0.272	0.3575	0.5759	0.3879	0	0.189	0.1605	0	0	2	0	outside promoter
chr1	6222827	6223077	>	C	6.49006	2.05327	260657243	1	0	0	0	0	0	0	0	0	0	0	0	0	0	0	0.9896	0	0.1214	0	0.0948	0	0	0	0	0	0	0	0.0898	0.1019	0	0	0	0	0	0	0	outside promoter
chr1	6231664	6231880	<	CD	11.7601	13.4032	2001739680	3	0.4395	0.4525	0.2372	0.1127	0.2198	0.57	0.3896	0	0.0758	0.2915	0.2008	0.3905	0.1045	0.3721	1.4487	0.3982	0.9346	0.8151	0.7218	0	0.1875	0.1981	0.161	0.3715	0.5371	0.8133	1.098	0.6464	0.3087	1.2349	0.1404	0.3237	0.0631	2	0	outside promoter
chr1	6240402	6240606	>	D	7.57439	3.2895	474291736	1	0.0723	0.0737	0.0917	0	0.1376	0.4128	0.1437	0	0.1233	0.253	0	0.2271	0.0802	0	0.3326	0.0792	0	0.1535	0	0	0	0	0	0	0	0.1103	0.1384	0.1525	0.1053	0.1751	0	0	0.0674	1	0	on promoter
chr1	6243626	6243847	>	C	7.51295	3.90032	524554428	1	0.083	0	0	0.0812	0.1204	0.1916	0.1945	0	0.0689	0	0	0.0989	0	0	0.6495	0	0.648	0.3169	0.3943	0	0	0.0974	0	0.1759	0.2133	0.1004	0.1542	0.1973	0	0.2769	0	0	0	1	0	outside promoter
chr1	6245858	6246218	<	C	12.4928	12.9882	2.10827e+09	3	0.1805	0.1561	0.3203	0.3643	0.4447	0.4624	0.381	0.1748	0.3047	0.4668	0.3195	0.5916	0.2222	0.3279	0.3953	0.7688	1.0758	0.9897	0.765	0.1019	0.2544	0.3227	0.2344	0.2509	0.4927	0.3387	0.3201	0.2694	0.2166	0.4519	0.2521	0.2373	0.2865	3	0	outside promoter
chr1	6265337	6265527	<	S	10.7164	37.2563	2442714743	3	0.5786	0.9427	0.9375	1.0959	1.168	2.7949	2.3837	1.0328	1.0787	2.9332	1.5438	2.418	0.6421	0.9166	1.8132	0.7478	1.278	0.9381	1.236	0.5672	0.5466	0.8454	0.931	0.3052	0.5326	0.9159	1.2766	0.9221	0.6234	1.6519	1.6313	0.5709	0.4256	3	0	on promoter
chr1	6268701	6269061	<	S	0.620918	9.11069	74953512	0	0	0.4051	0.2175	0.2455	0.3395	0.5963	0.3855	0.1379	0.2881	0.6767	0.4021	0.4307	0.1624	0	1.1553	0.2049	0	0	0.5082	0.1973	0	0	0.3013	0	0	0	0	0	0.2292	0.5159	0.8175	0.3722	0.1582	2	0	outside promoter
chr1	6269267	6269627	<	D	1.20978	12.1205	119529390	0	0	0.6582	0.3593	0.482	0.4637	1.05	0.9994	0.181	0.3551	1.1818	0.9213	0.8663	0.3132	0	0.4856	0.2432	0	0	0.4278	0.134	0	0	0.2356	0	0	0	0	0	0.265	0.5786	0.7232	0.5653	0.198	2	0	outside promoter
chr1	6269726	6270086	>	D	9.92973	6.59802	1138593070	2	0.0553	0	0.1227	0.1025	0.274	0.6954	0.481	0.1197	0.1198	0.6252	0.3812	0.3601	0	0	0.7487	0	0.4037	0	0.1818	0	0	0.0883	0	0.1309	0.1483	0.244	0.5452	0.2815	0.1242	0.3214	0	0.0954	0	2	0	outside promoter
chr1	6298699	6299059	>	C	14.2002	16.7402	2553397736	3	0.5778	0.4074	0.4134	0.2919	0.634	1.6867	0.8228	0.2697	0.2915	1.0912	0.7451	1.1418	0.155	0.3677	2.4734	0.3566	0.6748	0.7486	0.9568	0	0.1779	0.2974	0	0.2791	0.3859	0.5273	0.6456	0.6801	0.1929	1.0101	0.1022	0.1683	0.0762	2	0	outside promoter
chr1	6305204	6305367	<	CD	12.6289	81.9599	3407282376	3	0.8559	3.2709	1.0254	1.6227	1.9675	5.2886	5.4235	1.2997	1.8331	6.3476	4.7875	4.5486	0.8996	2.2043	2.9247	1.0019	2.5502	1.5191	4.1698	1.2808	0.9551	1.9421	1.6212	0.9212	1.5364	2.9111	4.7214	2.5072	0.6195	6.8627	3.0863	1.9032	1.617	3	0	on promoter
chr1	6306756	6307116	>	D	13.9782	62.5862	3594063960	3	0.98	1.6118	1.0088	1.1027	1.7287	4.5875	3.9136	0.9623	1.5496	4.672	3.2496	4.6137	0.5798	1.5241	2.8588	0.9411	2.3885	1.368	2.8602	1.3334	0.7929	1.4672	1.8702	0.5183	0.947	1.7534	3.1593	1.3985	0.7865	5.4243	2.0407	1.0131	1.9312	3	0	outside promoter
chr1	6320550	6320766	>	C	4.13807	1.29116	89694912	0	0	0	0	0	0	0	0.1145	0	0	0	0	0	0	0	0	0	0	0	0	0	0	0	0	0	0	0	0	0	0	0	0	0	0	0	0	on promoter
chr1	6340843	6341203	<	C	8.2226	12.9872	1137592273	2	0.2722	0.3578	0	0.1218	0.1031	0.3568	0.2824	0	0.1043	0.2955	0.2618	0.2898	0	0.4115	1.8301	0.2033	0.8944	0.938	1.686	0.2047	0.1151	0.1859	0.1928	0.2483	0.3692	0.7305	1.0435	0.6179	0.0654	0.457	0.2734	0.3073	0.2145	2	0	outside promoter
chr1	6403584	6403749	<	D	11.3568	68.3245	2984761281	3	1.1573	1.9344	1.0704	1.2393	1.8725	3.7943	3.5059	1.3303	1.37	3.5662	2.314	3.4049	0.606	1.3607	3.5433	1.6332	2.7049	1.311	3.1384	0.8447	1.1481	2.2526	1.0225	0.9425	1.6136	2.5778	3.1926	1.2534	1.646	5.9426	2.5851	1.2899	0.9906	3	0	outside promoter
chr1	6408000	6408360	>	CD	13.0208	40.2985	3119130060	3	0.5601	0.478	0.6904	0.8576	1.1371	4.0515	2.5698	0.5618	0.7077	4.2763	1.9113	4.4104	0.5182	0.4123	2.6225	0.4965	2.1636	1.2956	2.3553	0.5175	0.4567	1.0481	0.9108	0.3866	0.5691	1.3278	1.7101	1.1573	0.7478	2.2462	1.0871	0.3269	1.123	3	0	outside promoter
chr1	6417310	6417670	<	CD	11.5928	11.0002	1813105905	2	0.2071	0.1859	0.2045	0.149	0.3681	1.5426	0.6756	0.147	0.1914	0.7558	0.4302	0.8922	0.1165	0.1798	2.135	0.2347	0.4629	0.3657	0.9664	0	0	0.1244	0	0.1407	0.1766	0.2529	0.3341	0.3801	0.0704	0.7864	0.1009	0.1194	0	2	0	outside promoter
chr1	6419694	6419910	>	D	4.6446	2.14275	164774058	0	0	0	0	0.0866	0	0.114	0.0847	0	0	0	0	0	0	0.1032	0.1153	0	0	0.28	0	0	0	0	0.199	0	0	0	0	0	0	0.1505	0.107	0	0.0886	0	0	outside promoter
chr1	6423075	6423435	>	C	10.2554	28.7999	2.12842e+09	3	0.3029	0.348	1.0628	1.227	0.418	0.8827	0.735	0.7186	0.9248	0.6845	0.5019	0.4612	0.2996	0.3462	0.4557	0.3846	0.2886	0.2135	0.5608	0.8723	0.9153	1.5438	1.5374	0.1471	0.2971	0.3888	0.3855	0.2599	1.3046	0.5363	2.4855	0.2644	1.5968	3	0	outside promoter
chr1	6438250	6438500	<	CD	9.77773	8.30855	1244690034	2	0.2314	0.1589	0	0	0.0927	0.5988	0.1096	0	0.0814	0.2868	0.2696	0.2278	0	0.237	1.4756	0.1647	0.7331	0.4275	0.8575	0.0899	0	0	0	0.1767	0.1352	0.3106	0.5388	0.6773	0.1894	0.9117	0	0.1066	0.0834	2	0	outside promoter
chr1	6453954	6454349	>	CD	4.26456	4.414	245168028	1	0.0751	0.149	0.0682	0.058	0.084	0.201	0.1846	0	0.0834	0.1523	0.1576	0.2048	0	0.0778	0.1084	0.0939	0.1271	0	0.1349	0.0827	0	0.1403	0.2446	0.0855	0.152	0.1787	0.1987	0.1849	0	0.3397	0.312	0.1298	0.1821	2	0	on promoter
chr1	6457083	6457443	<	C	10.2748	8.21033	1342598808	2	0.1804	0.1651	0.1957	0.1858	0.3774	0.3835	0.3792	0.1111	0.0984	0.3397	0.4203	0.4683	0	0.1927	0.116	0.3189	0.4175	0.2721	0.1812	0	0	0.0849	0	0.2492	0.3745	0.5007	0.4359	0.402	0.0807	1.3006	0.1388	0.0743	0	2	0	outside promoter
chr1	6464750	6465110	<	D	10.7621	34.6968	2.41036e+09	3	0.9433	0.735	0.777	0.7415	1.5153	1.9284	1.7682	0.8383	0.9436	1.6151	0.8831	2.7172	0.4788	0.6111	1.1469	0.6206	1.3943	0.8051	1.2023	0.4328	0.6193	0.7844	1.0071	0.2955	0.6594	1.2414	1.5518	0.9075	0.8941	1.7434	1.3587	0.4466	1.3849	3	0	outside promoter
chr1	6469133	6469493	>	CD	4.46479	1.5948	120826914	0	0	0	0	0	0.0929	0	0	0	0.0812	0	0	0	0	0	0	0.2728	0.1874	0	0	0	0.0811	0	0	0.0593	0.1497	0	0	0	0	0	0	0	0	0	0	outside promoter
chr1	6474389	6474749	<	CD	6.68827	22.625	986540032	2	0.322	0.994	0.4299	0.3716	0.8125	2.3029	0.8595	0.2811	0.5522	1.7777	0.9422	0.9821	0.1682	0.6583	2.3323	0.7454	1.0359	0.5931	1.1293	0.2635	0.0901	0.2124	0	0.313	0.4487	0.8894	1.2912	0.8104	0.5489	2.617	0.4113	0.5417	0.1715	2	0	outside promoter
chr1	6483595	6483774	>	CD	13.1258	50.599	3.3118e+09	3	0.8428	0.5365	0.9217	0.9239	1.8701	5.0259	3.3701	0.5175	1.5584	4.1617	2.7161	3.9676	0.6263	0.6259	3.6202	0.2581	1.94	1.087	2.1382	0.4078	0.8053	2.0367	0.5573	0.6716	1.022	1.839	2.7082	1.4711	0.4019	4.97	1.9978	0.4891	0.8469	3	0	on promoter
chr1	6497162	6497378	<	C	12.3648	8.19886	1702345008	2	0.2545	0.1483	0	0.0717	0.0947	0.1771	0.1675	0.0951	0	0.1425	0	0.1771	0	0.4385	0.2917	0.3454	0.6984	0.1279	0	0.2704	0.2082	0.5687	0	0.1981	0.3676	0.4604	0.7117	0.5631	0.2695	0.8914	0.5466	0.0984	0	2	0	outside promoter
chr1	6498166	6498374	<	S	10.9425	49.4048	2.69008e+09	3	0.761	1.0317	1.3135	1.2944	2.4876	3.2231	2.5318	1.17	1.159	3.2254	1.9806	2.8683	0.3968	1.0831	2.2792	1.543	2.0696	1.679	1.939	0.7397	0.6199	1.303	0.6337	0.4154	0.7044	1.168	1.5174	0.8362	0.9808	3.1555	2.394	0.6092	1.0184	3	0	outside promoter
chr1	6500757	6501161	<	D	12.0348	15.4739	2168844020	3	0.1976	0.3369	0.3919	0.5402	0.3399	1.0338	0.6642	0.4415	0.4078	1.1221	0.8755	0.8388	0.3113	0.0738	2.1887	0.1126	0.285	0.856	0.4944	0.1623	0.2601	0.3069	0.1769	0.0713	0.1743	0.2533	0.4188	0.4316	0.2997	0.6167	0.4992	0.1773	0.3817	3	0	outside promoter
chr1	6505190	6505550	>	CD	8.18578	28.4587	1461184745	2	0.6417	0.7699	0.4365	0.3799	0.957	0.6592	2.1097	0.1917	0.3489	1.5459	1.0376	1.0417	0.105	0.3949	2.411	0.9052	0.614	1.0485	1.1032	0.4088	0.883	1.5154	0.3755	0.4089	0.5917	1.0948	1.7834	0.9575	0.3257	1.8718	1.8516	0.6338	0.7467	3	0	outside promoter
chr1	6508249	6508609	<	C	9.13773	5.38392	889947330	2	0.088	0.1332	0	0.0699	0.1444	0.5183	0.1774	0.074	0.1546	0.2969	0.1063	0.2874	0.1634	0.1261	1.4299	0	0.5338	0.2924	0.2486	0	0	0	0	0	0	0	0.0868	0.1103	0	0.3815	0.2686	0.0916	0	2	0	outside promoter
chr1	6524648	6524864	<	S	3.26376	8.41234	252034860	1	0.212	0	0	0	0	0.1356	0.235	0	0	0.1096	0.0864	0.1003	0	0.1108	0.3115	0	0.5498	0.5674	0.3151	0.1811	0.3327	0.6631	0	0.2571	0.4978	0.8422	1.5038	0.6987	0	0.2726	0.8245	0	0	1	0	on promoter
chr1	6532475	6532835	<	S	12.5761	12.3326	2078234978	3	0.2047	0.2809	0.1354	0.153	0.3924	1.1813	0.3936	0.1141	0.2639	0.3261	0.236	0.2264	0.1749	0.268	2.1694	0.1474	0.7099	0.3652	1.6098	0	0	0.113	0	0.2246	0.2583	0.467	0.7594	0.553	0.1386	0.7441	0.4438	0.1741	0	2	0	outside promoter
chr1	6535637	6535833	<	D	15.5576	67.931	3782833555	3	1.2535	1.6408	1.1883	1.3279	2.1753	5.9898	4.2192	0.9086	1.6189	5.0464	4.0117	5.4533	0.8937	1.7203	3.7266	0.9264	3.0747	1.2499	2.2054	0.827	1.0118	1.6583	0.8004	0.692	1.1484	2.2086	3.8551	1.9973	0.849	4.8913	1.7956	1.2265	1.2455	3	0	outside promoter
chr1	6546616	6546817	>	CD	12.5865	62.2991	3310164684	3	1.0466	1.9918	1.01	1.1268	2.3293	4.9627	3.1747	1.1251	1.574	4.5011	2.0059	4.4633	0.6559	1.2629	3.4152	1.4191	1.7288	1.1023	2.3617	0.854	1.105	1.4565	1.0306	0.7683	1.3451	2.4428	3.1178	1.6126	0.9558	3.6807	2.0463	1.1089	1.4954	3	0	outside promoter
chr1	6550005	6550199	<	C	13.3396	53.2726	3389660094	3	0.6168	1.1808	1.3023	1.5584	1.8267	3.391	2.9162	1.0829	1.8792	3.2947	2.0678	3.8849	0.7011	1.0509	2.2546	0.7564	1.5392	1.0179	2.0418	0.78	1.063	1.6366	1.4581	0.3833	0.809	1.4346	1.9037	1.2922	0.7521	3.0328	1.8582	0.8482	1.3819	3	0	outside promoter
chr1	6583699	6584059	<	S	12.4361	14.3725	2179471013	3	0.2947	0.2985	0.0737	0.1786	0.4703	0.6464	0.3126	0.0972	0.3735	0.4542	0.2518	0.4322	0.0842	0.4311	0.7104	0.7979	1.4097	1.007	1.1137	0.3283	0.255	0.1964	0.1943	0.2186	0.4706	0.5032	0.4558	0.2338	0.4514	1.3011	0.5699	0.2821	0.2689	3	0	outside promoter
chr1	6614568	6614764	<	D	13.2646	51.0185	3346744970	3	0.8517	0.97	1.0707	1.508	2.0514	3.3174	2.9506	0.6231	1.2377	3.2677	1.7405	3.9326	0.7212	0.9753	2.2043	0.7798	1.3322	0.9985	1.3767	1.0523	0.6037	1.1769	2.253	0.429	0.7752	1.5606	2.086	1.1595	0.982	3.0587	2.1111	0.8912	1.8687	3	0	on promoter
chr1	6640898	6641164	>	CD	5.1271	1.97434	176172408	0	0	0	0.063	0	0	0.1208	0	0	0	0.1184	0.0959	0	0.0982	0	0.1325	0.0737	0.1062	0.1675	0.1987	0.0884	0	0	0	0	0	0.0695	0.0949	0	0	0	0.1033	0	0	1	0	on promoter
chr1	6644254	6644504	<	C	7.96103	1.78233	319747764	1	0	0	0	0	0	0	0	0	0	0	0	0	0	0	0.6097	0	0.1813	0.1108	0	0	0	0	0	0	0	0.0681	0	0	0	0	0	0	0	0	0	outside promoter
chr1	6661552	6661912	<	D	0	2.48612	1.16958e+07	0	0.0543	0	0	0	0.0746	0.1816	0.2283	0	0	0.1809	0.34	0.2471	0	0	0	0	0.075	0.1087	0.0728	0	0	0	0	0	0	0.0811	0.0963	0.1359	0	0	0	0	0	1	0	on promoter
chr1	6662044	6662260	>	CD	4.64729	3.18092	221251875	0	0	0.071	0	0.0638	0	0.1749	0.2283	0	0	0.1878	0.34	0.1671	0	0	0.1091	0	0	0	0	0	0	0.1336	0.0996	0.0777	0.0772	0.185	0.3619	0.0978	0	0.1215	0	0	0	1	0	on promoter
chr1	6662527	6662887	<	C	1.74745	1.36941	37873570	0	0	0	0	0	0	0	0	0	0	0	0	0	0	0	0	0	0	0	0	0	0	0	0	0	0	0	0.1049	0	0	0	0	0	0.0809	0	0	on promoter
chr1	6684959	6685319	<	S	7.27142	7.38148	718600512	1	0	0	0.1537	0.1735	0.1416	0.9733	0.9351	0.1287	0.1016	0.6748	1.1233	0.7803	0	0	0.5881	0	0.1015	0.1335	0.2415	0	0	0	0.1069	0.0603	0.0757	0.2059	0.5036	0.1383	0	0.2692	0	0	0.2504	2	0	on promoter
chr1	6694679	6695039	<	S	13.4109	22.2626	2703399647	3	0.4802	0.5376	0.2311	0.2804	0.638	1.8011	1.0796	0.163	0.2829	1.0708	0.9608	1.1581	0.143	0.3542	1.0546	0.3492	1.3808	0.6575	0.7705	0.2295	0	0.5299	0.2752	0.5048	0.7974	1.8379	2.9152	1.3678	0.2359	1.9058	0.3952	0.2194	0.2917	2	0	outside promoter
chr1	6706583	6706943	<	D	8.09537	10.6853	1022881530	2	0.1185	0.1366	0.1942	0.1328	0.5201	0.2431	0.2619	0.1718	0.3124	0.3721	0.1193	0.3484	0.0963	0.1797	0.1656	1.1574	0.4253	0.4581	0.7551	0.4739	0.3962	0.457	0.6352	0.1227	0.3449	0.1535	0	0.0794	0.3198	0.2283	0.4304	0.101	0.6174	2	1	outside promoter
chr1	6748324	6748684	>	CD	1.59528	1.34174	34322348	0	0	0	0	0	0	0	0	0	0	0	0	0	0	0	0	0.1694	0	0	0	0	0	0	0	0	0	0	0	0	0	0	0	0	0	0	4	outside promoter
chr1	6761835	6762093	<	CD	8.88285	82.1143	2073968640	3	1.322	2.2961	1.4048	1.51	2.3343	4.6521	4.4411	1.1275	2.0338	5.3304	4.4403	4.7497	1.2192	2.476	3.6895	0.8768	2.3141	0.7802	1.6514	1.1611	1.1657	2.7181	2.0569	0.7625	1.8152	2.7692	3.7432	2.4531	1.296	5.7016	5.5712	1.4621	2.1012	3	4	on promoter
chr1	6780052	6780412	>	D	12.9624	38.4717	3068278500	3	0.6551	0.6849	0.6731	0.871	1.8686	1.0619	1.5405	0.5164	1.1148	2.0912	1.4783	1.8598	0.3813	0.7823	0.6904	1.4973	1.5431	1.4103	1.4307	0.6638	0.949	1.4475	0.7642	0.5885	1	0.5677	0.4874	0.4887	1.0837	2.8375	1.5116	0.5099	1.3811	3	4	outside promoter
chr1	6787619	6787811	>	C	2.73971	35.3761	344470498	1	0.5584	0.4526	0.8427	0.7353	1.3788	0.7852	1.5023	0.6637	1.155	2.1502	0.9987	2.1244	0.6621	0.6621	0.8043	1.5406	1.3665	1.4326	1.4865	0.7773	0.5901	0.7316	1.02	0.4056	0.7225	0.5668	0.2528	0.48	0.9789	1.6206	1.4043	0.552	1.4063	3	0	outside promoter
chr1	6846123	6846373	<	CD	5.78206	2.25262	235773676	1	0	0.1203	0	0.0654	0	0.1511	0.1454	0.0834	0.0782	0.15	0.1271	0.1738	0	0	0.368	0	0	0	0	0	0	0	0	0	0	0	0	0	0	0	0	0	0	0	0	on promoter
chr1	6854227	6854587	>	CD	9.36099	5.8719	971564025	2	0	0	0.127	0.0708	0.2272	0	0	0.1233	0.132	0	0	0	0.0881	0	0	1.2523	0.7216	0.2517	0.2947	0.1806	0.3336	0.2553	0.193	0	0.0781	0	0	0	0.6431	0	0.5026	0	0.2528	1	0	outside promoter
chr1	6949956	6950316	<	C	14.6721	35.7773	3254024020	3	1.0238	1.1328	0.4758	0.6349	0.8843	1.257	1.3785	0.5344	0.5946	1.9017	0.9163	2.0099	0.3864	0.9458	1.0854	1.3758	1.2513	1.4829	1.7009	0.6871	0.8572	1.0821	0.9249	0.4584	0.9595	0.9616	0.8645	0.6519	0.7233	1.8853	1.3595	0.7884	1.0591	3	0	outside promoter
chr1	6991935	6992151	<	S	6.48971	1.36583	180743238	0	0	0	0	0	0	0	0	0	0	0	0	0	0	0	0	0	0.1942	0.1105	0.1281	0	0	0.0852	0	0	0.0742	0	0	0	0	0	0	0	0	0	2	outside promoter
chr1	7023368	7023584	<	D	4.19635	3.94147	223498260	0	0.2335	0	0	0.0847	0.1208	0.2102	0	0.1322	0.0718	0.1529	0.1266	0.281	0	0.1482	0	0.0909	0.3493	0	0.292	0.0772	0	0	0.2447	0	0.0764	0	0	0.2478	0	0.5225	0.278	0	0	1	3	outside promoter
chr1	7102775	7103135	>	CD	13.9933	12.2548	2.2525e+09	3	0	0	0.2507	0.2738	0.8573	0	0	0.1806	0.6093	0.1065	0	0.12	0.11	0.3201	0	1.5069	0.8398	0.5857	0.953	0.3752	0.6882	0.7385	0.3092	0.1471	0.3312	0	0	0	0.5312	0.1262	1.0989	0.1363	0.5501	2	0	outside promoter
chr1	7130447	7130807	<	C	15.0589	66.8434	3741568362	3	1.3569	2.5676	0.9757	1.1226	2.5074	5.6096	3.7176	0.8718	1.392	5.6498	3.2571	4.4666	0.6177	1.768	3.264	1.4871	2.4533	1.3132	2.5562	0.8895	1.0387	1.888	1.147	0.9178	1.321	2.1897	2.8814	1.5819	0.921	5.3105	1.9045	1.2706	0.8135	3	0	outside promoter
chr1	7180942	7181302	<	S	9.11071	3.61029	690866306	1	0.0824	0	0	0	0.1796	0	0.143	0	0.1605	0.1656	0	0.164	0.0865	0	0.1854	0	0.2062	0.1724	0.3845	0.1412	0.241	0.184	0.1469	0.0869	0.1765	0	0	0.0761	0.0683	0.4328	0.1261	0	0	1	0	outside promoter
chr1	7267966	7268326	<	S	5.03458	43.6232	771652785	1	0.4039	2.3905	0.4465	0.296	0.9932	2.5082	1.5142	0.2917	0.6006	1.4238	1.1383	1.226	0.1747	1.1987	3.2483	0.7035	1.6806	1.2519	1.3691	0.86	0.8216	1.482	0.3571	0.8752	1.2066	2.2174	2.8553	1.6547	1.3854	6.4108	0.9303	1.4651	0.3102	3	0	outside promoter
chr1	7278305	7278665	<	D	9.05844	27.8325	1.72645e+09	2	0.2098	0.2901	0.2797	0.6189	0.823	0.4733	0.7952	0.4074	0.5674	0.7816	0.3402	1.0026	0.1838	0.4238	0.5994	1.2696	1.1299	1.339	1.8937	0.465	1.2687	1.5537	0.4943	0.3135	0.6258	0.29	0.1731	0.2438	1.6103	1.1346	1.8707	0.4137	0.8949	3	0	outside promoter
chr1	7284889	7285105	>	D	13.3826	12.1339	2180349722	3	0.0858	0.1316	0	0.0738	0.2002	0.4382	0.2526	0	0	0.1956	0.0981	0.2424	0	0.173	1.3037	0.1497	0.3219	0.4282	0.4897	0.2329	0.1855	0.2828	0	0.4994	0.7331	1.3378	1.7883	1.0779	0.0961	1.7779	0.4113	0.1098	0.1455	2	0	outside promoter
chr1	7347104	7347464	>	S	4.30421	3.48652	213497070	0	0	0	0	0	0.0812	0.1652	0.2096	0.0871	0	0	0.1552	0.1093	0	0	0.4655	0	0.4206	0.152	0.203	0	0	0	0	0.1485	0.1488	0.2031	0.3155	0.2733	0	0	0	0	0	1	0	outside promoter
chr1	7514145	7514505	>	C	9.04069	13.0516	1340985344	2	0.2165	0.2687	0	0	0.3303	0.5116	0.2164	0	0	0.3136	0.1194	0.1383	0.1309	0.4506	0.7129	0.1405	1.0657	0.3516	0.4335	0.1714	0.2538	0.3948	0.328	0.3983	0.6078	0.9691	1.5816	1.0119	0.3415	0.7109	0.4561	0.4715	0.151	2	0	outside promoter
chr1	7520875	7521235	<	C	8.16301	3.06172	511528830	1	0	0.081	0	0	0.131	0.5006	0.2685	0	0	0.13	0	0.1638	0	0	0.5266	0	0.1824	0.2748	0.1609	0	0	0	0	0	0	0.078	0.0793	0.1002	0.1879	0	0	0	0	1	0	outside promoter
chr1	7535237	7535453	<	S	5.50189	5.55589	402566297	1	0.2675	0.0722	0	0	0	0.3633	0.1278	0	0	0	0	0.1215	0	0.0528	0.8614	0	0	0.2144	0.5714	0	0.1469	0.291	0	0.1289	0.2304	0.5057	0.6344	0.4293	0.1743	0.2223	0	0	0	1	0	outside promoter
chr1	7599524	7599728	<	S	7.43339	6.34112	688068644	1	0.1026	0.0743	0.0627	0.0551	0.3062	0.1889	0.2165	0	0.101	0.2223	0.1484	0.1547	0	0.8874	0.3693	0.2118	0.9042	0.1908	0.3822	0	0	0.1532	0	0.2444	0.213	0.1054	0.1286	0.2247	0.1131	0.6267	0	0.1378	0	2	0	outside promoter
chr1	7599749	7600118	<	S	12.8255	21.8136	2586899414	3	0.2887	0.2537	0.1208	0.2235	0.4603	1.5231	0.6378	0.0975	0.2235	0.7216	0.4098	0.8724	0.0844	0.8874	1.9821	0.5436	1.8971	0.4469	1.2826	0.3604	0.3519	0.5771	0.2666	0.5727	0.9965	1.0255	1.2029	1.0223	0.2219	4.3247	0.4707	0.2244	0	2	0	outside promoter
chr1	7621510	7621870	<	S	10.9597	21.9516	2166901539	3	0.5228	0.5692	0.1014	0.1682	0.5665	1.6337	0.6859	0.0977	0.3295	0.8375	0.4788	0.6056	0.1248	0.4133	4.8067	0.5498	1.4042	0.4524	1.5719	0.0861	0.109	0.1328	0.138	0.538	0.4556	0.9453	1.7897	1.4565	0.2936	2.7276	0.4246	0.2767	0.0965	3	0	outside promoter
chr1	7637374	7637632	<	S	6.98402	8.71064	732853722	1	0.2309	0.402	0.0667	0.1068	0.2058	0.4209	0.1564	0	0.07	0.3049	0.208	0.2496	0	0	0.6041	0.5733	0.1426	0.5561	0.6786	0.2443	0	0	0	0.2234	0.3127	0.3869	0.3952	0.6833	0.1751	0.1499	0.272	0.4775	0.1604	2	0	outside promoter
chr1	7707402	7707569	<	D	17.3016	52.6744	3.6768e+09	3	0.6624	0.9765	1.2278	1.2536	1.6762	3.6414	2.8597	0.943	1.9009	3.5679	1.6012	4.1518	0.5984	0.7851	2.3514	1.0296	1.0626	0.9817	2.1133	1.039	1.0435	1.5285	1.6985	0.3312	0.7605	1.4812	2.2365	1.2913	0.6982	3.2363	2.643	0.7494	1.7227	3	2	outside promoter
chr1	7712589	7712949	>	D	5.37019	1.82857	177334528	0	0	0	0	0	0.0717	0.108	0.1458	0	0	0.0961	0	0	0	0	0.3633	0	0	0.1604	0.2487	0	0	0	0	0	0	0	0	0	0	0	0	0	0	0	2	outside promoter
chr1	7727656	7727879	>	S	9.32327	130.336	2263082270	3	2.3821	3.7734	2.0067	2.2183	3.3227	8.0409	6.9128	1.8826	3.0964	7.6223	5.2177	7.1438	1.2123	2.4829	5.5916	1.4723	3.6193	1.8011	3.8293	2.9511	2.2847	4.5369	5.087	1.5057	2.4935	4.3348	6.6976	2.8512	1.7845	11.514	6.7782	2.0426	4.564	3	2	outside promoter
chr1	7729501	7729861	>	C	11.5749	62.1314	3017657135	3	1.3356	1.6142	1.376	1.0995	1.4188	5.3006	2.5991	1.1959	1.5639	4.3113	2.4469	4.1618	0.5309	1.4276	3.4073	0.778	2.282	1.3794	3.1215	0.7884	1.0177	1.8756	1.1095	0.7692	1.0537	2.0548	3.6556	1.9807	0.7655	5.4238	1.1212	0.8954	1.3167	3	2	outside promoter
chr1	7812889	7813249	<	C	16.1317	25.4507	3028374285	3	0.3061	0.4385	0.5128	0.6016	0.8917	0	0.1493	0.3811	0.6094	0.3333	0.3971	0.4613	0.2791	0.5392	0	2.3282	1.3993	1.1335	1.226	0.9497	0.6563	0.7655	1.2441	0.3042	0.5238	0.0633	0.0887	0	0.9521	0.9907	1.7134	0.3774	1.4591	2	3	outside promoter
chr1	7815530	7815890	<	D	9.13541	3.79063	715233405	1	0.0745	0	0.124	0.0584	0.2875	0	0	0	0.0891	0	0	0	0.1346	0.108	0	0.3543	0.4366	0.8271	0.3979	0	0	0	0	0.0845	0.1545	0	0	0	0.185	0	0	0.1394	0	1	3	outside promoter
chr1	7868347	7868707	>	CD	3.61802	9.35846	300211704	1	0	0	0.3088	0.1482	0.7473	0	0	0.1461	0.4844	0	0	0	0.1376	0.066	0	2.0356	0.8811	0.3702	0.6301	0.1675	0.4282	0.6488	0.2265	0.0456	0.0994	0	0	0	0.3966	0	0.3382	0	0.5058	1	0	outside promoter
chr1	7962924	7963063	<	C	13.697	43.0333	3.29409e+09	3	0.9846	0.9883	0.5333	0.6037	1.7013	2.9543	3.2016	0.544	0.8588	2.5002	1.9559	2.6827	0.2305	1.2854	1.3699	1.3316	1.6068	1.4729	1.9827	0.8162	0.55	1.326	0.8806	0.6502	0.9516	1.2534	1.444	1.0579	0.9538	3.9793	1.2833	0.6573	1.023	3	0	outside promoter
chr1	8002421	8002670	<	S	9.89994	14.6255	1618078304	2	0	0.4891	0.2888	0.2708	0.1584	0.8171	0.6175	0.2878	0.2499	0.8949	0.4414	0.4878	0.1595	0	0.95	0.2067	0	0.1959	0.5049	0.1874	0.2486	0.8158	0.3605	0.3219	0.5373	0.9283	1.0565	0.698	0.2236	0.7827	0.3193	0.5086	0.2369	2	5	on promoter
chr1	8035333	8035693	<	D	9.64989	71.1072	2348276425	3	2.8835	2.2378	0.5645	0.5601	1.2071	3.4433	2.7024	0.4482	0.6162	2.9778	2.9582	2.0256	0.4199	2.0667	3.7904	2.0419	4.1814	1.687	1.9931	1.1437	1.0564	1.6371	1.4109	1.6139	2.8213	3.5226	4.8776	2.656	0.8403	8.3791	3.0116	1.2622	0.4142	3	5	outside promoter
chr1	8042444	8042619	>	D	13.7647	53.2811	3461319389	3	0.9605	1.5096	0.7327	0.7733	2.5511	2.5549	2.3954	0.5422	0.82	2.9284	2.04	2.703	0.5945	1.1008	1.8628	2.6394	2.1037	1.4989	2.1454	0.8162	1.2075	1.4083	1.1797	0.7419	0.9759	1.2846	1.4533	0.9747	1.3021	4.2404	2.3451	0.7332	1.2525	3	5	outside promoter
chr1	8075041	8075401	>	C	11.3807	15.6935	2037566882	3	0.0746	0.1951	0.4516	0.4522	0.9048	0	0	0.2599	0.7726	0	0.1336	0.1013	0.2237	0.3623	0	1.4157	1.417	0.5457	1.2153	0.5425	0.4134	0.4073	0.8103	0.2257	0.5098	0	0	0	0.7127	0.3077	0.5945	0.1484	0.8572	2	0	outside promoter
chr1	8076637	8076997	<	CD	6.84319	3.39123	412622439	1	0	0	0.1703	0.1127	0.2751	0	0	0.1308	0.1872	0	0	0	0.0878	0	0	0.3632	0.4744	0	0.4515	0	0	0.0794	0.1729	0	0	0	0	0	0.116	0	0	0	0.0975	1	0	outside promoter
chr1	8091239	8091599	>	CD	9.45505	7.93412	1155794229	2	0	0	0.2117	0.2349	0.3333	0	0	0.1368	0.2575	0	0	0.1013	0.1398	0	0	0.8376	0.4558	0.2579	0.5188	0.3075	0.4352	0.7305	0.5693	0	0	0	0	0	0.6876	0	0.475	0	0.5451	1	0	outside promoter
chr1	8225726	8226086	<	C	11.6066	4.83503	1193423231	2	0.0546	0	0.0738	0	0.0865	0.3783	0.1175	0	0	0.2921	0.1503	0.2291	0	0.0875	0.9505	0.0837	0.2032	0.2111	0.4751	0.1619	0.0786	0.2063	0.1397	0.0834	0.0735	0.1429	0.2095	0.2138	0.1225	0.2967	0.1155	0	0	2	0	outside promoter
chr1	8299058	8299274	<	S	7.62696	7.76947	7.97692e+08	1	0.227	0.1166	0.1003	0.1133	0.0702	0.3418	0.2448	0	0.0868	0.2733	0.1016	0.1443	0	0.2088	0.2203	0.2312	0.6218	0.2413	0.1797	0.1662	0.2325	0.2176	0.1824	0.2323	0.3076	0.4855	0.4261	0.2315	0.0652	1.2475	0.7291	0.1848	0	2	0	outside promoter
chr1	8374419	8374669	<	S	11.0447	63.0194	2851721220	3	1.3064	1.7134	0.7071	0.7857	2.356	4.5908	3.7125	0.592	1.1775	4.8658	2.4761	3.7636	0.3936	1.6439	3.1668	2.0586	1.9948	1.2859	2.3662	0.9087	1.0595	1.8841	1.556	0.8849	1.4409	2.4526	3.282	1.577	1.2535	6.1414	2.0286	0.9834	0.8683	3	0	outside promoter
chr1	8409151	8409302	<	S	16.1559	44.1397	3520458223	3	0.6054	1.0175	0.8067	0.9745	1.4136	3.7061	3.2554	0.619	0.9816	3.6652	2.0864	3.8518	0.6194	0.728	2.5608	0.7671	1.4902	0.9218	1.2882	0.8922	0.6327	1.1066	1.0179	0.3993	0.6794	1.3779	2.3457	1.2205	0.5488	3.2487	1.9181	0.6013	1.5217	3	7	outside promoter
chr1	8411747	8412107	<	D	10.177	21.3219	1923465800	3	0.3802	0.5703	0.3765	0.4146	0.6239	2.0681	0.8343	0.1511	0.5494	1.1167	0.8321	1.2344	0.251	0.4043	2.9952	0.4371	0.7329	0.6862	1.0925	0.257	0.2899	0.4488	0.2261	0.3068	0.5062	0.869	1.5317	1.1272	0.2811	0.7527	0.3003	0.4524	0.264	3	7	outside promoter
chr1	8434911	8435272	>	D	8.55639	15.1488	1289207988	2	0.4299	0.2754	0.1663	0.1457	0.4232	0.2868	0.3913	0.0851	0.1264	0.6463	0.4518	0.381	0.0837	0.5585	0.6535	0.9937	1.7001	0.6744	0.8452	0.2201	0.1343	0.1824	0.0994	0.4614	0.7787	0.4508	0.3791	0.3177	0.3012	2.6675	0.4042	0.3101	0.1843	3	0	outside promoter
chr1	8458754	8459114	>	S	4.9352	1.25261	110086262	0	0	0	0	0	0.0853	0	0	0	0	0	0	0	0	0	0	0	0.0973	0.1121	0.0751	0	0	0	0	0	0.0804	0	0	0	0	0	0	0	0	0	0	outside promoter
chr1	8469244	8469604	>	C	0.798434	7.60644	76939656	0	0.0937	0.2686	0.2171	0.1303	0.3164	0.1171	0.1894	0	0.232	0.3972	0.2834	0.2485	0	0.1729	0.1315	0.3089	0.2565	0.2111	0.3696	0.2105	0.3963	0.4081	0.2417	0.1642	0.2795	0.0834	0.1011	0.0976	0.1355	0.3564	0.5274	0.2162	0.2126	2	0	outside promoter
chr1	8491123	8491483	<	C	2.74769	5.11078	159724245	0	0.0698	0	0.0786	0.0715	0.3874	0.3246	0.2147	0.1157	0.1551	0.5362	0.392	0.2693	0.1266	0.0877	0.4265	0	0.1187	0.1103	0.1197	0.075	0	0	0.1392	0.1009	0.1181	0.0993	0.1128	0.1315	0	0	0	0	0.4255	2	0	outside promoter
chr1	8503642	8504204	<	D	3.17787	5.15976	189031375	0	0.0852	0.235	0.0699	0.068	0.1998	0.2853	0.1899	0	0	0.1799	0.1453	0.2521	0	0.1207	0.6817	0.0827	0.3834	0.1277	0.2099	0.127	0	0	0	0.1218	0.198	0.2343	0.3948	0.1808	0.081	0.1436	0	0.1509	0.0867	2	0	outside promoter
chr1	8525124	8525340	>	D	5.97711	2.0824	231554814	1	0	0	0	0	0.0725	0	0	0.0804	0.0803	0	0	0	0	0.0588	0	0.0874	0.3522	0.1083	0.283	0.0776	0.1214	0.1128	0	0	0.0758	0	0	0	0.1494	0.129	0	0	0.0644	1	1	outside promoter
chr1	8532718	8532948	>	S	2.67451	2.13011	84332408	0	0	0	0.1026	0.06	0.1251	0	0.1499	0	0.0644	0.1554	0.3546	0.1899	0	0	0	0	0	0	0	0	0	0	0	0	0	0	0	0	0	0	0	0	0.0822	0	1	outside promoter
chr1	8621165	8621415	>	C	4.23589	21.3838	498649060	1	0.0649	0	0.5657	0.8415	1.0458	0	0	0.6334	0.6067	0	0	0	0.3769	0.7607	0	1.6695	1.1282	0.8468	1.403	0.5711	0.5849	0.7308	1.0703	0.236	0.4501	0	0.071	0	0.8329	0.1265	1.6139	0.3518	1.3731	2	0	outside promoter
chr1	8631230	8631590	<	CD	11.7292	5.4021	1289682450	2	0	0	0.1244	0.1067	0.1424	0	0	0	0.0799	0	0	0	0.1154	0.0816	0	0.7843	0.894	0.1334	0.334	0.1613	0.3908	0.4078	0.2566	0.1206	0.1504	0	0.077	0	0.3285	0	0.3305	0.0683	0.2336	1	0	outside promoter
chr1	8676898	8677114	>	CD	9.31486	1.32598	317220386	1	0	0	0	0	0	0	0	0	0	0	0	0	0	0.0522	0	0.0791	0.1124	0.1201	0	0	0	0	0	0	0.076	0	0	0	0	0	0.1135	0	0	0	0	outside promoter
chr1	8731437	8731687	<	C	8.99634	23.2643	1618698752	2	0.5054	0.8359	0.3225	0.324	0.8012	0.2087	0.7074	0.3183	0.7241	1.017	0.8111	1.0362	0.2807	0.5592	0.216	1.0561	0.8535	1.0052	0.9607	0.4345	0.8837	0.6995	0.6514	0.3852	0.6616	0.2869	0.2092	0.2307	0.8609	1.3262	1.0304	0.7358	0.8812	3	0	outside promoter
chr1	8761467	8761827	<	S	0.740129	1.42673	22751950	0	0	0	0	0	0	0	0	0	0	0	0	0	0	0	0	0	0.1958	0	0	0.0709	0	0	0	0	0	0	0	0	0	0	0.0982	0	0.1073	0	0	outside promoter
chr1	8763338	8763629	<	D	6.42032	8.5915	637618998	1	0.188	0.2387	0.18	0.3035	0.0995	0.3712	0.8088	0.2701	0.3386	0.5689	0.6173	0.6925	0.1896	0.1025	0.1968	0	0.1228	0	0.1207	0.101	0.1066	0.1145	0.2451	0.0623	0.1238	0.2196	0.3398	0.2	0	0.2278	0.4373	0.1123	0.1774	2	0	outside promoter
chr1	8779016	8779411	>	CD	6.47604	5.67522	522100265	1	0.1453	0.1971	0.1716	0.146	0.208	0.2839	0.1979	0.0924	0.164	0.3779	0.2278	0.2052	0.1064	0.1211	0.4883	0.2709	0.2624	0.1221	0.1633	0.0933	0.1065	0.0988	0	0.0957	0.2054	0.128	0.1444	0.1787	0.1358	0	0	0.1125	0.1029	2	0	outside promoter
chr1	8786580	8786940	<	C	9.05742	8.11442	1088934756	2	0.0606	0.0772	0.1664	0.1438	0.359	0	0	0.0773	0.2425	0.1107	0	0.113	0.1414	0.0903	0	1.3126	0.5586	0.3157	0.4936	0.304	0.31	0.1627	0.5829	0.0699	0.2546	0	0	0	0.5987	0.1146	0.9083	0	0.5468	2	0	outside promoter
chr1	8799442	8799802	<	S	10.1255	2.96002	712167590	1	0.0568	0	0	0.0553	0.1318	0	0.1381	0	0.0737	0.1178	0.1023	0.1674	0.0921	0.0524	0.1138	0.1329	0.3836	0.3179	0.3159	0.0988	0	0	0	0.1085	0.1967	0.0867	0.0769	0.1172	0.0791	0	0.1095	0	0	2	0	outside promoter
chr1	8824064	8824424	<	S	9.47064	3.53626	725054664	1	0	0	0.0739	0.0824	0.2129	0.2168	0.2034	0	0.1571	0.4041	0.2284	0.3516	0.0861	0	0.5124	0	0.1524	0	0.3585	0	0	0	0	0.0677	0	0	0	0.0949	0	0.1489	0	0	0	1	0	outside promoter
chr1	8836278	8836494	<	D	6.29571	2.38886	280276824	1	0	0	0.0591	0	0.0753	0.1041	0.0865	0	0	0.199	0	0	0	0	0.2495	0	0.1369	0.2108	0.1249	0.1716	0	0	0	0.0902	0.1327	0.1221	0.0872	0.0781	0.0958	0	0	0	0	1	0	outside promoter
chr1	8854764	8854968	>	D	5.74541	5.01521	404457924	1	0	0	0	0.0784	0.1395	0.3137	0.2217	0	0	0.1367	0.3129	0.1436	0	0	0.6808	0	0.1756	0	0.0865	0.1043	0	0	0	0.1996	0.2506	0.3722	0.8968	0.4093	0	0.2294	0	0	0	1	0	outside promoter
chr1	8875009	8875259	>	S	10.8242	5.95258	1228906686	2	0.145	0.0894	0.0626	0.1207	0.269	0	0.0852	0.0726	0.0883	0.2714	0.3121	0.1696	0.0949	0.0959	0	0.4672	0.4321	0.4535	0.5797	0.1383	0.156	0.1771	0.2741	0.1323	0.2415	0	0	0	0.4465	0.5432	0.3295	0.0608	0.0832	2	0	outside promoter
chr1	8877578	8877794	>	C	0	3.27452	1.42303e+07	0	0.092	0.1776	0	0.0867	0	0.1623	0.1499	0	0.0896	0.1809	0.2061	0.1746	0	0	0	0	0.0914	0	0.0808	0	0.122	0.1028	0.162	0.0544	0.0781	0.1161	0.2218	0.099	0	0.1177	0.1047	0	0.1469	2	0	on promoter
chr1	8909053	8909225	<	CD	12.6718	50.8376	3212359010	3	0.9507	1.5634	0.5174	1.2512	2.0384	3.7426	2.5049	0.7998	1.4646	2.9933	1.7109	3.4371	0.4562	1.0618	2.5286	0.7461	1.7032	0.8172	1.9755	0.9511	0.8936	1.5399	1.8821	0.4993	0.9585	1.5049	2.0647	1.3052	0.8007	2.5596	2.3405	0.7043	1.8198	3	0	outside promoter
chr1	8919452	8919812	>	D	10.5676	14.0615	1764547232	2	0.1602	0.1613	0.4612	0.4311	0.5877	0.1865	0.3199	0.3527	0.3488	0.4169	0.2742	0.4669	0.0838	0.1977	0.1914	0.7428	0.7895	0.8764	0.7565	0.3295	0.5992	0.8987	0.4119	0.2172	0.4014	0.1146	0.0708	0.1051	0.2348	0.44	1.0561	0.1985	0.6113	3	0	outside promoter
chr1	8922524	8922884	>	S	13.2335	14.5669	2317922763	3	0.3629	0.282	0.1629	0.1983	0.5225	1.0959	0.3789	0.1048	0.2834	0.8216	0.3322	0.6302	0.0988	0.3236	1.3884	0.5759	0.7082	0.8723	0.5661	0.1921	0.2554	0.4065	0.1197	0.3757	0.6041	0.6812	0.9157	0.6817	0.1791	0.6657	0.1865	0.2571	0.2493	3	0	outside promoter
chr1	8931605	8931965	>	C	10.6978	10.9507	1628330832	2	0.2569	0.242	0.0812	0.0851	0.2224	0.4593	0.2002	0	0	0.4017	0.1246	0.2756	0	0.1373	0.6927	0.1118	0.2773	0.4989	0.1755	0.1339	0.1509	0.2797	0.1818	0.4629	0.7804	1.1001	0.7459	0.7798	0.1135	1.0772	0.7235	0.1362	0.1146	2	2	outside promoter
chr1	8939344	8939704	<	C	2.90324	5.01213	167559231	0	0.0553	0.1882	0.1144	0.0925	0.215	0.3415	0.2416	0	0.0921	0.4608	0.2475	0.2262	0.0879	0.0778	0	0.1791	0.2432	0	0.2856	0.0868	0	0.0965	0.1138	0.1091	0.1364	0.1352	0.108	0.1452	0.1023	0.3322	0.2152	0.0779	0.1474	2	2	on promoter
chr1	8963633	8963849	<	D	7.62275	3.30968	481428000	1	0.1328	0.0837	0	0	0.1115	0	0.1903	0	0	0.1239	0.1833	0.1337	0	0.0616	0	0	0.4974	0.2735	0.1715	0	0	0	0	0.1262	0.2366	0.1218	0.1115	0.1223	0	0.5917	0.1153	0	0	1	2	outside promoter
chr1	8978145	8978505	>	D	6.71741	22.3051	988545540	2	0.1361	0.1321	0.4217	0.5986	0.7752	0	0.1561	0.316	0.8095	0.2358	0.2809	0.3182	0.1974	0.5268	0	2.8877	1.1755	1.4737	1.1148	0.6414	0.8056	0.73	0.924	0.1789	0.5341	0.0716	0	0	0.7816	0.5042	1.422	0.1705	0.9647	2	2	outside promoter
chr1	9022981	9023341	>	C	12.1444	23.3573	2507755872	3	0.3556	0.4941	0.2443	0.4752	1.1969	2.438	1.5779	0.3295	0.4947	1.6343	1.0966	1.8886	0.2694	0.6555	1.5595	0.802	1.6345	0.832	1.1363	0.1357	0.1868	0.4001	0.3506	0.3817	0.5697	0.773	0.8986	0.7438	0.127	1.5807	0.4537	0.3024	0.4224	3	2	outside promoter
chr1	9048198	9048371	<	C	10.3243	54.6394	2523542624	3	0.8599	0.9375	1.0644	0.9812	2.1486	4.3515	3.2756	0.947	1.1996	3.6173	2.3651	4.2261	0.617	0.9082	2.687	1.468	1.8037	1.4845	1.7334	0.7708	1.1411	1.54	1.1398	0.5517	0.8249	1.6278	2.5466	1.4196	1.0205	3.9511	1.6786	0.6727	1.7996	3	2	outside promoter
chr1	9065256	9065444	<	D	6.86216	43.5662	1230618984	2	0.7854	1.1621	0.975	1.2524	1.4671	2.5871	2.4456	0.8422	0.9455	2.8201	1.8688	2.982	0.7461	1.1373	2.1845	1.3258	2.0464	0.7269	1.8426	0.8164	0	0.1838	0.6562	0.3932	0.6804	1.2417	1.6329	1.0465	0.8288	1.4733	2.2723	0.7061	1.5763	2	0	outside promoter
chr1	9068447	9068670	>	D	6.44805	2.19911	273305879	1	0	0	0.1142	0.0985	0.1004	0.2724	0.2068	0	0.0679	0.21	0.0951	0.2064	0	0	0	0	0	0	0	0	0	0	0	0	0	0	0	0	0	0	0	0	0	0	0	outside promoter
chr1	9070079	9070439	>	S	11.9457	31.9305	2695426206	3	0.372	1.1823	0.5043	0.511	1.3788	3.6297	2.9802	0.4227	1.0292	2.4038	1.1723	2.9612	0.3921	0.5068	4.9744	0.4382	1.9205	0.4198	1.2048	0.2802	0.1615	0.3186	0.1923	0.2913	0.3077	0.6443	1.449	0.9309	0.1484	3.0729	0.5172	0.6008	0.8196	3	0	outside promoter
chr1	9127337	9127611	>	C	3.92078	3.04168	171684326	0	0	0.0751	0.0665	0	0.0991	0.3818	0.1965	0	0	0.2467	0.3561	0.1499	0	0	0	0.2312	0.237	0.1401	0.1117	0	0	0	0.125	0	0	0	0	0	0	0.3149	0	0.0675	0	1	0	outside promoter
chr1	9129696	9130056	<	CD	8.27901	2.02604	380806426	1	0	0	0	0	0.1499	0.2405	0.169	0	0.088	0.142	0.1753	0.2139	0	0	0	0	0	0	0	0.0666	0	0	0	0	0	0	0	0	0	0	0	0	0	0	0	outside promoter
chr1	9136308	9136512	>	CD	2.55562	1.15778	45344684	0	0	0	0	0	0.0772	0	0	0	0	0	0	0	0	0	0	0	0	0	0	0	0	0	0	0	0	0	0	0	0	0	0	0	0	0	0	outside promoter
chr1	9161638	9161998	<	CD	10.6968	34.6132	2388249963	3	0.5391	0.6171	0.615	1.0079	1.7436	2.631	2.3308	0.5007	1.2868	2.8468	1.4181	3.5232	0.2849	0.8642	1.451	1.0686	1.0447	1.014	1.2784	0.3654	0.7383	0.916	0.4379	0.3873	0.7437	0.9604	0.9471	0.7265	0.6547	2.1265	1.1385	0.5286	0.9333	3	3	outside promoter
chr1	9170072	9170432	>	D	3.65733	1.14018	67195696	0	0	0	0	0	0	0	0	0	0	0	0	0	0	0	0	0	0	0	0	0	0	0	0	0	0	0	0	0	0	0	0	0	0	0	3	outside promoter
chr1	9170889	9171087	>	S	13.9886	59.2951	3.56473e+09	3	0.9327	1.645	1.0096	1.3189	1.9114	4.8743	3.4479	0.7109	1.2044	4.1754	3.1134	4.2581	0.5455	0.985	2.756	1.2	1.6986	1.0362	2.649	1.186	0.8887	1.6476	1.3714	0.524	0.8945	1.717	2.5644	1.3793	1.662	4.9403	2.395	0.6877	1.803	3	3	outside promoter
chr1	9177339	9177555	>	S	1.03592	2.77798	47516333	0	0	0	0	0.0578	0.0835	0.1204	0.265	0.1061	0	0.1633	0.192	0.257	0	0	0	0	0.1654	0.1537	0.1632	0	0	0	0	0.1206	0.2074	0.14	0.1073	0.1034	0	0.1084	0	0	0	1	3	outside promoter
chr1	9188739	9188972	>	S	8.11211	5.98668	772021296	1	0.14	0.1324	0.0992	0.1348	0.1292	0.3016	0.4473	0	0.109	0.2874	0.6131	0.242	0.086	0.0919	0.1272	0	0.173	0	0	0	0.1893	0.2441	0.1385	0.1301	0.1945	0.2203	0.3191	0.1562	0	0.3953	0.3376	0.1	0.107	2	3	on promoter
chr1	9202384	9202600	>	S	13.6313	51.4457	3415524084	3	0.7625	1.1749	0.5186	0.6156	2.1024	3.5547	2.364	0.5608	0.7523	4.0833	2.7336	2.4533	0.5053	1.3164	3.0164	1.3942	3.0265	1.5428	2.9973	0.6981	0.5739	1.3436	0.8334	0.8624	1.1573	1.8272	2.072	1.2399	0.737	5.718	1.3823	0.732	1.0468	3	2	outside promoter
chr1	9241394	9241652	>	S	13.7947	56.0052	3.49914e+09	3	0.7675	1.6188	1.5793	1.6168	1.1179	5.2124	4.2335	1.2603	1.5704	4.8998	3.4388	4.9187	0.6827	0.2898	3.5769	0.6054	1.643	0.9854	1.5565	0.5916	0.9083	1.8742	1.0445	0.5238	0.7828	1.6309	2.6495	1.3148	0.9009	4.1233	1.3421	0.6743	1.0479	3	2	outside promoter
chr1	9242278	9242638	>	C	6.60197	10.659	736057140	1	0.1248	0.3185	0.172	0.2372	0.1961	1.3271	0.7508	0.3106	0.1604	1.0983	1.3328	1.0416	0.1858	0.0581	0.2525	0	0.2703	0.1689	0	0.1165	0.0833	0.3529	0.1384	0.0969	0.1618	0.2902	0.5953	0.3763	0.0667	1.0824	0	0.1302	0	2	2	outside promoter
chr1	9256606	9256785	<	CD	6.5894	39.8676	1130494414	2	0.6514	0.3673	0.6441	0.6602	1.6113	2.7482	2.864	0.44	0.7998	3.2498	1.5561	3.7553	0.3438	0.6393	1.3363	1.1691	1.5385	1.1658	1.8024	0.9336	0.4266	0.9464	1.3356	0.3954	0.7935	1.2706	1.5237	0.8929	0.9976	1.7942	2.4381	0.3173	1.5843	3	0	outside promoter
chr1	9258747	9258978	>	D	8.63954	5.11247	784584850	1	0	0.2438	0.0914	0.0933	0.1665	0.6663	0.2577	0.0741	0.1092	0.3344	0.3165	0.4097	0.1229	0	0.6595	0.2026	0	0	0.134	0.1103	0	0	0.1783	0	0	0	0	0	0.1335	0.19	0.162	0.1062	0	1	0	outside promoter
chr1	9294429	9294789	>	C	12.3156	25.711	2613555100	3	0.5073	0.9775	0.5085	0.9111	0.5751	1.3842	1.2171	0.3209	0.5925	1.5215	1.1611	1.4951	0.3864	0.3926	0.706	0.2145	0.6585	0.3821	0.831	0.5807	0.4342	1.1347	0.8007	0.2776	0.5128	0.9838	1.2847	0.7017	0.2386	0.9156	1.6312	0.4482	0.8124	3	0	on promoter
chr1	9310092	9310452	<	C	10.0995	35.0779	2193912931	3	0.7368	1.7304	0.338	0.2755	1.2496	3.7606	1.5582	0.3043	0.7058	1.8516	1.372	1.979	0.2172	0.8319	4.0332	0.9629	1.2756	1.2451	1.7641	0.5056	0.2556	0.6661	0.9051	0.4504	0.534	0.7393	1.8017	1.0562	0.2615	6.0443	0.5149	1.071	0.3499	3	0	outside promoter
chr1	9327253	9327409	<	D	6.07167	45.9759	1028055949	2	0.7823	1.3623	0.546	0.7627	1.6272	2.8681	2.9444	0.9796	1.072	2.5152	2.4261	2.8232	0.3367	1.1019	2.6209	0.7935	2.3086	0.7901	2.3727	0.5986	0.245	0.3621	1.3284	0.5346	0.9806	1.8746	3.0481	1.4046	0.8121	4.4291	1.5834	0.6973	1.3393	3	0	outside promoter
chr1	9349109	9349353	>	D	10.3117	44.6612	2415420288	3	0.1976	0.328	0.9045	1.0845	2.1835	0	0	0.8731	1.4789	0.1504	1.035	0.7441	0.7705	0.6441	0	3.1286	0.9095	1.7564	2.6253	0.8812	1.5625	1.9776	2.0375	0.2691	0.5285	0	0.1281	0	1.182	2.0406	2.5884	0.5092	2.8509	2	0	outside promoter
chr1	9355028	9355388	>	C	5.18339	5.02028	347646362	1	0.0717	0.1129	0	0.0894	0.1678	0.2913	0.2526	0.0776	0.066	0.2715	0.1768	0.1228	0.0915	0	0	0.104	0.1057	0.2375	0.1063	0.0726	0.3838	0.235	0	0.2069	0.258	0.1563	0.291	0.1889	0	0.8735	0.1384	0.0896	0	2	0	outside promoter
chr1	9412923	9413127	<	CD	2.065	1.20372	38316390	0	0	0	0	0	0.0988	0	0	0	0.0837	0	0	0	0	0	0	0	0	0	0	0	0	0	0	0	0	0	0	0	0	0	0	0	0	0	0	outside promoter
chr1	9485921	9486137	>	CD	2.82047	1.88865	80901480	0	0	0	0	0	0.0907	0.1922	0.3031	0	0	0.1006	0.1609	0.2051	0	0	0	0	0	0	0	0	0	0	0	0	0	0	0	0	0	0	0	0	0	0	0	outside promoter
chr1	9508294	9508510	<	C	9.14119	4.32685	780370848	1	0.0793	0.1076	0	0.0962	0	0.1324	0.1692	0	0	0.1357	0.2119	0.2381	0	0.142	0	0.2043	0.2582	0.3732	0	0	0.0956	0.0968	0	0.1237	0.1713	0.2563	0.3579	0.2626	0	0.2096	0.1283	0.1163	0.0685	2	0	outside promoter
chr1	9515938	9516092	<	S	8.36346	43.3093	1695848830	2	0.541	1.0449	0.6297	0.7769	1.814	4.5433	3.2132	0.6021	1.3817	3.4391	2.0697	4.5146	0.4092	0.8705	2.9147	1.1049	1.7992	1.0946	1.0533	0.4955	0.483	0.7985	0.8627	0.4101	0.8334	1.3243	2.0691	1.3308	0.645	3.2522	1.2822	0.6038	1.591	3	0	outside promoter
chr1	9551128	9551488	<	D	11.5008	58.8651	2967589812	3	0.9375	1.5099	0.9854	1.0823	2.3955	3.9718	3.449	1.0001	1.1461	3.9682	2.3425	4.6293	0.6964	1.2122	2.0542	1.3016	1.9608	1.2035	2.0542	0.8831	0.7846	1.435	1.7984	0.4891	1.1183	1.8057	2.3925	1.1188	1.454	3.7281	2.8316	0.7514	2.2513	3	6	outside promoter
chr1	9555384	9555546	>	D	16.0173	47.006	3566132867	3	0.6437	1.3406	0.7759	1.1175	1.2024	2.3353	2.5179	0.873	1.1142	2.4712	1.9713	2.7617	0.8207	0.9405	1.8362	0.6539	0.4309	0.4677	1.5152	0.7594	0.9883	2.1202	1.4995	0.4237	0.9368	1.5316	2.3279	1.3911	0.8455	2.5408	2.8361	0.6938	1.5085	3	6	outside promoter
chr1	9606635	9607001	>	C	8.08571	6.37341	794890430	1	0.1005	0.0759	0.0844	0.0618	0.2507	0.4068	0.6059	0.0745	0.2256	0.0957	0.189	0.3375	0	0	0.4679	0	0.1894	0.6855	0.1729	0.0792	0	0	0	0.2702	0.3927	0.3404	0.487	0.3014	0.084	0.3506	0.1556	0	0	2	0	outside promoter
chr1	9632963	9633323	<	C	9.77662	2.18663	5.37021e+08	1	0	0	0.0849	0	0.0895	0	0	0	0	0	0	0	0.0957	0	0	0.3904	0.1281	0	0.1244	0	0	0.0941	0.111	0	0	0	0	0	0.1359	0	0.2509	0	0.0999	1	2	outside promoter
chr1	9633801	9634161	<	D	10.4504	5.18691	1080726278	2	0.0986	0.088	0.0818	0.1403	0.2858	0.1123	0.2016	0	0.2652	0.2292	0	0.2186	0.1194	0.0827	0	0.4111	0.1955	0.134	0.248	0.1994	0.1108	0.1205	0.2879	0.0546	0.1298	0	0	0	0.1987	0	0.4075	0.0862	0.3367	2	2	outside promoter
chr1	9648473	9648833	>	D	7.86581	27.2083	1346911500	2	0.3403	0.5916	0.7024	0.6197	0.6655	1.4139	1.7929	0.551	0.5758	1.648	1.2069	1.7597	0.5123	0.454	1.2464	0.2815	0.7244	0.3116	0.7246	0.603	0.4065	1.1507	0.8682	0.1841	0.3735	0.7233	1.0888	0.7269	0.2766	1.3196	1.3187	0.5066	1.5803	3	2	on promoter
chr1	9675748	9675923	>	S	6.30828	43.8677	1078330374	2	0.891	1.1978	0.8445	0.8311	1.8695	4.9566	3.6267	0.8065	1.4312	4.2186	2.6969	3.9856	0.4037	0.6448	3.0847	0.5494	1.4879	0.7475	1.7179	0.4223	0.3379	0.4738	0.4474	0.6433	0.9287	1.4931	2.3156	1.3369	0.295	3.3618	0.6417	0.6888	1.1462	3	2	outside promoter
chr1	9687028	9687341	>	C	15.5769	115.48	3867183714	3	2.5115	3.8601	1.2425	2.1096	2.3506	7.2659	6.5076	1.4661	2.3727	6.9552	5.3242	6.3249	1.1677	3.2153	5.2808	1.4364	3.5394	1.6808	3.0548	1.7172	2.1396	4.7441	3.6288	1.2773	2.5114	3.826	5.8727	3.2206	1.9989	7.6135	5.991	1.9831	2.9549	3	0	outside promoter
chr1	9711440	9711800	<	C	2.63767	1.9599	76994685	0	0	0	0	0	0	0.1772	0.1692	0	0	0.1723	0.1422	0.1549	0	0	0.1609	0	0	0	0	0	0	0	0	0	0	0	0.1024	0	0	0	0	0	0	0	0	on promoter
chr1	9712766	9713023	<	S	2.68826	4.20269	137710880	0	0	0	0.1075	0.069	0.1185	0.6652	0.7495	0.0926	0.0733	0.6774	0.57	0.666	0	0	0.1237	0	0	0	0	0	0	0	0	0	0	0	0	0	0	0	0	0	0	1	0	on promoter
chr1	9714221	9714581	<	S	7.36894	1.32973	215216659	0	0	0	0	0	0	0.1292	0.1155	0	0	0	0.091	0	0	0	0	0	0	0	0	0	0	0	0	0	0	0	0	0	0	0	0	0	0	0	0	outside promoter
chr1	9747131	9747491	<	D	1.68635	2.02696	52124928	0	0	0	0.069	0	0.1156	0.1962	0.113	0	0	0.1404	0.1735	0.1678	0	0	0.2328	0	0	0	0.0762	0	0	0	0	0	0	0	0	0	0	0	0	0	0.0853	0	0	outside promoter
chr1	9762285	9762645	>	CD	11.2322	16.136	2025256593	3	0.3795	0.3609	0.1006	0.1225	0.2999	0.4958	0.1667	0	0.1602	0.3444	0.1676	0.4374	0	0.4906	1.2219	1.0455	1.1377	1.1743	1.2336	0.3135	0.1395	0.1878	0.4099	0.3367	0.6678	0.9538	0.8188	0.7225	0.5144	0.6825	0.899	0.277	0.2102	2	0	outside promoter
chr1	9777391	9777614	<	C	9.42956	4.15985	799977033	1	0	0	0.1588	0.0736	0.1519	0.7438	0.3875	0	0	0.383	0.6116	0.161	0.0973	0	0.6071	0	0	0.3245	0.1945	0	0	0	0	0	0	0	0.0731	0	0	0	0	0	0	1	3	outside promoter
chr1	9780381	9780777	<	D	6.94755	2.28104	316482760	1	0	0	0	0	0.076	0.1597	0	0	0	0.1207	0.0884	0.1337	0	0.0519	0.9931	0	0.0961	0	0.1421	0	0	0	0	0	0	0	0	0.0953	0	0.1845	0	0	0	1	3	outside promoter
chr1	9781869	9782229	>	D	12.9697	17.4398	2432124604	3	0.1505	0.4046	0.0978	0.2527	0.8061	1.1052	0.6137	0.1776	0.402	1.1076	0.275	0.9909	0.1448	0.4574	2.9496	0.5059	0.9987	0.8561	1.0689	0.1844	0.161	0.3315	0.3633	0.1628	0.2213	0.3553	0.699	0.5274	0.4695	1.4495	0.3986	0.3135	0.7445	3	3	outside promoter
chr1	9785155	9785352	>	S	11.8715	71.984	3166842350	3	0.8746	2.1952	1.2834	1.1608	2.5417	5.6713	4.9995	1.2735	1.8733	4.6549	4.7213	4.7847	0.5138	1.8058	3.773	1.3165	3.4821	1.6435	4.03	0.52	0.6044	1.5595	1.3235	0.7392	1.4887	2.0633	3.3687	1.9923	0.9042	4.7587	1.7787	1.2464	1.9536	3	3	outside promoter
chr1	9844598	9844958	>	S	11.6355	24.3691	2413913950	3	0.4654	0.208	0.582	0.528	1.173	0	0.328	0.4169	0.8533	0.4733	0.6399	0.8209	0.2935	0.3915	0	1.493	1.6315	1.341	1.914	0.7615	0.4768	0.4448	0.7848	0.2164	0.486	0	0.2502	0	0.8756	0.9689	1.3157	0.2122	1.365	2	1	outside promoter
chr1	9887963	9888323	>	S	1.05708	2.13162	39307897	0	0	0	0.0737	0	0.123	0.1915	0	0	0	0.0952	0	0	0	0.0924	0.4718	0.0871	0.3495	0.1018	0.1557	0	0	0	0	0	0.1017	0.0671	0	0	0	0	0	0	0	1	0	outside promoter
chr1	9921516	9921732	>	C	3.79431	3.5661	184516948	0	0.0814	0.0913	0.0978	0	0	0.2963	0.1833	0	0	0.1749	0	0.1823	0	0.0527	0.6487	0	0	0	0.1154	0	0	0	0	0.0858	0.1178	0.2074	0.2455	0.2038	0.174	0.1686	0	0	0	1	2	outside promoter
chr1	9927615	9927824	<	CD	14.7964	100.73	3804286410	3	1.5845	2.8508	1.653	1.5581	3.2556	8.6867	5.8371	1.0262	2.0893	7.2238	4.7031	7.1354	0.885	2.0008	4.867	2.3362	3.5079	2.0177	4.5828	1.5948	0.9745	2.1046	1.8866	1.1057	1.7813	3.1751	4.672	2.2564	1.5617	7.891	3.7843	1.478	3.3699	3	2	outside promoter
chr1	9934995	9935178	>	D	14.8275	50.905	3558848538	3	0.7713	0.9914	0.813	1.224	2.3292	2.2035	2.2419	0.853	1.3964	2.8458	1.2818	3.5567	0.4274	0.932	1.4428	1.86	1.6029	1.6291	2.3684	1.1691	1.0599	1.3546	1.8396	0.4318	0.904	1.0126	0.9899	0.6847	0.9726	2.3012	2.4953	0.5832	2.1102	3	2	outside promoter
chr1	9969238	9969454	>	C	7.42248	1.25995	205971984	0	0	0	0	0	0	0	0.0915	0	0	0	0.111	0	0	0	0	0	0	0	0.0686	0	0	0	0	0	0	0	0	0	0	0	0	0	0	0	0	on promoter
chr1	9974483	9974843	<	C	5.96611	6.71659	502973360	1	0	0.1279	0.0909	0.0854	0.2263	0	0	0.0866	0.1348	0	0.1104	0	0.0837	0.2513	0	0.7606	0.8448	1.0116	0.3342	0.1059	0.1491	0.3534	0.2032	0.2644	0.398	0	0	0	0.2	0.7802	0.3882	0.1366	0	2	0	outside promoter
chr1	10002402	10002762	<	D	8.24416	10.5253	1047468150	2	0.0977	0.1057	0.2044	0.2133	0.754	0	0.1188	0.2206	0.3586	0.167	0.1291	0.1284	0.1364	0.2642	0	1.6418	0.5852	1.0626	0.9499	0.2355	0.2734	0.3086	0.3145	0.1466	0.3242	0	0	0	0.2633	0.3285	0.3746	0.1486	0.3544	2	1	on promoter
chr1	10003152	10003368	>	D	11.8173	1.71007	570430464	1	0	0	0	0.0606	0.0863	0.2178	0.2698	0	0.0668	0.0954	0	0	0	0	0	0	0	0	0	0	0	0	0	0	0	0	0	0	0	0	0	0	0.1053	0	1	on promoter
chr1	10010459	10010639	>	C	11.233	56.1496	2860547072	3	1.1257	1.1354	0.978	0.8635	2.087	3.36	2.695	0.7344	0.9389	3.5382	2.8505	3.1826	0.4231	1.3345	3.0935	1.8008	1.2727	1.2371	1.6912	0.6085	1.3119	2.044	1.1226	0.9992	1.4818	2.0398	2.7907	1.3426	0.908	5.1847	1.5445	0.8899	1.3584	3	1	outside promoter
chr1	10092630	10092808	<	C	13.4722	40.094	3200109440	3	1.0534	1.5034	0.7796	0.6808	1.1985	2.672	2.2699	0.7576	1.1787	2.2969	1.998	2.5074	0.3864	1.0465	1.935	0.6016	1.239	0.6205	0.9336	0.544	0.4478	0.7075	1.3427	0.4602	0.9179	1.6007	2.831	1.2169	0.4579	2.6184	1.4306	0.7781	1.4147	3	0	on promoter
chr1	10094479	10094839	<	D	7.04551	2.84423	380878250	1	0	0	0.0975	0.0746	0.1487	0	0	0	0.0936	0	0	0	0	0.1066	0	0.3736	0.4455	0.4951	0.3506	0	0	0.0854	0	0.0664	0.097	0	0	0	0.1498	0	0	0.1081	0	1	0	on promoter
chr1	10196390	10196606	>	CD	7.15177	1.62295	246860821	1	0	0	0.0706	0.0652	0.075	0	0.1033	0	0	0.1102	0	0.1206	0	0	0	0	0.1232	0.2059	0	0	0	0	0	0	0	0	0.1633	0	0	0	0	0	0	0	0	outside promoter
chr1	10213013	10213373	<	C	11.6348	20.116	2275704576	3	0.442	0.4891	0.3397	0.4258	0.6668	0.92	0.7158	0.368	0.5799	0.9679	0.2864	0.9583	0.2336	0.5733	1.012	0.7601	0.4744	0.7425	0.7245	0.2359	0.8156	0.9752	0.268	0.2687	0.4538	0.5862	0.4506	0.5089	0.7114	1.3823	0.8089	0.537	0.207	3	0	outside promoter
chr1	10233600	10233960	<	D	7.2201	1.6705	257425220	1	0	0	0	0.1189	0.1303	0	0.2803	0	0.1078	0	0	0	0	0	0	0	0	0	0	0	0	0	0	0	0	0	0	0	0	0	0	0	0	0	4	outside promoter
chr1	10270308	10270496	>	CD	15.5089	29.5263	3139959009	3	0.5502	0.9003	0.6273	0.6698	0.9958	1.631	1.6864	0.637	1.1447	1.6453	0.862	1.914	0.2507	0.6841	0.9024	0.4031	0.6556	0.4082	0.7954	0.6424	0.5771	1.1792	1.0067	0.2751	0.471	1.1535	1.5976	0.6681	0.3083	1.496	1.4347	0.5768	1.0351	3	0	on promoter
chr1	10398229	10398386	<	CD	9.58723	39.2319	2077818855	3	1.2901	1.1874	0.7662	0.7252	1.1963	4.2786	2.7355	0.4707	0.8134	3.7546	1.7906	3.2448	0.3982	1.0065	2.2177	1.0627	1.5919	1.3716	0.738	0.3131	0.47	0.731	0.4987	0.5589	0.8959	1.6209	2.1044	1.1585	0.619	1.6193	0.7521	0.8488	0.5568	3	0	outside promoter
chr1	10437452	10437812	>	D	3.00607	27.15	355013736	1	0.2414	0.4849	0.4771	0.3549	0.7699	0.2119	0.3481	0.2716	0.5286	0.328	0.5355	0.3007	0.1513	0.857	0	1.8279	3.0569	1.702	1.7712	0.4998	0.8225	0.7489	1.1254	0.5163	0.8957	0.2628	0.2938	0.1568	0.2579	1.7081	1.3894	0.3818	0.9804	2	2	outside promoter
chr1	10459024	10459240	>	C	0.114048	1.35796	14902104	0	0	0	0	0	0	0.1108	0	0	0	0	0	0	0	0	0	0	0	0	0	0	0	0	0	0	0	0	0.0889	0.0781	0	0	0.106	0	0.0843	0	0	on promoter
chr1	10488208	10488359	<	CD	13.3302	40.0559	3176277210	3	0.6522	0.69	0.5664	0.4883	1.3104	2.0756	1.932	0.4891	0.7469	2.3785	2.0159	1.782	0.2637	0.7152	1.0177	2.4766	1.2303	1.562	1.4064	0.644	0.8585	1.1255	1.3613	0.6451	0.9324	1.3116	1.716	0.7056	0.8405	4.3178	1.6956	0.4281	1.1619	3	0	outside promoter
chr1	10490307	10490496	>	CD	10.3312	48.3427	2464906070	3	0.9384	1.9196	0.879	1.095	1.2655	2.8982	2.728	0.9988	1.4463	2.9552	2.3515	2.9109	0.4473	0.9993	1.7544	0.9978	1.1296	0.9379	1.1634	0.6624	0.7909	1.6579	0.9187	0.5412	1.1108	1.9001	3.2332	1.6375	0.7213	3.0249	2.1324	0.9981	0.8841	3	0	outside promoter
chr1	10554809	10555011	<	CD	12.2612	45.5392	3035969360	3	1.1667	0.9011	0.7484	0.8887	1.7709	3.4254	2.5119	0.7546	1.3979	2.974	1.4466	3.6318	0.5405	0.8318	2.2118	1.3792	1.7627	0.971	1.4913	0.7467	0.4488	0.5759	1.3911	0.4736	0.9901	1.4541	1.7816	1.1526	1.0909	2.552	1.865	0.8089	1.0711	3	4	outside promoter
chr1	10555239	10555347	>	D	8.3409	25.9113	1467069747	2	1.1667	0.9011	0.243	0.8887	1.7709	0	2.5119	0.2124	1.3979	2.974	1.4466	3.6318	0.1053	0.8318	0	0.9081	0.509	0.5355	0.3597	0.233	0.2907	0.3018	1.3911	0.2337	0.4911	0	0	0	0.2167	2.552	0.5741	0.8089	1.0711	2	4	outside promoter
chr1	10567591	10567744	>	S	7.72621	38.8345	1443664243	2	0.7664	0.6277	0.7417	0.7318	1.24	1.4648	1.5831	0.5643	0.9552	2.0262	1.2091	2.3453	0.5031	0.7959	0.7857	1.6165	1.9912	1.321	2.0208	0.5654	0.6023	0.9823	1.6372	0.5386	0.9627	0.7212	0.6405	0.4503	1.0394	2.2891	1.7791	0.6557	0.966	3	4	outside promoter
chr1	10574482	10574842	>	C	5.49675	15.989	652359744	1	0.3828	0.3409	0.1983	0.1915	0.4631	0.116	0.4734	0.1393	0.1107	0.3694	0.321	0.5452	0.1128	0.2146	0.1312	0.5939	0.8987	1.7298	0.7458	0.2205	0.514	0.8837	0.5739	0.4327	0.9501	0.2846	0.1766	0.2421	0.7387	1.066	0.3966	0.2667	0.1014	3	4	outside promoter
chr1	10590290	10590650	<	C	5.17636	14.1618	570347400	1	0.3287	0.3766	0.2968	0.4653	0.4012	1.0902	0.4447	0	0.7155	1.6006	0.086	0.1301	0.132	1.0124	1.5524	0.5924	0.0992	0.2198	0.299	0.5067	0	0	0.7159	0	0.0809	0.1234	0.2125	0.2241	0.2741	0	0.8804	0.4571	0.5041	2	0	outside promoter
chr1	10621927	10622335	<	D	11.0352	5.46149	1202806770	2	0.0869	0.2054	0	0	0.1184	0.2807	0.0993	0.0977	0.1362	0.2772	0.1269	0.1757	0	0.1165	0.9788	0.1508	0.4502	0.3339	0.3463	0.1049	0	0	0	0.0523	0.0569	0.1156	0.2138	0.1893	0.0982	0.6947	0.1766	0.1751	0.0994	2	0	outside promoter
chr1	10658470	10658686	>	CD	5.8982	3.90034	358597232	1	0.1393	0	0	0	0	0	0	0	0	0	0	0	0	0.1528	0.2322	0	0.1036	0	0	0	0.1564	0.077	0	0.1192	0.278	0.3424	0.3613	0.3055	0.4514	0.3841	0.1105	0	0	1	0	outside promoter
chr1	10750573	10750933	<	CD	9.41882	7.33836	1103084120	2	0.0922	0.12	0.153	0.1532	0.2604	0.8114	0.369	0	0.1277	0.4749	0.3629	0.5561	0.0797	0	1.0016	0.0817	0.5801	0	1.0123	0	0	0	0	0.101	0.0924	0.1966	0.3669	0.1355	0.0994	0.6232	0	0.085	0	2	0	outside promoter
chr1	10752452	10752812	>	CD	10.2657	23.7615	2018854800	3	0.5531	0.252	0.3019	0.4476	1.1305	2.8277	1.7181	0.492	0.6299	2.1355	2.0046	1.7331	0.1831	0.4337	0.5491	0.2026	1.6382	0.6858	0.5828	0.2262	0.1506	0.3855	0.4965	0.4099	0.5467	0.7306	1.4274	0.7073	0.4027	2.4785	0.7433	0.1483	0.3706	3	0	outside promoter
chr1	10853968	10854172	<	C	8.39463	6.98583	887781936	2	0.3418	0.154	0.0754	0	0.1081	0.2616	0.0864	0	0	0.1036	0	0.1492	0	0.1028	1.2535	0.095	0	0.1746	0.1122	0.0845	0.2205	0.2406	0.1297	0.1599	0.2483	0.4304	0.789	0.4288	0.2494	0.6044	0.669	0.0845	0	2	0	outside promoter
chr1	10927173	10927533	<	S	11.289	28.6119	2436847092	3	0.4684	0.9758	0.5221	0.5648	0.7433	1.6687	1.5523	0.4223	0.7093	1.6009	0.8895	1.9362	0.5178	0.7325	1.3431	0.3176	0.805	0.4611	1.315	0.5303	0.5027	0.992	0.7047	0.1638	0.4382	0.8157	1.1816	0.8022	0.3502	1.7675	1.8266	0.6158	1.151	3	0	outside promoter
chr1	10969954	10970314	<	S	12.6117	24.7599	2647390824	3	0.3023	0.5264	0.3069	0.3628	0.8242	2.7813	1.8448	0.3967	0.712	1.7468	0.8159	2.1136	0.3551	0.4909	2.3713	0.192	1.3951	0.7527	0.7633	0.2482	0.1838	0.6814	0.3406	0.2885	0.4397	1.007	1.6641	1.041	0.2903	2.2823	0.8051	0.2338	0.3962	3	0	outside promoter
chr1	11002087	11002314	<	S	11.7023	56.3121	3009102426	3	0.9776	2.1423	0.9322	1.1585	1.6448	4.9275	3.1246	0.9484	1.2158	4.2584	3.003	3.8991	0.4342	1.3805	3.8496	0.6597	2.1817	1.0889	2.1429	0.815	1.0935	1.5728	0.8085	0.6235	0.9267	1.8894	3.364	1.7486	0.6198	5.2689	1.3751	0.7747	1.1534	3	0	outside promoter
chr1	11021137	11021353	<	D	4.19539	40.1824	588633500	1	0.8575	1.4784	0.7848	0.7671	1.6664	2.8717	1.9508	0.6463	1.0965	2.7001	1.0917	2.483	0.4082	1.3056	2.1294	0.9842	1.4003	1.0041	1.8625	0.5739	0.4776	0.9986	0.685	0.4373	0.7012	1.367	1.7643	1.1233	0.85	2.5071	1.3197	0.7496	0.8532	3	0	outside promoter
chr1	11097710	11097948	>	D	13.3465	93.9231	3590770260	3	2.1517	1.6635	1.241	1.5341	3.353	5.4465	5.5457	0.9893	1.5582	6.3715	5.0864	5.5617	0.8857	1.7546	3.7303	2.3986	2.3237	1.9384	4.3663	1.6061	1.4416	2.2805	3.1459	1.0428	1.7156	2.3192	3.3516	1.713	2.2268	8.7958	3.5261	1.426	3.0047	3	5	outside promoter
chr1	11113048	11113252	>	C	4.58309	2.63152	190237905	0	0	0.1265	0.0649	0	0.2501	0.205	0.1991	0	0.0757	0.1544	0	0.1841	0	0	0.3617	0	0	0	0.1663	0	0	0	0	0	0	0	0.0716	0.1205	0	0.2016	0.0984	0	0	1	0	outside promoter
chr1	11120040	11120400	<	CD	1.54477	5.34463	95073264	0	0	0.0857	0.0861	0.1353	0.1299	0.2413	0.1342	0.1831	0.0872	0.1463	0.0941	0.1465	0.0896	0	0.3658	0	0	0	0.1053	0.2087	0.0941	0	0.7119	0	0	0.064	0.2469	0.0914	0	0.2069	0.6329	0	0.4392	2	0	on promoter
chr1	11121825	11122041	>	D	7.34106	1.53661	245011365	1	0	0	0	0.0847	0.1361	0	0.141	0	0	0.1233	0	0.1414	0	0	0	0	0	0	0	0	0	0	0	0	0.0663	0	0	0	0	0	0	0	0	0	0	on promoter
chr1	11124039	11124243	>	S	9.59708	4.36965	848710206	2	0.0876	0.0921	0	0	0.093	0.2271	0.0963	0	0.0935	0.1318	0	0.1658	0	0.1504	0.4791	0.1046	0.3908	0	0.1676	0	0.1271	0	0	0.1659	0.254	0.2467	0.4026	0.4869	0.075	0.1779	0	0	0	1	0	outside promoter
chr1	11132677	11133037	>	S	2.9083	6.30432	191026314	0	0	0	0.1452	0.2058	0.6772	0.7435	0.8622	0.2922	0.3167	0.9004	0.2497	0.7039	0.1377	0	0	0	0	0	0.0826	0	0	0.1233	0	0	0	0.0674	0	0	0.0669	0	0.364	0	0.0838	1	0	outside promoter
chr1	11301768	11302128	>	S	12.1852	12.8346	2047910074	3	0.0604	0.1108	0.299	0.2245	1.1538	0	0.1422	0.1447	0.303	0.164	0.1866	0	0.1597	0.3447	0	1.8835	1.129	0.8746	0.703	0.4175	0.3278	0.5383	0.3904	0.1705	0.3679	0	0	0	0.4066	0.2642	0.7807	0.1394	0.6846	2	1	outside promoter
chr1	11308217	11308577	>	C	7.34363	3.80611	497450435	1	0.0774	0.1156	0.1064	0.075	0.1749	0.1378	0.145	0	0.1212	0.1438	0	0.1396	0.0938	0.0908	0.1516	0.1611	0.2228	0.3126	0.1558	0	0.1176	0.1538	0	0.1343	0.2863	0.0926	0.1512	0.1521	0.1327	0.1167	0	0	0	2	1	outside promoter
chr1	11322783	11323143	<	CD	5.748	4.65425	386325342	1	0.1006	0.0731	0.0989	0.0688	0.1703	0.2611	0.166	0.1063	0.121	0.2201	0.0987	0.2901	0.0871	0.0762	0.4052	0.1204	0.2669	0.1931	0.1785	0.1159	0	0.1602	0.1715	0.0572	0.0879	0.1023	0.1797	0.0909	0.1462	0.1843	0.145	0.0596	0.1527	2	1	on promoter
chr1	11346265	11346625	>	D	9.5234	3.65045	746932912	1	0	0	0.0939	0	0.16	0	0	0	0.0912	0	0	0	0.0795	0.1733	0	0.475	0.3645	0.2506	0.2101	0.1386	0.3448	0.3431	0.1087	0.1018	0.2513	0	0	0	0.2708	0.1114	0	0	0	1	0	outside promoter
chr1	11380222	11380582	>	S	13.2836	28.7648	2.8939e+09	3	0.2907	0.6265	0.485	0.5704	1.5403	3.4156	2.0341	0.4854	1.3818	3.0047	1.2595	3.2502	0.4801	0.5041	2.7622	0.3437	1.1297	0.7583	1.0619	0.1854	0.0876	0.3387	0	0.3407	0.4984	1.0715	1.3027	0.9271	0.5064	1.0699	0.1987	0.4288	0.5562	2	0	outside promoter
chr1	11397642	11397858	>	S	10.3778	31.5771	2224918272	3	0.7193	0.6492	0.4104	0.5592	1.4268	3.0965	2.3202	0.4235	0.8993	2.433	1.735	2.28	0.2809	0.6377	2.5285	0.7816	1.6469	0.9661	1.9342	0.24	0.2725	0.6411	0.4625	0.3876	0.5165	1.0046	1.5152	0.8663	0.5202	1.6353	0.4633	0.5167	0.8832	3	0	outside promoter
chr1	11420589	11420793	>	C	8.93252	2.36183	493456884	1	0	0	0.1086	0	0.2351	0	0.2175	0	0.0819	0.122	0.1	0.2069	0	0	0	0.079	0.1624	0	0.1596	0	0	0.105	0	0	0	0	0	0	0.1887	0.1133	0	0	0.0766	1	0	outside promoter
chr1	11424260	11424620	<	CD	9.71883	18.8415	1716114375	2	0.3205	0.2046	0.2241	0.2233	0.6965	1.0601	0.9362	0.3028	0.5266	1.0699	0.476	1.0943	0.1242	0.429	0.8526	0.2584	1.6403	0.5523	1.6927	0.078	0.354	0.5497	0.1603	0.3496	0.6113	0.7007	0.7913	0.6399	0.4087	2.5573	0.4091	0.1422	0.229	3	0	outside promoter
chr1	11538712	11539072	>	CD	10.3306	23.668	2034380790	3	0.4739	0.615	0.3446	0.4201	0.9359	1.5794	1.0523	0.3434	0.8013	1.4898	0.8144	1.5706	0.2555	0.6524	1.6305	0.3191	0.8198	0.6227	1.5888	0.1611	0.5283	0.7005	0.4427	0.2382	0.5459	0.7683	1.3326	0.8291	0.2495	1.4946	0.4124	0.415	0.832	3	0	outside promoter
chr1	11632241	11632601	<	C	2.4462	4.68005	132884850	0	0.1196	0	0.0618	0.0559	0.18	0.3014	0.1609	0	0.133	0.1648	0.0943	0.3591	0	0.0829	0.4514	0.1099	0.223	0.5183	0.694	0	0	0	0.1427	0.081	0.2451	0.1545	0.1225	0.2104	0.1227	0.2134	0	0	0	2	0	outside promoter
chr1	11702571	11702774	<	S	11.005	96.2095	2919898698	3	2.0247	2.4646	1.1455	1.3282	3.9262	6.0218	5.5004	0.8361	1.3864	7.0957	5.9437	5.7481	0.7072	2.5982	3.1487	3.5739	4.5955	2.0346	4.2191	1.6996	1.737	2.2096	2.4398	1.6176	1.7812	2.1784	2.7533	1.5752	1.1034	9.0033	2.1626	1.4069	2.9007	3	3	outside promoter
chr1	11705757	11706117	<	S	14.6679	38.8197	3325769928	3	0.6335	0.8035	0.6356	1.0604	1.5223	2.9366	2.1826	0.557	0.8178	2.8282	1.438	3.1917	0.3609	0.9477	1.6395	1.3758	1.4818	0.9249	1.574	0.477	0.8542	1.3678	0.9231	0.389	0.7795	1.2641	1.2478	0.977	0.8268	2.3636	0.8487	0.5731	1.2148	3	3	outside promoter
chr1	11710463	11710823	<	D	7.42003	37.6715	1340652056	2	0.9515	2.0704	0.7443	1.2275	1.17	3.1311	3.6498	0.9494	1.1823	3.1372	2.4993	2.7164	0.4968	0.7819	0.4391	0.6568	0.3276	0	1.5484	0.7333	0.1839	0.1677	1.5465	0.1877	0.263	0.7954	1.258	0.2371	0.5685	0.4645	1.8483	0.944	1.5844	2	3	outside promoter
chr1	11724053	11724413	>	CD	7.91084	35.0882	1461938271	2	0.5409	1.42	0.4507	0.9398	1.2658	2.478	2.6758	0.7267	0.7948	3.0846	2.4536	2.5713	0.2769	0.4727	1.9214	0.3121	0.6675	0.4522	1.3065	0.4885	0.7743	1.0778	0.9822	0.3639	0.5322	1.0357	1.7739	0.981	0.3276	2.9063	1.5658	0.5022	1.0977	3	3	on promoter
chr1	11736829	11737067	<	C	6.43009	4.6866	460646070	1	0.0805	0.0763	0.07	0	0.1254	0.2416	0.2644	0	0	0.2627	0.2179	0.2573	0	0.098	0.2633	0.1	0.3009	0.2355	0.165	0	0	0	0	0.1565	0.2325	0.3427	0.4614	0.2777	0	0.3039	0	0.0598	0	2	3	outside promoter
chr1	11771165	11771525	<	S	8.90251	23.8463	1601328622	2	0.2479	0.8705	0.258	0.2583	0.7395	1.9127	0.7961	0.1298	0.2965	1.5488	0.8915	1.5316	0.1897	0.8397	2.5681	1.1732	2.014	0.738	0.8872	0.3655	0	0.0957	0.7006	0.3814	0.5103	0.9057	1.5779	0.9331	0.3021	2.2282	0.3638	0.4554	0.2228	2	1	outside promoter
chr1	11779912	11780141	<	S	12.6043	75.3898	3382123204	3	1.463	2.1591	1.376	1.1919	2.5737	4.3274	4.0511	1.3235	1.789	4.7693	3.2648	4.5895	1.0314	1.7995	2.6607	1.883	2.0402	1.5997	2.5981	1.3679	1.2091	1.8497	2.0951	0.8572	1.2165	2.0656	3.486	1.6077	0.9858	4.8065	2.4342	1.2515	2.3465	3	1	outside promoter
chr1	11809228	11809588	<	D	10.0096	31.0613	2093076876	3	0.8045	1.0008	0.1561	0.3142	1.1027	2.8579	2.6854	0.1803	0.42	1.7858	0.7052	1.2077	0.1973	0.7772	2.2602	0.6765	1.7321	0.611	1.8392	0.4889	0.4096	1.006	0.327	0.5146	0.7311	1.3081	2.8236	1.3243	0.1503	3.0918	0.629	0.2801	1.2873	3	1	outside promoter
chr1	11845308	11845475	>	CD	13.5687	48.5445	3364230714	3	0.8115	1.5115	0.9328	1.1369	1.535	3.6053	2.2763	0.7927	1.4294	3.834	1.9571	3.6984	0.8068	1.0346	3.0981	0.5976	1.8004	1.0064	1.4232	0.6337	0.8727	1.3349	1.1162	0.5249	0.7507	1.5248	2.0411	1.4222	0.4498	2.4228	1.5202	0.8416	1.3187	3	0	outside promoter
chr1	11862723	11862939	<	CD	1.99278	1.11331	34125448	0	0	0	0	0	0	0	0	0	0	0	0	0	0	0	0	0	0	0	0	0	0	0	0	0	0	0	0	0	0	0	0	0	0	0	0	outside promoter
chr1	11898790	11899009	>	CD	14.9592	97.1584	3816206680	3	2.0678	2.8129	1.5028	1.1725	2.6321	8.6589	6.022	1.4198	1.7669	7.3947	6.4225	6.5803	0.6274	2.5751	5.8003	1.5325	4.5097	1.479	3.0191	0.9397	1.1514	2.6961	1.7364	1.2901	1.975	3.4477	5.5917	2.9618	1.227	7.8136	3.3378	1.3149	2.0367	3	0	on promoter
chr1	11919346	11919706	<	CD	2.16654	8.00614	158084190	0	0.1126	0.2717	0.0828	0.1473	0.2732	0.5794	0.366	0	0.1296	0.3961	0.377	0.3173	0	0.071	0.9516	0	0.272	0.1551	0.5677	0.1548	0.1045	0.3632	0.1028	0.1305	0.1711	0.2696	0.681	0.3419	0	0.3129	0.2839	0.114	0.1568	2	0	on promoter
chr1	11925562	11925922	>	CD	0	11.5591	28443722	0	0.1416	0.1488	0.0866	0.2099	0.7474	0.3175	0.3356	0.1245	0.2737	0.4822	0.2161	0.3716	0.2206	0.319	0.1861	0.6286	0.9841	1.2085	1.2322	0.1539	0.3353	0.2466	0.3235	0.1568	0.2802	0.1157	0.0884	0.1089	0.2158	0.4902	0.6506	0.101	0.2465	3	0	outside promoter
chr1	11954083	11954293	<	C	14.5853	77.6197	3748770270	3	1.5746	1.9503	1.0438	1.5644	2.7712	6.3032	4.624	1.2217	1.8721	5.8166	3.0851	5.9642	0.8059	1.8634	4.0339	1.2527	2.6243	1.4636	2.361	0.9601	1.0935	1.8879	1.4799	0.9099	1.5788	2.724	3.3889	1.8559	1.6001	5.3213	2.096	1.1947	2.0397	3	0	outside promoter
chr1	11967729	11968089	<	S	3.55919	36.1201	468561888	1	0.2729	0.5416	1.1396	0.9962	0.6835	1.4259	0.867	0.7511	1.0644	1.5775	0.9995	2.5799	0.2879	1.1135	0.9728	0.4875	1.2983	0.4592	1.2771	0.5673	1.2195	1.9919	1.0563	0.4645	0.8488	0.9703	1.045	0.7931	0.7071	1.2076	1.0948	0.5618	1.6154	3	0	on promoter
chr1	11984755	11985115	<	S	7.86402	1.3049	234525381	1	0	0	0	0	0.0871	0.1667	0.1183	0	0	0	0	0	0	0	0	0	0	0	0	0	0	0	0	0	0	0	0	0	0	0	0	0	0	0	0	on promoter
chr1	12027192	12027552	<	S	8.84207	27.3462	1648134000	2	0.4048	0.0844	0.5873	0.5966	1.2538	1.3391	1.8925	0.2023	0.4131	1.314	1.2295	1.6975	0.1508	0.3679	1.1171	0.3677	1.552	1.8748	1.2712	0.5166	0.1574	0.3347	0.2884	0.8113	1.4678	0.908	0.729	0.6841	0.2088	1.9999	1.2077	0.102	0.3231	3	0	outside promoter
chr1	12033901	12034117	<	S	8.43684	1.12513	225458967	0	0	0	0	0	0	0	0	0	0	0	0	0	0	0	0	0	0	0.0971	0	0	0	0	0	0	0	0	0	0	0	0	0	0	0	0	0	outside promoter
chr1	12042050	12042410	<	S	6.85109	4.23708	478353956	1	0.1761	0.262	0	0	0.4699	0.1826	0.2682	0	0	0.1643	0.1086	0.1952	0.08	0	0	0.3763	0.2128	0.4889	0	0.1329	0.172	0.2808	0.1953	0.0543	0.1007	0	0	0	0	0.1257	0.0974	0.0639	0	1	0	on promoter
chr1	12061653	12062013	<	S	5.40102	11.5038	559934600	1	0.0934	0.1087	0.4499	0.4361	0.8065	0.179	0.4835	0.2525	0.4583	0.6598	0.2265	0.8216	0.2348	0.0971	0.2582	0.5707	0.1919	0.7804	0.8798	0.1737	0.4186	0.3918	0.3533	0.1296	0.2724	0.0636	0	0.1118	0.376	0.2197	0.228	0.1289	0.2059	2	0	outside promoter
chr1	12064769	12064985	<	S	9.113	1.97578	438910857	1	0	0	0.0883	0.0817	0.0731	0	0.1918	0	0	0	0.2981	0.2446	0	0	0	0	0.0855	0	0	0	0	0	0	0	0	0	0.0802	0	0	0	0	0	0	0	0	outside promoter
chr1	12074441	12074657	<	D	10.5474	2.94941	756326928	1	0.0848	0.1515	0	0	0	0.1907	0.1089	0	0	0.1663	0.1116	0	0	0	0.5214	0	0.1747	0.1803	0.2833	0	0	0	0	0.0538	0.0929	0.0834	0.1215	0.1411	0	0.4112	0	0	0	1	4	outside promoter
chr1	12082537	12082785	>	CD	4.39163	1.16171	86439782	0	0	0	0	0	0.1399	0	0	0	0	0	0	0	0	0	0	0	0	0	0	0	0	0	0	0	0	0	0	0	0	0	0	0	0	0	4	outside promoter
chr1	12091319	12091679	<	CD	9.59133	30.8146	1947166936	3	0.5651	1.1884	0.4037	0.6429	1.1634	2.9783	1.8574	0.4072	0.7616	2.3769	1.5215	3.0543	0.3221	0.862	1.6458	0.484	1.8054	0.8451	1.8581	0.2177	0.3639	0.5944	0.3706	0.3775	0.6898	1.2753	1.9837	0.9883	0.4596	1.1761	0.3085	0.4447	0.4807	3	4	outside promoter
chr1	12113075	12113435	>	D	6.03672	2.41708	265084576	1	0	0	0.0957	0.077	0.114	0.2306	0.3292	0	0.0752	0.1992	0.1261	0.2113	0	0	0.2773	0	0	0	0	0	0	0	0	0	0	0	0	0	0	0	0	0	0	0	4	outside promoter
chr1	12119758	12119974	>	S	6.31296	1.49042	187675110	0	0	0	0	0	0.0748	0.1454	0.1207	0	0	0.156	0	0.1706	0	0	0	0	0	0	0	0	0	0	0	0	0	0	0	0	0	0	0	0	0	0	1	outside promoter
chr1	12123565	12124133	>	S	4.24964	2.9472	186047785	0	0	0	0	0.0851	0.1154	0.2544	0.4309	0	0.0994	0.3903	0.3978	0.3629	0	0	0.1059	0	0	0	0	0	0	0	0	0	0	0	0	0	0	0	0	0	0	0	1	on promoter
chr1	12124716	12124966	>	C	6.47255	2.03751	257379320	1	0	0	0.0857	0	0.0928	0	0.3109	0	0	0.1786	0.2239	0.2834	0	0	0	0	0	0	0	0	0	0	0	0	0	0	0	0	0	0	0	0	0	0	1	on promoter
chr1	12138875	12139091	<	C	1.37054	1.13003	25515702	0	0	0	0	0	0	0	0	0	0	0	0.0874	0	0	0	0	0	0	0	0	0	0	0	0	0	0	0	0	0	0	0	0	0	0	0	1	outside promoter
chr1	12139652	12140012	<	S	11.9407	22.3324	2429077139	3	0.3949	0.5767	0.2999	0.6517	0.86	2.0483	1.6509	0.3653	0.3373	1.7645	1.7237	2.0297	0.2872	0.516	1.6523	0.9251	1.2288	0.6997	1.0628	0.2767	0.313	0.3604	0.2188	0.223	0.3572	0.3927	0.5514	0.5151	0.3411	1.6741	0.5056	0.4006	0.3886	3	1	outside promoter
chr1	12166939	12167189	<	D	3.07336	13.4299	289593591	1	0.3675	0.524	0.0937	0.0905	0.1537	0.7701	0.4606	0.1766	0.1902	0.5592	0.5113	0.5917	0.1435	0.3425	1.5585	0.4687	1.6367	0.4529	0.9571	0	0	0.1095	0	0.2072	0.2892	0.607	0.909	0.9806	0.0689	0.6507	0	0.2318	0.0912	2	0	outside promoter
chr1	12178734	12178914	>	D	16.3221	63.5321	3782484486	3	0.9323	1.3592	0.8797	1.2487	1.5118	4.4446	3.1891	0.8296	1.1252	4.6544	2.5037	4.1771	0.4995	1.4147	3.3572	2.0487	2.5733	1.5554	2.9372	0.756	1.1858	2.0217	1.9804	0.876	1.2575	1.706	1.9129	1.498	1.2797	4.4301	1.2601	1.19	1.8996	3	1	outside promoter
chr1	12184927	12185101	>	C	10.8445	60.8296	2764501080	3	1.0694	1.1622	1.0182	1.1025	2.407	2.8555	2.7883	0.5049	0.8602	3.3306	1.9607	3.9728	0.3093	1.1388	1.7594	2.0907	2.3662	2.0184	2.4482	1.371	1.2504	1.6108	2.36	0.5397	1.1766	1.3639	1.4463	0.9712	1.6362	3.8113	3.1647	0.7096	2.5281	3	1	outside promoter
chr1	12203733	12203949	<	CD	5.0649	2.40805	204586024	0	0	0	0	0	0	0.1621	0.197	0	0	0.1276	0.2039	0.2033	0	0	0	0	0.1002	0	0	0	0	0	0.228	0	0	0	0.0716	0	0	0	0.1866	0	0.1412	0	1	outside promoter
chr1	12224814	12225036	>	CD	11.389	3.09882	872608920	2	0	0	0	0.0732	0.1214	0.2689	0.1494	0	0	0.1922	0.2229	0.2305	0	0	0.2299	0	0.2934	0.1468	0.323	0	0	0	0	0.0726	0.1104	0.1271	0.1824	0.1807	0	0	0	0	0	1	1	outside promoter
chr1	12244310	12244670	<	C	5.6136	2.67013	257121189	1	0	0.0956	0.0762	0.077	0.1257	0.2419	0	0	0.0875	0.3563	0.119	0.1426	0	0	0	0.2019	0	0	0.1653	0.0869	0	0	0.1503	0	0	0	0	0	0	0	0.1557	0	0.0973	1	0	outside promoter
chr1	12256748	12257001	<	S	8.56959	6.823	908708611	2	0	0	0.0823	0	0.1816	1.5452	0.4523	0	0	0.6418	0.0881	0	0	0	1.4979	0	0.2564	0.2651	0.1301	0.078	0	0	0.2421	0.0716	0.0843	0.3741	0.6108	0.3348	0.1504	0.312	0.1676	0.0599	0.1685	2	0	outside promoter
chr1	12259619	12259837	<	S	10.0551	6.15894	1118900120	2	0.1731	0.209	0.0696	0.0878	0.1509	0.1554	0.3646	0	0	0.3794	0.4717	0.2973	0	0.1585	0.3428	0.1107	0.8014	0.216	0.2863	0	0.0862	0	0	0.1128	0.1795	0.2923	0.4566	0.3346	0	0.269	0	0.0848	0.0767	2	0	outside promoter
chr1	12269018	12269201	<	D	12.5255	56.8177	3244818262	3	1.1227	1.4311	0.8875	0.8632	1.9143	3.7672	2.7735	0.771	1.0793	3.3807	1.7585	3.828	0.4845	1.314	2.3922	1.5828	1.7698	1.5556	1.9957	0.9413	1.0544	1.4812	1.6667	0.6199	1.2425	1.9857	2.9674	1.4221	1.2012	4.0704	2.2109	0.8125	1.7157	3	6	outside promoter
chr1	12289892	12290116	>	CD	8.39684	51.5809	1774588675	2	0.7493	1.5292	1.0309	1.495	1.7073	3.1862	3.2813	1.2133	1.5782	3.5321	1.8432	4.1695	0.7904	1.1142	1.7167	0.4466	1.2861	0.736	1.1652	0.7346	0.926	1.556	1.184	0.3901	0.7133	1.39	2.2308	1.434	0.7119	3.0531	2.7752	1.1883	1.2893	3	6	on promoter
chr1	12292768	12292984	<	C	10.5035	1.30134	377469105	1	0	0	0	0	0.0817	0	0	0	0	0	0	0	0	0	0	0	0	0	0.0925	0	0	0.1733	0	0.0524	0.0712	0	0	0	0	0.1269	0	0	0	0	6	outside promoter
chr1	12304150	12304510	<	D	8.07256	7.4759	860938262	2	0.2014	0	0.2342	0.2415	0.3426	0	0.2875	0.1594	0.2257	0.3824	0.2272	0.4457	0.1898	0.2	0.1727	0.6832	0.3489	0.6095	0.5119	0.0745	0.1099	0	0.2031	0.0672	0.1536	0	0	0.0977	0.1455	0.1761	0.3504	0.1255	0.2597	2	6	outside promoter
chr1	12332123	12332483	>	D	8.49373	12.4537	1182405744	2	0.3083	0.1831	0.3604	0.3057	0.5963	0	0.4364	0.1333	0.399	0.3569	0.5928	0.5661	0.1317	0.2468	0	0.2326	1.0685	0.8691	0.4974	0.1925	0.6582	0.7382	0.2413	0.3982	0.5533	0.0936	0.1102	0.0916	0.2006	0.3946	0.3947	0.0983	0.2142	2	0	outside promoter
chr1	12335447	12335807	>	C	11.5592	26.6857	2457578838	3	1.0206	1.3099	0.2268	0.2605	0.8151	2.5613	1.1451	0.334	0.4481	1.811	1.1018	1.6367	0.1923	0.7417	2.323	0.5004	0.9751	0.8585	0.9519	0.192	0.3449	0.7573	0.2829	0.5161	0.5505	1.1575	1.8054	1.209	0.3324	1.8679	0.3837	0.7004	0.3694	3	0	outside promoter
chr1	12336347	12336707	<	CD	7.40119	12.8463	950515923	2	0.6313	0.7724	0.102	0.0982	0.265	0.2368	0.3555	0	0.0777	0.5194	0.2265	0.474	0	0.24	1.4272	0.2815	0.1856	0.7976	1.0089	0.226	0.3872	0.2686	0.1197	0.3068	0.4572	0.6253	0.7325	0.4127	0	1.2426	0.2024	0.3751	0.2554	2	0	outside promoter
chr1	12374385	12374745	>	D	7.00754	7.37025	677650050	1	0	0	0.2106	0.1851	0.4059	0	0	0	0.3831	0	0	0	0.0815	0	0	1.4846	0.4656	0	0.4318	0.2481	0.377	0.4418	0.2829	0	0	0	0	0	0.6827	0	0.5994	0	0.5039	1	0	outside promoter
chr1	12399414	12399774	>	S	4.49778	2.46065	176518146	0	0	0	0	0	0	0	0	0.1206	0	0	0	0	0	0	0	0.159	0.1204	0.4714	0.2171	0.1227	0.0822	0.0854	0.1373	0.0793	0.1487	0	0	0	0	0	0.1494	0.0791	0	1	0	outside promoter
chr1	12467507	12467867	>	C	10.401	6.15575	1180372479	2	0.0722	0.182	0.0756	0.1002	0.1724	0	0	0	0.1178	0	0.1678	0	0	0.1257	0	0.7055	0.2249	0.3285	0.4254	0.2894	0.2309	0.3011	0.3924	0.1934	0.347	0	0	0	0.166	0.2209	0.4889	0.2289	0.3139	2	0	outside promoter
chr1	12482623	12482860	<	CD	8.72448	1.91395	396689952	1	0	0	0	0	0.0962	0	0	0	0	0	0	0	0	0	0	0.4698	0.3699	0.2088	0.3407	0	0	0	0	0.0466	0.069	0	0	0	0	0	0.1183	0	0	0	0	outside promoter
chr1	12661265	12661625	>	CD	8.71219	18.8256	1432545850	2	0.3641	0.1717	0.2232	0.3955	0.6749	1.4577	0.9673	0.2089	0.4315	1.3758	1.2058	1.1899	0.1257	0.1373	1.7104	0.4532	0.6666	0.876	0.6404	0.305	0	0.1533	0.3372	0.2874	0.5716	0.8375	0.9439	0.7697	0.3424	2.4777	0.9559	0.172	0.3418	2	0	outside promoter
chr1	12679940	12680178	<	C	8.5541	52.653	1840135896	2	0.698	1.2636	1.2794	1.3927	2.6467	3.273	2.3697	1.0818	1.506	3.2024	1.5778	3.4444	0.7136	1.4044	1.8521	1.3175	1.0893	0.7706	1.8761	0.6777	0.8671	1.4787	1.3954	0.5005	0.9068	1.3891	2.0086	1.1893	1.2169	2.6896	1.9891	0.9282	1.3706	3	0	on promoter
chr1	12719106	12719268	<	D	14.9803	59.09	3671040000	3	1.1345	1.543	0.6844	0.7995	2.0012	3.7056	3.0567	0.8106	0.81	4.403	2.9197	3.4691	0.3666	1.7298	1.9509	2.1662	2.9674	1.7673	1.9169	1.3424	1.2495	1.7047	1.8164	0.7038	1.2223	1.4546	1.3288	0.9402	0.9483	4.7075	1.9663	0.7016	1.8173	3	0	outside promoter
chr1	12820382	12820742	>	CD	3.99299	6.982	293054995	1	0.1737	0.2105	0.0655	0.0624	0.2021	0.3689	0.1301	0	0.143	0.2747	0.1213	0.2559	0.0988	0.1263	1.5759	0	0.4189	0.2381	0.4157	0	0.1158	0.0993	0	0.189	0.3568	0.4384	0.6088	0.5053	0	0	0	0.1033	0	2	0	outside promoter
chr1	12841729	12841945	<	CD	7.0605	9.00876	757594890	1	0.3988	0	0.0604	0.0651	0.1993	0	0	0	0.1349	0	0.0883	0	0.0804	0.4404	0	0.3374	0.6928	0.6819	0.5606	0.1443	0.8217	0.9202	0.4449	0.344	0.7584	0.1184	0.1301	0	0.6304	0	0.1083	0	0	2	0	outside promoter
chr1	12843911	12844271	>	D	11.6387	29.0293	2540438693	3	0.825	0.8423	0.2018	0.2188	0.7703	1.047	0.9497	0.22	0.4156	0.9442	0.6265	0.669	0.1393	1.2538	0.5634	0.2757	2.2563	0.9019	1.1258	0.2203	1.3133	1.8218	0.5561	0.6633	1.1057	1.0293	1.1609	0.634	0.8284	2.3949	0.348	0.3844	0.3262	3	0	outside promoter
chr1	12984300	12984660	>	S	9.70851	30.516	1980975966	3	0.3998	0.5876	0.4972	0.8952	1.5505	1.8812	1.5461	0.3581	0.6182	2.15	0.8583	2.2107	0.3359	0.8895	0.6891	0.2276	1.0279	1.5552	1.201	0.1547	0.9784	1.2008	0.1393	0.8179	1.2678	1.4258	1.0664	1.0046	0.4164	0.6111	0.2801	0.3183	0.1173	3	0	outside promoter
chr1	13038517	13038877	>	C	12.0066	6.84558	1511759011	2	0.1214	0	0.2389	0.0961	0.4773	0	0.1966	0.0843	0.1987	0.1999	0	0.1152	0.1878	0.3029	0	0	0.1226	0.8741	0.6632	0.0963	0.3056	0.2886	0.3021	0.1362	0.3814	0.0817	0	0.0979	0.3814	0	0.351	0	0.1835	2	0	outside promoter
chr1	13382563	13382956	<	CD	9.70851	29.2562	1956689647	3	0.3713	0.5371	0.4809	0.5419	1.0686	2.0986	1.2674	0.2685	0.9164	2.6114	1.1631	2.5355	0.2399	0.5866	0.7716	0.3339	1.0512	2.4582	1.1921	0.2538	1.0131	1.0098	0.2048	0.5824	0.8368	1.0994	0.8946	0.8183	0.2854	0.8974	0.6862	0.3268	0.1048	3	0	outside promoter
chr1	13795828	13796188	>	D	8.30092	7.66385	912763458	2	0.1086	0.0739	0.0871	0.0677	0.3455	0.3069	0.3526	0	0.2303	0.2846	0.1417	0.3527	0	0.178	0.1071	0	0.426	0.2953	0.3214	0.1077	0.3738	0.9239	0.17	0.2028	0.3607	0.374	0.4044	0.1853	0.4111	0.4427	0.104	0	0	2	0	outside promoter
chr1	13843701	13844061	>	C	8.58127	14.0603	1257698550	2	0.3559	0.4347	0.2155	0.2086	0.8921	1.0702	1.3117	0.1862	0.5415	0.7371	0.6168	0.7782	0.2341	0.4515	1.9954	0	0.2268	0.2674	0.6261	0.0812	0.2158	0.704	0.1686	0.1055	0.1429	0.1909	0.3312	0.3601	0.0648	1.0175	0.1458	0.2668	0.1837	2	0	outside promoter
chr1	13870503	13870743	<	C	8.23232	23.0311	1386723779	2	0.5947	0.6343	0	0.1646	0.2346	0	0.4047	0	0.1319	0.2679	0.4636	0.3394	0.1345	0.781	0.2818	0	1.1784	0	0.858	0.3638	0.7534	1.5901	0.5141	0.7547	1.3251	2.0632	3.8746	1.5557	0.5281	0.985	0.5021	0.3414	0	2	0	outside promoter
chr1	13897448	13897808	<	D	3.50596	6.20008	235397434	1	0.0572	0	0.1837	0.1571	0.7559	0	0	0.1592	0.2765	0.1404	0.1748	0.2278	0.1557	0.0652	0	0	0.3363	0.6072	1.0258	0	0.3232	0.2379	0	0.1543	0.2176	0	0	0	0.3696	0.3998	0.1346	0	0	1	0	outside promoter
chr1	13992158	13992518	>	D	9.8385	39.3521	2169504960	3	0.7037	0.6269	0.6598	0.7102	2.051	0.6342	1.316	0.4312	0.5796	1.8174	1.2879	1.929	0.3846	0.8721	0.3612	1.8064	1.7675	1.4517	1.6933	0.8675	0.9644	1.2046	1.5123	0.4711	0.973	0.3292	0.2622	0.2121	1.3241	2.5262	1.899	0.6308	1.8967	3	0	outside promoter
chr1	14024270	14024630	>	S	7.15055	2.22916	324918940	1	0.0627	0	0	0	0.1698	0.1382	0.2447	0	0	0.1933	0.1316	0.1869	0	0	0.1205	0.1015	0.1619	0.1368	0.2005	0	0	0	0	0	0	0	0	0	0	0	0	0	0	1	0	outside promoter
chr1	14030396	14030600	>	C	8.0443	1.11565	206726800	0	0	0	0	0	0	0	0	0	0	0	0	0	0	0	0	0	0	0	0	0	0	0	0	0	0	0	0	0	0	0	0	0	0	0	0	outside promoter
chr1	14041418	14041778	<	C	2.73261	1.28549	54740672	0	0	0	0	0	0	0	0	0	0	0	0	0	0	0	0	0.203	0.1205	0	0.0986	0	0	0	0	0	0	0	0	0	0	0	0	0	0	0	0	outside promoter
chr1	14052354	14052714	<	S	13.5001	14.7673	2365473297	3	0.2427	0.2923	0.2048	0.3718	0.5882	0	0.4097	0.3371	0.371	0.6277	0.6384	0.6369	0.1859	0.2581	0	0.4321	0.7283	1.0236	0.3712	0.2982	0.2891	0.6318	0.8419	0.3228	0.5899	0.1409	0.1253	0.1133	0.2596	1.503	0.5817	0.2913	0.676	2	0	outside promoter
chr1	14057332	14057692	<	D	2.41846	1.84092	66779376	0	0	0	0	0	0	0.2037	0.1489	0	0	0.1687	0.1567	0.1571	0	0	0	0	0	0	0	0	0	0	0	0	0	0	0	0	0	0	0	0	0.1036	0	0	outside promoter
chr1	14075434	14075794	>	CD	7.99521	6.45185	784722840	1	0.2218	0.4026	0.1183	0.1359	0.0682	0.2175	0.2228	0.1535	0.0995	0.3081	0.2226	0.3255	0	0.1005	0.24	0	0.1601	0.124	0.1415	0.0979	0.1093	0.3339	0.1202	0.0802	0.2125	0.2719	0.3112	0.2549	0.1474	0.381	0.1449	0.1928	0.084	2	0	outside promoter
chr1	14085615	14085975	<	C	4.16635	1.55624	107933420	0	0	0	0	0	0	0	0	0	0	0	0	0	0	0	0	0	0.0926	0	0	0	0.1426	0.2062	0	0	0.0855	0	0	0	0	0	0.1955	0	0	0	0	outside promoter
chr1	14091556	14091772	<	S	5.45326	3.03439	269789465	1	0	0	0	0.0761	0.0959	0.2224	0.1596	0	0.0903	0.2369	0.2015	0.1629	0	0.1024	0.1334	0.0926	0.082	0	0.1334	0.0696	0	0	0.1515	0.0842	0.122	0.0815	0	0.0768	0	0.2095	0	0	0.1671	1	0	outside promoter
chr1	14133710	14134070	<	S	4.83969	14.8444	526679069	1	0.2592	0.0952	0.1342	0.2172	0.5102	0.704	0.7143	0.1636	0.1852	0.6619	0.8347	0.889	0.1557	0.1501	0.8928	0.2655	0.785	0.5042	0.7439	0.1337	0.3275	0.695	0.1737	0.3426	0.597	0.8012	0.9966	0.6531	0.3666	1.4398	0.254	0.2	0.1769	3	7	outside promoter
chr1	14136274	14136634	<	S	10.2771	4.30011	939848908	2	0.0544	0.0894	0.0788	0.087	0.1599	0.3149	0.3564	0.0852	0.1589	0.4894	0.2314	0.5259	0	0.0553	0.2418	0	0.1605	0	0.3126	0	0.0935	0.0816	0	0.0591	0.0873	0.0707	0.074	0.1457	0	0.2632	0	0.1034	0	2	7	outside promoter
chr1	14137722	14138082	<	S	12.0235	35.5416	2.79275e+09	3	0.5882	1.4999	0.3024	0.4307	1.0283	5.3041	2.1172	0.2776	0.8489	3.2062	2.1042	1.9598	0.219	0.7151	2.4276	0.3963	0.8778	0.8762	1.0488	0.1659	0.1675	0.2656	0.2725	1.0521	1.186	2.4797	3.911	1.8495	0.376	2.0188	0.3042	0.7257	0.425	3	7	outside promoter
chr1	14140181	14140431	<	S	13.358	24.4276	2771819614	3	0.2124	0.7522	0.5902	0.7796	1.1223	1.3103	1.0276	0.7982	0.454	2.5263	0.7849	2.6432	0.5625	0.1343	3.0155	0.319	0.9653	0.2938	2.0162	0.2628	0	0.1526	0.3394	0.161	0.2453	0.1562	0.2723	0.7182	0.6566	0.6774	0.3802	0.3624	0.5215	2	7	outside promoter
chr1	14151633	14151852	<	D	6.31363	6.14852	523156368	1	0.062	0.1279	0.2159	0.0787	0.2542	0.3137	0.6296	0.101	0.2581	0.4483	0.3242	0.4001	0	0	0	0	0.1854	0.0964	0.2147	0	0.2968	0.3103	0	0.1877	0.2949	0.2208	0.1823	0.1005	0.1181	0.2655	0.1111	0	0.1605	2	7	outside promoter
chr1	14155321	14155681	>	D	6.19313	29.7041	945564466	2	0.4518	0.6601	0.3775	0.4557	1.3985	3.0534	1.7865	0.232	0.6833	2.1779	1.2456	2.0506	0.1989	0.5126	2.5764	0.1373	1.2472	0.5946	0.9484	0.3002	0.3663	0.9293	0.4364	0.6257	0.9659	1.6208	2.9023	1.2359	0.265	1.7813	1.1996	0.4575	0.1038	3	7	outside promoter
chr1	14256679	14257039	>	S	13.3778	18.9746	2.56681e+09	3	0.4452	0.1103	0.2379	0.3316	1.081	2.1407	1.2913	0.3832	0.5386	1.8705	0.8507	1.5816	0.3259	0.2093	2.2104	0.0943	0.4134	1.1105	1.2868	0	0.1393	0.202	0.1383	0.3206	0.5215	0.6277	0.7638	0.7292	0.2566	0.883	0.1689	0	0.071	2	0	outside promoter
chr1	14277133	14277493	>	C	2.68445	5.73503	165753645	0	0.1189	0	0.0652	0.0981	0.2862	0.2444	0.2218	0	0.1482	0.3381	0.1589	0.3145	0.1306	0.1429	0.9448	0	0.1536	0.2104	0.6034	0	0	0.1011	0.1442	0.0967	0.1422	0.2226	0.3798	0.2509	0	0.148	0.1305	0.0703	0	2	5	outside promoter
chr1	14286989	14287178	<	CD	13.9933	84.881	3.69243e+09	3	1.7928	2.9567	1.1002	1.1649	3.6368	5.6358	5.0495	0.6583	1.1231	6.8679	4.4384	5.3404	0.7616	1.9604	2.8324	2.3689	3.1961	1.6307	3.7968	1.4495	1.0855	2.1088	1.6582	1.17	1.7166	2.2429	2.704	1.6202	1.503	8.3556	3.1135	1.5105	2.2865	3	5	outside promoter
chr1	14292301	14292661	>	D	8.95867	24.5182	1631728560	2	0.5811	1.036	0.1964	0.1559	0.6693	0.7504	0.6944	0	0.327	1.0019	0.4156	0.6214	0.1598	1.1298	1.4797	0.0882	0.7514	0.5529	1.0546	0.3103	0.7544	1.2217	0.3383	0.5308	1.0744	1.392	1.6952	0.7327	0.4855	3.4937	0.7693	0.5529	0.4172	2	5	outside promoter
chr1	14347499	14347859	>	S	10.1439	2.13501	558536688	1	0	0	0	0	0.0891	0	0.1835	0	0	0.131	0.0923	0.175	0.1002	0.1287	0	0	0	0	0.2447	0	0	0	0	0	0.0641	0	0.0774	0	0	0.4093	0	0	0	1	0	outside promoter
chr1	14421510	14421870	>	S	7.44843	9.34557	838259545	2	0.1113	0.2217	0.1608	0.1249	0.4058	0	0.2361	0	0.1922	0.2872	0.2213	0.4201	0.225	0.3179	0	0.0991	0.2917	0.3474	1.2271	0.0665	0.6156	0.5948	0.3573	0.1412	0.2444	0.0645	0	0.0814	0.3478	0.8093	0.3699	0.2835	0.1877	2	0	outside promoter
chr1	14440299	14440659	>	S	8.86413	23.3106	1579723716	2	0.3595	1.1667	0.2208	0.1507	0.6409	0.9037	0.7713	0.1854	0.4281	0.8506	0.3571	1.0152	0.0989	0.6921	1.6088	0	0.0929	0.5995	1.0007	0.4188	0.6885	1.1785	0.3149	0.5354	1.03	1.2753	1.284	0.8369	0.4212	3.5067	0.5196	0.743	0.141	2	0	outside promoter
chr1	14719050	14719266	>	S	8.43684	1.57154	314963700	1	0	0	0	0	0	0	0	0	0	0	0	0	0	0.0742	0	0	0	0	0	0.0995	0.1414	0.2179	0	0	0.0579	0	0	0	0	0	0	0	0	0	0	outside promoter
chr1	14722179	14722430	>	C	14.0029	5.20684	1480290224	2	0.228	0.1043	0.0736	0.0947	0.123	0.2303	0.2776	0	0	0.5437	0.3587	0.2906	0	0.177	0.5175	0	0.1779	0.214	0.3518	0	0.188	0.2445	0	0.076	0.0985	0.1102	0.1268	0.116	0.0911	0.6189	0	0.0618	0	2	0	outside promoter
chr1	14741893	14742253	<	CD	11.5625	9.30905	1678654075	2	0.1439	0.1301	0	0	0.2247	0.4304	0.3006	0	0.0896	0.4459	0.3332	0.2947	0.1374	0.2298	1.3917	0	0.2673	0.1449	0.4959	0.1296	0	0	0	0.3419	0.4213	0.8865	1.0918	0.6211	0.1445	1.0078	0	0.1176	0	2	0	outside promoter
chr1	14761732	14762113	>	D	11.4747	9.02608	1639947840	2	0.2182	0.1019	0	0.0677	0.2513	0.2008	0.2334	0.0907	0.0844	0.3328	0	0.2109	0	0.1139	1.8116	0	0.0912	0.5076	0.5321	0.2301	0.2306	0.2751	0	0.2582	0.4854	0.6189	1.001	0.7657	0.0659	0.5669	0.2444	0.084	0	2	0	outside promoter
chr1	14864877	14865239	>	S	2.07937	6.85841	141041915	0	0.0918	0.1537	0	0.0699	0.2579	0.1062	0.235	0	0.2085	0.2775	0	0.1836	0	0.158	0.404	0	0.0853	0.2553	0.5976	0	0.7425	0.7947	0	0.0981	0.163	0.117	0.1748	0.2555	0.1241	1.0139	0	0.2191	0	2	0	outside promoter
chr1	14893640	14893869	>	C	10.2891	4.82345	1010619400	2	0.2411	0	0	0	0.2076	0	0.2716	0	0.1193	0.1425	0	0.1398	0	0.0896	0.3965	0	0.3892	0.5979	0.462	0	0.1617	0.13	0	0.0856	0.1585	0.1382	0.0938	0.16	0.2758	0.4839	0	0.0686	0.1733	2	0	outside promoter
chr1	14898362	14898722	<	CD	6.9656	10.693	800947678	1	0.099	0.235	0.2535	0.2847	0.5204	0.4756	0.8086	0.1411	0.2062	0.9218	0.2235	0.5947	0.1094	0.2311	2.0153	0	0.1479	0.3887	0.674	0.0883	0.1025	0.1832	0	0.151	0.1401	0.3268	0.6764	0.4517	0.1848	1.0239	0	0.1195	0	2	0	outside promoter
chr1	14933103	14933463	>	D	10.3828	5.97159	1.15711e+09	2	0.15	0.0865	0.0727	0.0952	0.3183	0	0.1757	0	0.1059	0.1606	0	0.1459	0.1243	0.1487	0	0	0	0.1894	0.581	0.084	0.5305	0.4179	0	0.3352	0.4972	0	0.0749	0.0818	0.0995	0.9392	0.1279	0.2034	0.0828	2	0	outside promoter
chr1	14934902	14935262	>	C	8.2147	1.35767	262782000	1	0	0	0	0	0.1014	0	0	0	0	0	0	0	0	0	0	0	0.12	0	0.3247	0	0	0	0	0	0	0	0	0	0	0	0	0	0	0	0	outside promoter
chr1	15058476	15058692	<	CD	6.88603	37.2102	1188918870	2	0.9504	0.9612	0.4025	0.3465	1.3346	0.5381	1.0838	0.305	0.6257	0.9989	1.3941	0.7631	0.3105	1.2303	0.6984	0.8165	1.4088	1.6644	2.5377	0.8517	1.0018	1.334	0.3665	0.8627	1.4082	1.2259	1.0063	0.8886	0.9767	4.0275	1.1293	0.4099	0.4934	3	0	outside promoter
chr1	15096068	15096272	>	D	8.41693	2.07228	399877143	1	0	0	0	0	0.1297	0	0	0	0	0	0	0.1046	0	0	0.6154	0	0.1875	0.119	0.3165	0	0	0	0	0	0	0.0666	0	0.0761	0	0.2178	0	0	0	0	0	outside promoter
chr1	15105626	15105986	>	C	13.1575	19.2413	2545555390	3	0.4754	0.4994	0.1599	0.2774	0.8567	1.0984	0.9092	0.4826	0.4976	1.0482	0.4819	1.5152	0.2656	0.4059	1.0914	0.7066	0.414	0.8953	0.775	0.3998	0.2911	0.4553	0.4255	0.2275	0.424	0.4929	0.5534	0.4961	0.5624	1.4613	0.9091	0.3797	0.3304	3	0	outside promoter
chr1	15114136	15114352	<	C	9.49901	4.57502	857785294	2	0.0896	0.1135	0	0	0	0.1513	0.1977	0	0	0.2028	0.0881	0.1813	0	0.1064	0.8218	0	0	0	0.2787	0	0	0	0	0.11	0.1355	0.2731	0.5081	0.2936	0	0.9536	0	0.0705	0	1	0	outside promoter
chr1	15131221	15131471	<	S	6.0557	10.2424	630723610	1	0.2072	0.2817	0.0729	0	0.1591	0.2031	0.4313	0	0.1321	0.2477	0.12	0.39	0.0823	0.1305	1.648	0	0.1488	0.3265	0.8558	0.174	0.099	0.1268	0.1676	0.2291	0.508	0.8133	1.0269	0.649	0	1.4461	0.1441	0.2379	0.1468	2	0	outside promoter
chr1	15163313	15163529	<	D	5.4018	1.39682	140085032	0	0	0	0	0	0	0	0	0	0	0	0	0.12	0	0	0.1358	0	0	0	0	0	0	0	0	0	0	0	0.0949	0	0	0	0	0	0	0	0	outside promoter
chr1	15175663	15175879	>	CD	2.31161	1.16678	41286906	0	0	0	0	0	0	0	0	0	0	0	0	0	0	0	0	0	0	0	0.1077	0	0	0	0	0	0	0	0	0	0	0	0	0	0	0	0	outside promoter
chr1	15177124	15177484	<	CD	5.61303	9.18604	536981725	1	0.2145	0	0.1374	0.1019	0.2997	0.312	0.7546	0	0.0887	0.2947	0.1646	0.3194	0	0.0556	1.0386	0	0.1299	0	0.5809	0.1796	0	0.1169	0.1051	0.3183	0.6117	0.6403	1.277	0.6345	0	0.8382	0.4402	0	0	2	0	outside promoter
chr1	15241922	15242138	>	D	9.03895	31.5404	1783114508	2	0.7369	1.1009	0.4844	0.6221	0.9677	2.1859	1.0691	0.3615	0.7596	1.6517	0.7903	1.687	0.3522	0.8645	2.3024	1.187	1.2683	1.2039	2.2196	0.5305	0.1961	0.2309	0.603	0.3908	0.5227	0.949	1.2799	0.8536	0.7718	2.0073	1.2721	0.691	0.4534	3	0	outside promoter
chr1	15251032	15251248	>	S	3.69526	4.78325	215227520	0	0.0921	0.2796	0	0.0665	0.0815	0	0.2101	0	0.066	0	0	0	0	0.1026	0	0	0	0.1217	0.1452	0.3028	0.1803	0.2745	0.1505	0.0504	0.1008	0.2432	0.2904	0.1923	0.0803	0.4713	0.7631	0.1323	0	2	0	outside promoter
chr1	15309800	15310160	>	C	3.87594	5.16548	239080228	1	0.0644	0	0	0	0.1905	0.1276	0.2185	0	0.0828	0.1914	0.1299	0.1622	0	0.0992	1.1474	0.1163	0.1532	0.3478	0.7761	0	0	0	0	0.1208	0.1339	0.1666	0.3747	0.3859	0	0.5131	0.1067	0.0754	0	2	0	outside promoter
chr1	15353991	15354351	<	CD	11.7284	39.6716	2792405568	3	0.9194	1.0894	0.4595	0.4755	1.322	3.1618	2.1447	0.2951	0.798	2.2688	1.2556	2.4895	0.493	0.8311	2.1338	1.4173	1.659	1.0496	1.824	0.6901	0.2892	0.8365	0.8438	0.5484	0.857	1.6234	2.7083	1.2837	0.9012	4.3512	1.6502	0.6411	0.3865	3	1	outside promoter
chr1	15364639	15364999	>	CD	8.87764	10.96	1208405792	2	0.2454	0.235	0.1121	0.1776	0.4371	0.6575	0.5581	0.1157	0.2613	0.512	0.3841	0.4698	0.1078	0.2356	1.0243	0.5212	0.9277	0.8247	0.9106	0	0	0	0.1306	0.238	0.3553	0.3637	0.2918	0.2742	0.2645	0.9838	0	0.1731	0	2	1	outside promoter
chr1	15373132	15373302	<	C	12.9397	46.4523	3209363235	3	1.045	1.1309	0.7172	0.9003	1.8985	3.4995	2.2532	0.7013	1.1889	3.2538	1.2102	2.9955	0.5639	0.8611	2.4999	1.1069	1.8041	1.2501	2.3981	0.9755	0.3932	0.7054	1.1996	0.4497	1.003	1.6821	2.2493	1.2943	0.8107	2.708	2.1758	0.5402	0.948	3	1	outside promoter
chr1	15384837	15385053	<	D	6.83107	1.81788	254709180	1	0	0	0	0	0	0.1069	0.1732	0	0	0	0.1182	0.0962	0	0	0.1052	0.0849	0	0	0	0	0	0	0	0	0	0.1094	0.0845	0	0	0.1808	0	0	0	0	1	outside promoter
chr1	15388949	15389309	>	D	7.70481	6.64228	748663587	1	0.0723	0.0951	0	0.0555	0.4337	0	0.1503	0.097	0.1998	0.1633	0	0.1117	0.0862	0.1525	0	0.7239	0.311	0.8991	0.9048	0.2154	0.3343	0.2401	0.2201	0.0808	0.1435	0	0	0	0.1479	0.3406	0.4911	0.1335	0.1863	2	0	outside promoter
chr1	15426958	15427180	>	S	3.95704	90.0058	615624940	1	1.9513	3.7325	1.3406	1.1958	3.1361	7.0417	5.2828	1.018	1.6207	5.7346	4.1939	5.1154	0.5655	2.4648	5.3107	2.0781	2.7859	1.6887	3.077	1.3708	0.7384	1.1991	1.7138	1.442	1.8476	4.012	5.4451	2.5532	1.0959	10.2684	2.8184	1.8356	1.6809	3	2	outside promoter
chr1	15437416	15437647	>	S	10.9793	3.25931	860321440	2	0.0762	0	0	0	0.0839	0.0989	0.0886	0	0	0.1611	0	0	0	0.0549	0.7101	0	0.1536	0.3815	0.1342	0	0	0	0	0.1291	0.2226	0.2297	0.2795	0.1833	0	0.1844	0	0	0	1	2	outside promoter
chr1	15455101	15455283	>	S	13.3933	62.8585	3497624064	3	1.1159	1.822	0.8979	1.1987	2.0198	4.8657	3.8061	1.0477	1.3089	4.4286	3.3055	4.5701	0.7246	1.3068	2.978	1.5199	2.5347	1.315	1.846	1.2194	0.6094	0.8338	1.707	0.6868	1.1796	2.1998	2.7741	1.301	1.118	5.6606	2.1893	1.0557	1.874	3	2	outside promoter
chr1	15478802	15479162	>	C	7.5503	24.5972	1224013605	2	0.875	0.9254	0.2572	0.3709	0.377	0.7034	0.4928	0.2544	0.2063	1.0458	0.4316	0.5838	0.0991	0.8107	0.8807	1.4791	0.9423	0.6486	1.0687	0.5694	0.5128	0.7191	0.8467	0.3849	0.7512	1.2643	1.2067	0.674	0.8816	2.2838	0.9045	0.6174	0.4138	3	1	on promoter
chr1	15480574	15480934	<	CD	9.35175	15.761	1517834572	2	0.3524	0.5687	0.3008	0.4372	0.4309	0.9677	0.4445	0.3632	0.5012	0.777	0.3654	0.5553	0.1232	0.3717	1.1963	0.373	0.6912	0.4624	0.714	0.3123	0.1966	0.3253	0.28	0.17	0.3485	0.6657	0.8339	0.6233	0.1614	1.0416	0.5442	0.3371	0.1982	3	1	on promoter
chr1	15495144	15495360	>	CD	6.99772	1.63106	240158016	1	0	0.1415	0	0	0	0	0	0	0	0	0	0	0	0.056	0	0	0	0	0	0	0	0	0.1153	0	0	0	0	0	0	0.1659	0	0.0763	0	0	1	outside promoter
chr1	15526941	15527145	<	C	7.8953	5.25734	684493440	1	0.2196	0	0	0	0.1012	0.1725	0.0985	0	0	0.2146	0.1177	0	0	0.0772	0.2426	0.2036	0.5119	0.7422	0.2048	0.0824	0.1013	0.1827	0	0.1762	0.3002	0.3768	0.3318	0.3588	0.1347	0.2412	0.1764	0	0	2	0	outside promoter
chr1	15599157	15599296	<	S	11.1112	31.8513	2463157564	3	0.5077	0.7124	0.604	0.6891	1.5248	0.7677	1.2088	0.4248	0.645	1.4332	0.7333	1.4341	0.353	0.8181	0.2731	2.1832	1.3762	1.166	1.7726	0.7437	0.4677	0.5185	1.118	0.3681	0.885	0.5809	0.5649	0.2851	0.9305	1.4817	1.9825	0.6337	0.4662	3	3	outside promoter
chr1	15610014	15610374	<	D	2.51267	2.64094	92953674	0	0.0774	0.1015	0	0	0	0	0	0	0	0	0	0	0	0.1117	0.3431	0	0.2338	0.1328	0	0.0695	0	0	0	0.0649	0.0655	0.0754	0.1443	0.1207	0	0.5223	0.1627	0.0736	0	1	0	outside promoter
chr1	15614685	15614901	>	CD	4.21253	4.2536	235913321	1	0.0823	0.1227	0	0	0.0859	0	0.2441	0	0	0	0	0	0	0.0705	0	0.0907	0.4341	0.124	0.433	0	0	0	0	0.2008	0.4034	0.3518	0.2677	0.3307	0	0.4946	0.2208	0.0724	0	1	0	outside promoter
chr1	15631324	15631506	<	CD	16.9166	49.4629	3624744730	3	1.1813	1.0786	0.6296	0.7994	2.157	4.4532	2.7057	0.8126	1.1893	4.2569	2.5516	3.8737	0.3577	1.2489	2.2014	1.4631	1.9737	1.8217	1.8148	0.9275	0.3566	0.6742	1.2934	0.4945	0.7082	1.5396	2.2611	1.1839	1.0228	3.8757	1.3505	0.5343	1.3301	3	2	outside promoter
chr1	15650080	15650322	>	D	16.1492	73.3107	3835165938	3	1.4314	1.9868	1.2898	1.4133	2.8504	4.882	4.2246	0.8409	1.443	4.9894	3.0536	4.8754	0.7534	1.5311	3.0906	1.4422	2.7106	1.2514	1.6107	1.6436	0.6555	0.9667	2.7404	0.8294	1.4256	2.4704	3.3651	1.6904	1.2071	5.8288	2.6399	1.2934	3.0946	3	2	outside promoter
chr1	15655540	15655900	>	C	7.07671	6.36994	638241870	1	0	0.5037	0.1611	0.1436	0.1886	0.9796	0.8578	0.1293	0.1961	0.5373	0.3015	0.2244	0	0	0	0.492	0	0.2339	0.3745	0.081	0	0	0.1076	0	0	0	0	0	0	0.2565	0.3231	0.1678	0.0814	1	2	outside promoter
chr1	15691272	15691632	<	C	5.80851	7.67743	517546624	1	0.1052	0.1603	0.0751	0.0761	0.1425	0.4287	0.6545	0	0	0.1665	0.3688	0.173	0	0.1563	0.5653	0.0759	1.0622	0.1018	0.4317	0	0	0	0.1023	0.1374	0.1369	0.3027	0.5598	0.3077	0	2.6963	0	0.0753	0.0968	2	0	outside promoter
chr1	15710810	15711170	<	S	6.55799	2.97678	351892200	1	0	0	0	0.0667	0.1507	0.5401	0.4029	0.0979	0	0.2222	0.2121	0.3664	0	0	0	0	0	0	0	0	0	0	0	0	0	0	0	0	0	0	0	0	0.1354	0	0	outside promoter
chr1	15717226	15717586	<	D	3.68707	2.87776	153180370	0	0	0	0	0.0567	0.1533	0.168	0.1986	0	0	0.2733	0.1569	0.2485	0	0	1.0045	0	0.1321	0	0.2476	0	0	0	0	0	0	0	0	0	0	0	0	0	0	0	0	outside promoter
chr1	15747501	15747861	>	CD	13.6132	4.42408	1315173189	2	0	0	0	0	0.1314	0.4108	0.1349	0	0.0954	0.2182	0.1344	0.1608	0	0.0914	0	0.1229	0.378	0.7038	0.336	0	0	0	0.1057	0.114	0.1463	0.1957	0.3042	0.2319	0	0.2302	0.2921	0.0639	0	1	0	outside promoter
chr1	15757702	15757941	<	C	12.8687	82.4466	3466093353	3	1.0238	1.8114	1.019	1.1564	3.1174	8.8852	6.3207	1.2051	1.2881	7.8364	6.8687	6.9765	0.8239	1.4649	4.4948	1.5753	2.1754	1.6472	2.6444	1.1719	0.4105	0.9662	1.8434	1.1982	1.2471	2.9663	4.9304	2.3691	1.2069	8.2367	1.7832	1.2343	2.4556	3	0	outside promoter
chr1	15827929	15828289	<	D	10.9903	46.149	2668178664	3	1.3937	1.8263	0.7345	0.7212	1.2914	3.4988	2.2777	0.3051	1.0437	2.8567	1.7778	2.4515	0.4278	1.308	3.1359	1.4087	1.8905	1.181	1.843	0.3121	0.4474	0.627	0.5698	0.8167	1.1198	2.1218	2.8338	1.5263	1.2751	3.9984	0.9902	0.8447	0.4573	3	2	outside promoter
chr1	15840582	15840798	>	CD	8.43684	1.20327	242460891	1	0	0	0	0	0	0	0	0	0	0	0	0	0	0	0	0	0.0805	0	0	0	0	0	0	0	0	0	0	0	0	0	0	0	0	0	5	outside promoter
chr1	15852894	15853254	<	CD	5.90824	9.87654	597489218	1	0.283	0.4096	0.1846	0.1882	0.1923	0.6476	0.3844	0.0878	0.1224	0.4719	0.4095	0.3856	0.095	0.2837	0.2818	0.158	0.3586	0.1865	0.3045	0.1032	0.0982	0.2072	0.3289	0.2384	0.2969	0.305	0.6404	0.4711	0.1211	0.927	0.2146	0.2116	0.1962	3	5	on promoter
chr1	15910908	15911268	>	D	2.21133	6.46264	144756200	0	0.2089	0.1335	0.2113	0.1458	0.215	0.4075	0.2101	0.188	0.1617	0.2866	0.2647	0.2207	0.089	0	0.7269	0.1227	0.2934	0.2008	0	0.0699	0	0	0	0.1049	0.2312	0.3353	0.4532	0.2751	0	0.1175	0.1488	0.1008	0.0748	2	0	on promoter
chr1	15921590	15921950	>	C	10.4045	11.3008	1583287572	2	0.1069	0.1266	0.1533	0.1337	0.3732	0	0.1233	0.172	0.4559	0.0927	0	0	0.1889	0.3001	0	1.0956	0.7888	1.125	0.7797	0.3924	0.2065	0.2043	0.6731	0.1849	0.366	0	0	0	0.5612	0.4652	0.6613	0.2083	0.8653	2	0	outside promoter
chr1	16029679	16029895	<	C	5.22527	11.3869	531145144	1	0.2394	0.3278	0	0.0606	0.0985	0.4818	0.2135	0	0	0.2587	0.2974	0.3076	0	0.423	1.185	0.2223	1.1054	0.3486	0.4657	0.0907	0	0.1151	0	0.3662	0.3652	0.8083	1.314	0.7401	0.0639	2.687	0.3697	0.2187	0	2	0	outside promoter
chr1	16046260	16046620	<	S	3.86605	3.4741	185569800	0	0.0564	0	0.0741	0.0697	0.1946	0.3592	0.421	0	0.078	0.3187	0.2851	0.2218	0	0	0.1446	0.0976	0.2504	0.1507	0.3401	0	0	0	0	0	0	0.0641	0.0781	0	0	0	0	0	0.0942	1	0	outside promoter
chr1	16067937	16068128	<	D	11.1674	64.5156	2905045734	3	1.0389	1.0215	1.1161	1.5365	2.1597	4.4721	4.4074	1.2456	1.7552	5.0779	3.9429	4.6779	0.5688	1.0036	3.4221	0.5119	2.0082	0.9849	2.8046	0.9615	0.6147	1.4363	1.4189	0.7375	1.3204	2.1066	3.6991	1.6815	1.1512	5.9757	2.4597	0.6887	1.8879	3	0	on promoter
chr1	16118598	16118784	>	D	14.4849	60.4918	3638916280	3	1.001	2.0507	1.0819	1.0839	1.8179	4.0838	3.3531	1.0535	1.4132	4.167	2.6936	3.957	0.6901	1.2631	3.2917	1.1781	2.1358	0.8881	2.0936	0.9923	0.4935	0.8367	1.307	0.8081	1.3021	2.4025	3.7629	1.878	1.4287	4.7623	1.5741	1.0521	1.4939	3	7	outside promoter
chr1	16129857	16130217	>	S	9.69658	10.7082	1382286320	2	0.1032	0	0.1875	0.2079	0.6864	0.4285	0.4829	0.2989	0.3609	0.6636	0.4721	0.5869	0	0.1205	0.255	0.7337	0.6868	0.8976	0.4614	0.2557	0.1397	0.1187	0.2706	0.1012	0.2703	0.154	0.158	0.0969	0.4151	0.4754	0.2637	0.0741	0.5574	2	0	outside promoter
chr1	16142099	16142297	>	S	11.8378	37.3191	2781264336	3	0.5063	0.5228	0.9624	0.9876	1.663	0	1.0548	0.7665	1.1837	1.2859	0.9651	1.5679	0.6174	0.6852	0.3704	1.8579	1.4535	1.4077	1.6662	0.8359	0.8594	0.8302	1.0998	0.448	0.7564	0.2332	0.1746	0.2348	1.2828	1.8515	1.7889	0.5555	1.6109	2	0	outside promoter
chr1	16212133	16212493	>	C	7.41134	2.06812	322899300	1	0	0	0.0691	0	0	0	0	0	0	0	0	0	0.1553	0.0532	0	0.1232	0.1481	0.1081	0.1445	0.0798	0.1567	0	0	0	0.0809	0	0	0	0	0	0	0.1028	0.0645	1	0	outside promoter
chr1	16232468	16232684	<	C	12.1327	1.63023	562760055	1	0	0	0	0	0	0	0	0	0	0	0	0	0	0	0	0.1454	0.1072	0	0	0	0.1173	0.1412	0	0	0	0	0	0	0.0637	0	0	0	0.1096	0	0	outside promoter
chr1	16264415	16264677	<	D	4.77988	7.14752	375979245	1	0.0784	0.0763	0.0894	0.0679	0.1273	0.7502	0.415	0	0.095	0.3845	0.32	0.3758	0	0.0865	1.316	0.4586	0.2828	0.1532	0.2138	0	0	0	0.1346	0.1734	0.1745	0.3173	0.5699	0.4478	0	0.7224	0	0	0.0759	2	0	outside promoter
chr1	16277752	16278112	>	CD	11.1811	2.18378	657089932	1	0	0	0.0961	0	0.1124	0.3047	0	0	0	0.153	0.1657	0.1886	0	0	0.2844	0	0	0	0.1454	0	0	0	0	0	0	0	0	0	0	0	0	0	0	0	0	outside promoter
chr1	16278756	16278972	<	CD	2.79336	2.75964	108509968	0	0.0928	0	0	0	0	0.1561	0.1014	0.0744	0	0	0.204	0	0	0	0.1962	0.1095	0.2275	0	0.3748	0	0	0	0	0	0	0.0909	0.1719	0.1176	0	0.3785	0	0	0	1	0	outside promoter
chr1	16283943	16284303	>	CD	2.30977	3.97578	113306224	0	0.0993	0.1308	0	0	0.2167	0	0.2989	0	0	0.1257	0	0.137	0.0793	0	0.5753	0.1536	0.077	0.6246	0.6157	0.086	0	0	0	0.0999	0.1854	0.2045	0.1464	0.0836	0	0	0	0	0	1	0	outside promoter
chr1	16285434	16285650	<	C	8.48606	4.18117	673100941	1	0.1006	0.0934	0.0746	0.0769	0.1741	0.1685	0.2922	0	0.0702	0.3176	0.2395	0.3472	0	0.1038	0	0.4504	0.3745	0.1707	0.3162	0	0	0	0	0.0928	0.1381	0.1015	0.1092	0.0839	0.0788	0.3976	0	0	0.0624	2	0	outside promoter
chr1	16288719	16288954	<	S	6.45102	1.41601	185282930	0	0	0	0	0	0.0817	0	0.0979	0	0	0	0.1213	0	0	0	0	0	0	0	0	0	0	0	0	0	0	0	0	0	0	0	0	0	0.0858	0	0	outside promoter
chr1	16301931	16302291	<	D	7.07382	8.25926	726834060	1	0.1745	0.479	0.1044	0.142	0.165	0.5528	0.4244	0.1892	0.1434	0.5244	0.6312	0.4563	0	0.1896	0.456	0	0.1865	0.1168	0.3579	0.0898	0	0.1252	0.1231	0.0618	0.0746	0.1948	0.5824	0.1823	0	0.5383	0.1079	0.2667	0.3578	2	0	on promoter
chr1	16317877	16318093	>	CD	2.72351	1.23987	52537400	0	0	0	0	0	0	0	0.0837	0	0	0	0	0	0	0	0	0	0	0	0	0	0	0	0	0	0	0	0	0	0	0	0	0	0	0	0	outside promoter
chr1	16321039	16321399	<	CD	8.08235	54.1242	1681842960	2	0.8209	2.2553	0.7693	1.2885	1.2411	4.5683	2.155	0.5054	1.193	3.0278	2.9868	2.8827	0.5068	1.4816	1.3342	1.5275	2.3333	0.8921	1.7548	0.6233	0.3193	0.6263	1.3313	0.8655	1.3161	2.6148	3.865	2.1986	0.3497	4.5602	2.4405	1.5175	1.1341	3	0	outside promoter
chr1	16333565	16333925	>	D	7.44987	4.82372	591645258	1	0	0.084	0.105	0.0791	0.4188	0.2701	0.249	0	0.177	0.3008	0.1693	0.4248	0	0.1715	0	0.4086	0.3559	0.1005	0.3505	0	0	0	0	0.0618	0.11	0.1113	0.1491	0.0947	0	0.5408	0	0.1362	0.0787	2	1	outside promoter
chr1	16335598	16335778	>	S	12.3438	57.362	3204905160	3	0.9208	1.3237	1.129	0.8224	2.0342	4.7097	3.1343	0.5241	1.1103	4.0079	2.507	4.3769	0.4056	1.4258	2.5305	2.1617	2.5054	0.8775	1.9849	1.3482	0.2153	0.8473	1.3477	0.7826	1.3629	1.9879	2.5896	1.3329	0.9673	4.0591	2.5797	0.956	1.8142	3	1	outside promoter
chr1	16339039	16339399	>	C	4.77615	5.10148	312081648	1	0.1892	0.2694	0	0.0597	0.1055	0.3764	0.1368	0	0	0.1651	0.2363	0.1619	0	0.2029	0.3865	0	0.7833	0.1977	0.2652	0.0753	0	0	0	0.0832	0.1164	0.1259	0.2526	0.2981	0	0.4773	0	0.1779	0	2	1	outside promoter
chr1	16344080	16344298	<	C	0	4.89652	1.84509e+07	0	0	0.1055	0.0863	0.058	0.1031	0.7243	0.1242	0	0.0717	0	0.1877	0.2351	0	0	0.6856	0	0.1258	0.2154	0.4504	0	0	0	0	0.1368	0.1515	0.3222	0.4454	0.4534	0	0.2357	0	0.0747	0	1	1	on promoter
chr1	16359431	16359621	<	S	7.5094	54.6949	1489758322	2	0.6535	1.5703	1.2084	1.6493	1.9247	3.9857	2.6217	1.1237	1.2611	3.5086	3.2708	3.7975	0.7254	1.1226	2.5313	0.9511	2.3243	1.1951	2.5005	1.5723	0.2459	0.5401	2.3086	0.3519	0.608	1.1032	1.5845	0.9585	0.4229	3.0054	1.8322	1.1926	1.3964	3	7	outside promoter
chr1	16368623	16368983	<	S	7.51075	4.40898	566719232	1	0.136	0.1015	0.085	0.0581	0.219	0.2248	0.4974	0	0.0866	0.4987	0.2987	0.3347	0.0965	0.0727	0.4602	0.1457	0.2243	0.2163	0.2198	0	0	0	0	0	0	0.0995	0.1102	0	0	0	0	0	0.1216	1	7	on promoter
chr1	16382663	16382898	<	D	9.30772	69.7404	2213006202	3	1.0808	1.615	1.5491	1.5698	2.433	5.0896	4.1211	1.3512	1.6085	5.8408	2.5556	5.8303	0.8548	1.2414	2.8211	1.1509	2.2599	1.6835	1.9037	1.5514	0.7341	0.9391	2.0685	0.4958	0.9703	1.6847	1.9585	1.3708	1.3061	4.1493	3.6552	0.94	2.5317	3	7	outside promoter
chr1	16400022	16400382	>	D	8.40804	19.663	1367593821	2	0.2259	0.6219	0.3561	0.5207	0.3263	1.0685	0.6589	0.5261	0.5084	0.4839	0.7548	0.5096	0.2715	0.36	1.4764	0.0909	0.6499	0.3027	0.4545	0.4401	0.2934	0.5634	0.2942	0.1815	0.4136	0.764	1.7247	0.8873	0.2074	2.0982	1.1491	0.3713	0.5355	3	7	on promoter
chr1	16405461	16405640	>	S	12.4685	62.6978	3280927180	3	0.6774	1.0935	1.0128	1.223	2.6513	4.9534	3.8197	0.8593	1.6867	3.9484	3.4154	4.5401	0.5874	0.9473	3.4317	2.0048	1.9009	1.8091	1.9864	1.0622	0.5884	0.9215	2.0503	0.6726	1.1507	1.9287	2.6926	1.376	1.2927	6.0371	2.7181	0.7667	1.429	3	7	outside promoter
chr1	16408926	16409083	>	C	15.5406	40.7192	3427315725	3	0.7056	1.0394	0.5354	0.8767	1.8082	3.0558	2.0918	0.5468	1.0903	2.5823	1.3603	2.8612	0.4748	0.918	2.1097	1.7653	1.3892	1.2295	1.8115	0.6131	0.5087	0.6061	1.1661	0.5006	0.8241	1.2455	1.5523	1.0748	0.7872	2.5073	1.2953	0.6804	0.9401	3	0	outside promoter
chr1	16481218	16481586	<	C	8.9324	5.6456	879923400	2	0.0855	0.2459	0	0	0	0	0.1166	0	0	0	0	0	0	0.0732	0.5301	0.2146	0.1816	0.1617	0.2602	0.1559	0.1765	0.3447	0.3039	0.1708	0.2526	0.3976	0.3154	0.2767	0	0.1396	0.5434	0.2541	0	1	0	on promoter
chr1	16514328	16514521	<	D	15.5532	58.2995	3702408808	3	0.7756	1.1153	1.267	1.0839	2.2754	4.3714	3.622	0.8717	1.4433	3.8099	2.3384	4.4787	0.5569	1.0014	2.1806	1.5897	0.7363	1.0616	1.8248	1.1135	0.5839	1.0037	2.479	0.5602	1.0857	1.7674	2.5704	1.2842	1.403	3.6764	2.8656	0.8832	2.7016	3	0	outside promoter
chr1	16531484	16531844	>	D	7.90255	19.2498	1224350934	2	0.312	0.365	0.3306	0.3915	0.5564	1.298	1.176	0.3283	0.5714	1.3434	1.3678	1.2076	0.0927	0.347	1.227	0.3842	1.3406	0.8423	0.6966	0.2293	0.1496	0.1443	0.1639	0.3893	0.5685	0.8928	0.9719	0.5708	0.1745	1.4367	0.6763	0.3003	0.2188	3	0	outside promoter
chr1	16562639	16562999	>	S	4.44483	9.03691	382794444	1	0.1603	0.1359	0.1053	0.1215	0.3085	0.4707	0.2627	0.0771	0.119	0.4331	0.3147	0.1949	0	0.1522	0.699	0.1582	0.7197	0	0	0.186	0	0.2045	0.3616	0.3218	0.365	0.5424	0.6576	0.4698	0.0886	0.4671	0.2294	0.082	0.2816	2	0	outside promoter
chr1	16563630	16563846	>	C	2.0731	3.24384	89099350	0	0	0.0831	0.0775	0	0.0699	0.2126	0.1729	0	0	0.2058	0.1148	0.2291	0	0	0	0	0.0811	0	0.079	0.1098	0	0.0779	0.1696	0	0.0989	0.1253	0.1876	0.135	0	0.2392	0.158	0	0.2006	1	0	outside promoter
chr1	16570977	16571143	<	CD	10.7412	40.1993	2499937194	3	0.6054	0.613	0.6003	0.8898	1.3491	1.8103	2.1454	0.526	0.8296	2.5988	1.2121	2.8142	0.4391	0.7501	1.2982	1.6213	1.781	1.8271	1.4315	0.8368	0.4984	0.6594	1.9014	0.4522	1.0223	1.0259	0.8615	0.578	0.971	2.5941	1.3894	0.469	1.7514	3	0	outside promoter
chr1	16616534	16616750	>	D	8.65327	1.83729	378590366	1	0	0	0	0	0	0	0	0	0	0	0	0	0	0.0629	0	0.1171	0.278	0.1298	0.1304	0	0	0	0	0.1221	0.2568	0	0	0	0.1091	0	0	0	0	0	0	outside promoter
chr1	16678871	16679231	>	C	6.34146	20.0952	873157500	2	0.3276	0.4768	0.3651	0.4809	0.3987	0.8907	1.0541	0.8818	0.7386	1.1373	1.0909	0.8716	0.2534	0.2713	0.6182	0.1412	0.6962	0.2319	0.4748	0.3039	0.1703	0.297	0.5789	0.2997	0.5073	0.845	1.7934	0.7097	0.3211	0.9698	0.8014	0.277	0.5123	3	0	on promoter
chr1	16689863	16690223	<	CD	11.7164	15.2154	2087618693	3	0	0	0.3982	0.4314	0.8285	0	0	0.2722	0.6174	0	0	0	0.171	0.4273	0	2.5102	0.8081	0.6629	1.1549	0.3962	0.4246	0.4285	0.9035	0.1655	0.4333	0	0	0	0.6494	0	1.1145	0.0602	0.7908	1	0	outside promoter
chr1	16767016	16767216	>	CD	13.0957	42.5388	3178014600	3	1.0726	1.4369	1.1806	1.1242	1.5177	2.4189	2.2597	0.6952	1.0079	2.3408	1.6489	2.4529	0.5782	1.213	1.5612	0.6915	0.8691	0.7256	1.0829	0.4805	0.4704	0.8218	0.9989	0.5198	0.9744	1.6624	2.6026	1.2948	0.9844	2.4389	1.6375	0.884	1.0045	3	0	on promoter
chr1	16768321	16768537	<	CD	4.90618	1.16678	101073192	0	0	0	0	0	0	0	0	0	0	0	0	0	0	0	0	0	0.0787	0	0	0	0	0	0	0	0	0	0	0	0	0	0	0	0	0	0	on promoter
chr1	16801392	16801775	>	CD	7.82349	5.10048	662168965	1	0.1418	0	0.1142	0	0.1906	0.3577	0.1789	0	0.0933	0.2148	0.1264	0.2219	0	0.0714	0.6135	0.1662	0.6276	0.2459	0.447	0	0	0	0	0.1242	0.21	0.2301	0.3445	0.2917	0.1134	0.1203	0	0	0	2	0	outside promoter
chr1	16824054	16824270	<	C	6.2262	1.89414	227269385	0	0	0	0.093	0	0.0976	0	0.1269	0	0	0.1211	0	0	0	0	0	0.2197	0.1944	0.1933	0.2727	0	0	0	0	0	0.062	0	0	0	0	0.1322	0	0	0	0	0	outside promoter
chr1	16825344	16825706	<	D	2.92686	4.26894	153447818	0	0.0636	0.0948	0.1398	0.078	0.1713	0.3067	0.2566	0.1563	0.0944	0.2307	0.2359	0.3323	0.0911	0	0.1343	0.0833	0	0.1135	0.1059	0	0	0	0.1524	0.0479	0.0753	0.0718	0.2392	0.1299	0.1231	0	0	0	0.2083	2	0	outside promoter
chr1	16918286	16918646	>	CD	11.3215	16.8477	2076666750	3	0.3054	0.2477	0.4735	0.4903	0.3115	0.2186	0.3171	0.4299	0.8359	0.3933	0.2175	0.536	0.2084	0.3174	0.2211	0.2759	0.2455	0.9179	0.5573	0.912	0.4489	0.5375	0.816	0.1052	0.2047	0.1551	0.1229	0.136	0.8054	0.5397	1.1917	0.1709	0.8083	3	0	outside promoter
chr1	16947611	16947793	<	CD	11.5246	34.1473	2624335810	3	0.5195	0.9612	0.5492	0.5702	1.0523	2.4574	1.6782	0.6172	0.7525	2.3646	1.4943	2.8899	0.2847	0.6962	2.1111	1.5087	0.7881	1.0004	1.6439	0.5553	0.8751	1.3928	0.59	0.4086	0.6697	0.9901	1.2203	0.7622	0.4529	2.7202	0.6873	0.6205	0.7895	3	0	outside promoter
chr1	16951455	16951706	>	D	6.70253	23.453	1000780836	2	0.4871	0.3117	0.2087	0.1806	1.1172	1.9586	0.8305	0.1312	0.3533	1.326	0.4184	0.7227	0.1097	0.2999	2.9183	0.771	1.6515	1.9684	2.1501	0.3159	0.2478	0.3248	0.26	0.4448	0.6751	0.6748	1.0427	0.8235	0.133	1.0323	0.501	0.2244	0.1961	3	0	outside promoter
chr1	16971164	16971414	>	S	5.36761	10.4654	532801185	1	0.2839	0.2594	0.2124	0.1091	0.5716	1.112	0.8021	0.1414	0.2596	0.91	0.47	0.4957	0	0.1819	0.3076	0.2281	0.1149	0.4476	0.2712	0.1762	0.1311	0.2627	0.4614	0.0995	0.1969	0.2726	0.3592	0.3641	0	0.4456	0.3944	0.2194	0.2052	2	0	on promoter
chr1	16975987	16976347	>	C	1.01737	2.06397	37335194	0	0	0	0	0	0.068	0.1037	0	0	0	0	0	0	0	0.0573	0.5733	0	0.079	0.1355	0.0816	0	0	0	0	0.0807	0.102	0.094	0.1992	0.0954	0	0	0	0	0	1	0	outside promoter
chr1	17011239	17011599	<	CD	13.189	14.0068	2276740128	3	0	0	0.2573	0.3193	0.5973	0	0	0.1939	0.3142	0	0	0	0.245	0.1104	0	1.4911	1.1091	0.2995	0.4068	0.5548	0.5747	0.7556	1.3604	0.0521	0.0924	0	0	0	0.8292	0	1.2371	0	1.5093	1	0	outside promoter
chr1	17026613	17026973	>	CD	9.55069	7.54965	1145265660	2	0.2406	0.1102	0.2261	0.0795	0.1854	0.5344	0.2022	0.1406	0.0881	0.2837	0.1324	0.2597	0	0.1288	1.6985	0.2353	0.648	0.2693	0.5192	0.148	0.1128	0.2443	0	0	0.0864	0.0888	0.1851	0.3926	0.0676	0.5623	0.2665	0.0717	0.1079	2	0	outside promoter
chr1	17029715	17029948	<	CD	10.6234	65.5649	2713430498	3	1.199	2.14	0.7034	0.6971	2.5108	4.7177	3.265	0.9826	0.9871	4.1079	2.5606	3.0838	0.4805	2.1579	4.5713	3.0362	3.3673	1.5684	2.3576	0.8578	0.9626	1.6252	1.2243	0.8818	1.1093	1.9315	2.7179	1.9268	0.4627	5.85	2.4313	1.2583	0.9705	3	0	outside promoter
chr1	17033789	17034149	>	D	12.0348	16.9868	2242986277	3	0.2483	0.2224	0.3236	0.4294	0.2522	0.9462	0.4075	0.4806	0.519	1.0015	0.9701	1.0604	0.2494	0.082	1.7287	0.2666	0.592	0.8474	0.7855	0.2862	0.4095	0.7427	0.4653	0.0939	0.1857	0.3639	0.5491	0.4588	0.077	0.8041	0.5044	0.1832	0.7981	3	0	outside promoter
chr1	17036330	17036601	>	S	10.9425	77.7217	2871108285	3	1.0247	1.6668	1.3886	1.1966	3.6254	5.5051	4.0325	1.8846	1.9152	5.17	3.2212	4.8807	0.7292	1.9876	4.2676	3.1607	3.1556	1.9527	3.3435	1.2434	0.8707	1.5135	2.5665	0.4987	0.8364	1.2826	1.731	1.2993	1.0216	4.4563	2.715	0.9027	2.8776	3	0	outside promoter
chr1	17038613	17038973	>	S	8.3587	1.74466	341360174	1	0	0	0	0	0	0	0	0	0	0	0	0	0	0	0.4181	0	0.1326	0.1597	0.0715	0.0656	0	0	0	0	0.076	0	0.0879	0.1757	0	0	0	0	0	0	0	outside promoter
chr1	17042620	17042980	>	C	6.42738	3.25292	362888568	1	0	0	0.1249	0	0.1576	0.3082	0.3521	0.079	0.1031	0.263	0.1055	0.1966	0.1054	0	0	0	0.1332	0	0.2877	0	0	0	0.2425	0	0	0	0	0	0	0	0	0	0.1719	1	0	outside promoter
chr1	17084106	17084466	<	CD	1.01737	2.99264	4.95225e+07	0	0.0689	0	0	0.0592	0.0697	0.1159	0	0	0	0	0	0	0.0822	0.0563	0.7309	0	0.0908	0.2144	0	0.1836	0	0	0	0.079	0.0906	0.1248	0.2932	0.1609	0	0	0.3106	0	0	1	0	outside promoter
chr1	17236284	17236644	>	D	13.7136	6.32491	1627734905	2	0	0	0.158	0.1447	0.2691	0	0	0.1381	0.1931	0	0.1027	0	0.0778	0.1473	0	0.5997	1.0448	0.5467	0.1524	0.1884	0.413	0.5956	0.2119	0.0968	0.1786	0	0	0	0.1809	0.3443	0.1176	0.0642	0.2736	2	0	outside promoter
chr1	17240621	17240837	>	C	2.5605	4.72818	140336028	0	0.069	0.1397	0.0664	0.0888	0	0.1838	0.1722	0.1229	0.096	0.1968	0.5321	0.3146	0	0	0.1411	0	0.0995	0.162	0.0742	0.0889	0.0833	0.1619	0.1159	0.0562	0.1002	0.1784	0.2543	0.2175	0	0.3548	0.1577	0	0.2611	2	0	outside promoter
chr1	17274015	17274375	<	CD	7.82349	5.45195	687945392	1	0.0642	0	0.0638	0.1976	0.2264	0.4146	0.1798	0.1395	0.131	0.2232	0.2996	0.392	0	0.0561	0.7543	0.2294	0.5727	0.3217	0.3387	0.0775	0	0.0899	0	0.0559	0.072	0.0818	0.1769	0.1327	0.1312	0.2869	0	0	0.1122	2	0	outside promoter
chr1	17278239	17278455	>	CD	12.3476	32.3639	2799918000	3	0.5964	0.3465	0.8554	0.5945	2.0992	3.5899	1.5371	0.3703	0.3051	2.3967	1.028	1.662	0.2378	0.3946	1.7399	1.51	0.8576	1.645	1.3248	1.2147	0.2969	0.4137	1.0695	0.3252	0.4586	0.719	1.1073	0.6474	0.3439	1.8948	1.5779	0.2102	0.862	3	0	outside promoter
chr1	17287131	17287491	<	CD	9.39733	44.4552	2077122272	3	0.8637	1.5576	0.9608	1.3677	1.5442	3.5791	3.1303	1.0671	1.7476	3.5387	2.2748	3.6762	0.7945	0.4782	2.444	0.631	1.5878	0.4465	1.6312	0.8556	0.5771	1.0882	1.4166	0.1654	0.3008	0.5227	0.8037	0.2356	0	2.9229	1.6538	0.6828	1.7395	2	0	outside promoter
chr1	17289917	17290277	>	CD	6.54617	25.5145	988058048	2	0.6113	0.7285	0.127	0.2031	0.29	1.3855	0.9008	0.2462	0.3701	1.5212	1.031	1.3262	0.0801	1.1377	3.1189	0.5055	2.0319	0.8213	0.5774	0.2445	0.1041	0.321	0.3441	0.4599	0.4578	1.4896	2.5945	1.3275	0.2187	3.8849	0.5183	0.4831	0.2208	3	0	outside promoter
chr1	17313512	17313872	<	C	1.26095	20.6417	148599959	0	0.5691	0.3615	0.211	0.2692	0.4111	1.7546	1.1619	0.1537	0.2413	1.0192	0.5659	0.948	0.3241	0.4742	5.6335	0.097	1.0368	0.4729	1.1436	0	0	0.1923	0.135	0.3253	0.3996	0.7299	1.2909	1.1121	0.5443	1.7701	0	0.248	0	2	0	outside promoter
chr1	17326429	17326679	<	S	3.80376	3.72429	190534432	0	0	0	0	0	0.0752	0.3557	0	0	0.0642	0.2227	0	0.1535	0	0.0641	0.8336	0	0.2979	0	0.1293	0	0	0	0	0.0967	0.099	0.2309	0.4032	0.3848	0	0.2479	0	0	0	1	0	outside promoter
chr1	17372580	17372940	<	D	10.5134	16.463	1859206258	2	0.1	0.1438	0.1796	0.3948	0.7863	0	0	0.256	0.4239	0	0.1613	0.1754	0	0.4825	0	1.6385	1.4912	1.2298	0.8053	0.583	0.5651	0.3758	1.2197	0.2065	0.4722	0	0	0	0.4918	0.3377	1.3524	0.254	0.9192	2	3	outside promoter
chr1	17386145	17386505	>	CD	6.42292	57.19	1173711492	2	1.8412	2.0554	0.7039	0.8364	2.2186	4.7592	4.3307	0.7519	0.9899	3.5695	2.6912	3.7047	0.3712	1.5409	3.0156	1.3343	2.6579	1.0807	1.5164	0.5234	0.4135	0.7985	0.9202	0.9676	1.4715	2.4963	3.159	1.7483	1.2087	6.7543	1.6031	1.0477	0.7103	3	3	outside promoter
chr1	17401936	17402296	<	C	12.0945	13.8097	2087618975	3	0.2627	0.5372	0.2192	0.1467	0.9673	0.5872	0.8187	0.1326	0.2639	0.9303	0.3795	0.6107	0.1826	0.8654	0.7139	0.4898	1.1155	0.5635	0.8848	0.0776	0.224	0.6073	0.3644	0.0851	0.1556	0.1435	0.1808	0.2655	0.0664	1.1085	0.1394	0.3916	0.1843	3	3	outside promoter
chr1	17446616	17446871	<	D	10.2596	4.08069	906716652	2	0	0.0773	0	0.2054	0.2195	0.4809	0.4755	0	0.1208	0.4543	0.3633	0.4054	0	0	0.3831	0	0.132	0	0.1554	0	0	0.0879	0	0	0	0.065	0.084	0	0	0.1221	0	0	0	1	0	on promoter
chr1	17452320	17452506	>	CD	13.978	58.8261	3558509716	3	0.8738	1.5642	1.1137	1.1801	2.2681	4.1921	3.6849	0.8213	1.5018	4.049	2.5221	4.5713	0.6056	0.8811	2.1819	1.2471	1.4674	1.7017	2.7544	0.9943	0.6442	1.1009	1.4035	0.6257	1.222	1.7879	2.9032	1.4674	0.8692	4.2177	2.7698	0.7724	1.8996	3	0	outside promoter
chr1	17563604	17563854	<	CD	15.1844	56.6998	3661717800	3	0.509	0.9265	1.1525	1.1541	2.2515	3.8243	3.6668	0.7728	1.2429	4.0282	2.6641	3.7085	0.6273	0.6817	2.3772	1.5564	1.4096	1.306	2.8099	1.2211	0.667	0.7739	1.778	0.5688	1.0972	1.469	2.0741	1.1256	1.3043	5.4572	2.7145	0.4506	2.4773	3	0	outside promoter
chr1	17564250	17564466	>	CD	8.94993	1.82762	399485060	1	0	0	0	0	0.0826	0	0.1589	0	0	0.1158	0	0.2314	0	0	0	0	0	0	0.2431	0	0	0	0	0	0	0	0	0	0	0.3945	0	0	0	0	0	outside promoter
chr1	17600707	17601067	<	C	11.619	45.3755	2852397000	3	0.9459	1.6071	0.4757	0.6342	1.3297	4.1433	2.1494	0.4421	1.0305	2.6454	1.6292	2.5754	0.3726	1.6758	3.4238	1.0778	2.2384	1.0665	2.2999	0.2018	0.2704	0.4381	0.3181	0.8597	1.3642	2.6445	3.9112	1.9424	0.4095	3.5707	1.165	0.8472	0.1911	3	1	outside promoter
chr1	17662699	17662886	<	S	14.1847	31.0035	3081549170	3	0.5673	0.5458	0.6043	0.5796	1.1652	1.9949	1.6342	0.615	0.9715	1.9049	0.6205	2.4972	0.4984	0.6657	1.5888	1.1768	1.3126	1.1123	1.5935	0.3386	0.39	0.5836	0.4726	0.3084	0.6515	1.0265	0.9566	0.688	0.9376	1.8384	1.1164	0.5371	0.6632	3	0	outside promoter
chr1	17697116	17697476	<	S	10.778	11.4983	1679170170	2	0.1685	0.1253	0	0	0.2549	0.1531	0.21	0	0.0797	0.1844	0.1849	0.221	0	0.1195	0.9096	0.0923	1.425	0.2971	0.7836	0.075	0.1703	0.4144	0	0.6837	0.8817	0.7506	0.5796	0.5593	0	2.6374	0.3748	0	0	2	0	on promoter
chr1	17732649	17733213	<	D	14.8431	44.1934	3451372862	3	1.0965	1.7403	0.7781	0.957	1.0638	3.6608	2.3248	0.8668	1.1275	2.5764	1.8744	2.9351	0.3971	1.1886	3.2006	0.7297	1.8269	0.9812	1.8213	0.5734	0.4747	0.8664	0.4194	0.6422	0.9569	1.9811	2.6274	1.2288	0.5223	4.2986	0.9284	0.8854	0.4079	3	1	outside promoter
chr1	17746377	17746625	>	CD	15.6563	61.0764	3736157238	3	0.8986	1.624	1.6815	1.9469	1.2216	3.1792	3.1227	1.5152	2.4569	4.2653	1.9294	4.1657	1.1075	1.1067	2.743	0.6112	1.0319	0.7312	1.5513	1.3258	0.1169	0.2125	2.2728	0.3449	0.8899	1.5943	1.9987	1.4439	1.0068	3.0597	3.6293	0.9659	2.9261	3	1	outside promoter
chr1	17766141	17766393	<	CD	12.265	9.61667	1824743286	2	0.1143	0.4258	0.2139	0.2902	0.3778	0.4882	0.2285	0.1537	0.1653	0.6563	0.4221	0.6485	0.114	0.1932	0.6157	0.1595	0.2245	0.1119	0.2587	0.1757	0.1228	0.2267	0	0	0.2337	0.2947	0.7588	0.4921	0.1008	0.2745	0.6343	0.159	0.1756	2	4	on promoter
chr1	17803868	17804228	>	CD	0.360808	12.6149	73236876	0	0	0	0.3249	0.4001	0.6178	0.1192	0.087	0.3129	0.4776	0.1163	0	0.1432	0.26	0.3493	0	1.8623	0.6951	0.7835	0.8593	0.3295	0.3301	0.5109	0.4067	0.1385	0.3077	0	0	0	0.6115	0.1373	1.0416	0.1677	0.3306	2	4	outside promoter
chr1	17811792	17812152	<	CD	11.3584	21.8711	2269731149	3	0.375	0.66	0.1402	0.1951	0.628	1.4349	1.5577	0.1605	0.2799	0.67	0.8014	0.8029	0.1291	0.5113	1.36	0.2958	1.6059	0.8716	1.078	0.3772	0.089	0	0.2213	0.616	0.752	1.5794	2.0511	1.1174	0.2692	2.2258	0.4125	0.3072	0.186	2	4	outside promoter
chr1	17820847	17821022	>	D	13.7406	55.4102	3482740138	3	1.4938	2.2982	1.0703	1.3644	2.3583	4.2049	3.1513	0.8758	1.3461	4.236	2.2681	4.1071	0.3764	1.4782	2.6467	1.2685	2.3749	1.2938	1.7005	0.8082	0.5714	0.9286	0.6703	0.6004	1.1569	1.6354	2.3022	1.3094	0.6148	3.9734	2.4098	0.9367	1.2053	3	0	outside promoter
chr1	17828908	17829082	>	C	10.0892	62.8686	2490329078	3	1.4887	2.5299	0.623	1.1771	2.0414	6.0711	4.1384	0.7688	1.6116	4.7502	3.0693	4.656	0.5509	1.6037	3.6024	1.3026	1.8585	1.1103	2.8903	0.8977	0.3705	0.7542	0.9537	0.7438	1.1799	2.3209	3.5796	1.7867	0.8056	6.1089	2.8972	1.091	1.2094	3	0	outside promoter
chr1	17834402	17834762	<	C	5.1537	4.18779	307855584	1	0.1227	0.1677	0	0	0	0.126	0	0	0	0	0	0	0	0.1904	1.0937	0	0.255	0.1585	0	0	0	0	0	0.1089	0.1651	0.2319	0.4024	0.2494	0	0.3919	0.1827	0.0808	0	1	0	outside promoter
chr1	17899152	17899512	<	S	8.84643	11.1479	1210956408	2	0.1669	0.111	0.0951	0.0826	0.5252	1.3288	1.0915	0.2241	0.2146	0.828	0.5721	0.8384	0.1124	0.1553	2.179	0	0.9397	0.9997	0.3407	0	0	0	0	0.1454	0.2007	0.2053	0.3416	0.2384	0.0672	0.7706	0.1718	0	0.0924	2	0	outside promoter
chr1	17928278	17928496	<	S	7.36701	2.74016	398925282	1	0	0	0	0	0.1121	0	0.3385	0	0	0	0.1264	0.2495	0	0	0.2426	0	0	0	0.8729	0	0	0	0	0	0	0	0	0.0883	0.0946	0.162	0	0	0	0	0	outside promoter
chr1	17933448	17933598	<	S	13.2654	53.2994	3375700395	3	1.3165	1.3695	0.9212	1.0869	1.7906	4.0571	2.8025	0.8951	1.6541	3.7317	1.5644	4.1364	0.6147	1.3834	2.8526	1.0597	2.004	1.2139	2.2595	0.6994	0.4225	0.8166	1.1968	0.4791	0.988	1.6845	2.0593	1.2098	1.304	3.4297	2.2126	0.9617	1.1045	3	0	outside promoter
chr1	17955941	17956301	<	D	11.24	13.4219	1894685337	3	0.3042	0.1948	0	0.1057	0.2138	1.0086	0.3403	0.1361	0.1482	0.5495	0.8944	0.4983	0	0.2921	3.0106	0.0853	0.9644	0.3928	1.1918	0.0805	0.0837	0.1249	0	0.2478	0.3165	0.5499	0.9399	0.7646	0	1.701	0.183	0.2185	0	2	4	outside promoter
chr1	17980253	17980613	>	D	12.8331	28.129	2.79014e+09	3	0.9631	0.8394	0.6276	0.5779	0.8745	2.615	1.515	0.3708	0.5171	1.7922	0.6549	2.1282	0.2902	0.7123	1.7771	0.6957	1.1569	0.5721	1.5627	0.4077	0.2652	0.4297	0.2641	0.4343	0.6661	1.2365	1.5078	0.9601	0.5603	2.1932	0.7011	0.3846	0.566	3	4	outside promoter
chr1	17988127	17988377	>	S	13.7366	40.5075	3249328456	3	0.9554	0.8081	0.6969	0.892	1.9878	3.2433	2.5034	0.6422	1.1445	2.9462	1.2668	3.0879	0.2963	0.9292	2.0979	1.0969	1.2039	1.0999	2.6332	0.5204	0.5208	0.6198	0.5105	0.3768	0.7765	1.3285	1.3802	1.1036	1.1653	2.9117	1.3331	0.5444	0.9329	3	2	outside promoter
chr1	18081600	18081960	>	S	15.6191	5.31651	1.55991e+09	2	0.1637	0.0744	0	0.0783	0.2846	0.2664	0.2061	0.0826	0.0988	0.2092	0.0909	0.2248	0.1476	0.1155	0.5955	0	0.7264	0.1949	0.5524	0	0	0	0	0.0608	0.0924	0.21	0.4202	0.2845	0.0648	0.1192	0.2192	0	0	2	0	on promoter
chr1	18085589	18085949	>	C	15.4122	7.16558	1830641358	2	0.1806	0.1801	0.0742	0.0675	0.2646	0.2924	0.2638	0.1149	0.1379	0.2478	0.0863	0.2348	0.1223	0.1593	0.6885	0.0809	0.7278	0.182	0.5484	0	0.0958	0.0945	0	0.1261	0.2153	0.4736	0.9182	0.4273	0.0915	0.2396	0.1358	0.0713	0	2	0	outside promoter
chr1	18152617	18152977	<	C	13.8833	22.7585	2782228636	3	0.7041	1.3905	0.2005	0.2238	0.7693	0.9703	0.8635	0.1658	0.4127	0.9714	0.6044	0.9588	0.2293	0.9168	1.7324	0.0889	0.9895	0.7155	1.1542	0.4438	0.2733	0.5576	0.3662	0.2921	0.4467	1.032	1.7981	0.9971	0.4658	0.889	0.8496	0.8063	0.1302	3	0	outside promoter
chr1	18236135	18236495	<	D	13.4932	8.31936	1850794530	2	0.2608	0.5325	0.0823	0	0.2723	0.3811	0.2238	0	0.1017	0.3403	0.1026	0.3364	0	0.1998	0.8807	0	0.1809	0.4084	0.4415	0	0.138	0.361	0	0.189	0.3596	0.2238	0.3091	0.3366	0.0784	1.058	0.3274	0.517	0	2	0	outside promoter
chr1	18246365	18246725	>	D	13.6134	16.5885	2481461325	3	0.813	0.6987	0	0.0894	0.2257	0.6495	0.4106	0	0.0775	0.2361	0.2659	0.3896	0	0.6536	1.9039	0	0.4604	0.6602	0.6533	0.0861	0.199	0.4496	0	0.5125	1.0013	1.7573	2.534	1.3581	0.1113	0.3575	0.2382	0.2295	0	2	0	outside promoter
chr1	18249352	18249712	>	S	9.74381	16.7607	1657640834	2	0.3932	0.6097	0.1872	0.229	0.8242	0.9805	0.9649	0.1998	0.3543	0.8951	0.3236	1.0886	0.108	0.55	1.0026	0.1076	0.5984	1.0814	1.1672	0.2107	0.1891	0.1627	0.2017	0.2893	0.6818	0.5844	0.3503	0.4386	0.6881	0.8244	0.7088	0.2918	0.234	3	0	outside promoter
chr1	18311006	18311366	>	C	8.78318	27.9415	1638475893	2	0.4773	0.6093	0.2631	0.3172	1.451	1.8489	1.3518	0.3122	0.814	1.596	1.0165	1.3165	0.2361	1.0507	1.9641	0.2911	1.5712	1.1698	1.7061	0.418	0.409	0.5835	0.3853	0.6514	0.7581	0.678	1.0692	0.7298	0.7794	1.2572	0.8373	0.3555	0.3147	3	0	outside promoter
chr1	18325407	18325767	<	C	11.4633	11.1285	1796434092	2	0.4153	0.3268	0	0	0.4061	0.8176	0.495	0	0.2302	0.4762	0.3646	0.5266	0	0.3222	0.5179	0	0.5191	0.513	0.8124	0	0	0.2608	0	0.3254	0.3611	0.7534	1.1609	0.7435	0.088	1.0538	0.175	0.1713	0.0644	2	0	outside promoter
chr1	18427046	18427296	<	D	11.4734	31.4108	2551117596	3	0.4412	0.5421	0.4611	0.5992	1.494	0.8497	1.2453	0.4748	0.9172	1.6611	1.0682	1.5536	0.4247	0.6838	0.7108	0.9616	1.8009	1.2242	2.0365	0.8096	0.5056	0.4407	0.7864	0.3585	0.6573	0.4476	0.4234	0.3083	0.903	1.9307	1.6681	0.6072	1.2427	3	0	outside promoter
chr1	18436704	18437064	>	CD	6.4027	6.87891	568781292	1	0.2645	0.2131	0	0	0.1253	0	0.2163	0	0.1431	0.1347	0.1243	0.1406	0	0	2.4311	0	0	0.1429	0.1776	0.1052	0.089	0.1678	0	0.1254	0.2188	0.2217	0.5506	0.5278	0.1075	0.6576	0.4948	0.0687	0	2	0	outside promoter
chr1	18543913	18544273	<	CD	12.7763	20.1801	2515025460	3	0.2927	1.0603	0.2076	0.2634	1.2007	1.2326	1.8159	0.124	0.3649	1.3767	1.0454	1.4157	0.3163	1.0037	1.4181	0.1416	1.1447	0.9101	1.2303	0.1725	0.1994	0.3335	0.1612	0.206	0.3167	0.3941	0.3699	0.4054	0.4933	1.9128	0.5336	0.258	0.2984	3	1	outside promoter
chr1	18558565	18558925	>	CD	8.96155	1.82674	400123206	1	0	0	0	0.0821	0.1631	0	0	0	0	0	0	0	0.1114	0	0	0.2862	0.106	0	0.3427	0	0	0	0	0	0	0	0	0	0	0	0	0	0	0	1	outside promoter
chr1	18561271	18561631	<	C	12.8179	21.688	2581296204	3	0.4359	0.6295	0.1846	0.2592	1.1661	0.608	0.8218	0.2667	0.5117	1.0169	0.3609	0.8404	0.1928	0.8632	0.6044	0.4047	0.9782	0.9567	1.5666	0.3104	0.4061	0.72	0.4234	0.522	0.9663	0.54	0.4234	0.3977	0.8784	0.8068	1.0443	0.3455	0.345	3	1	outside promoter
chr1	18573079	18573439	<	S	8.36269	8.15152	951430560	2	0.235	0.1574	0	0.0551	0.2898	0.5108	0.1438	0	0	0.1005	0	0.1006	0	0.1652	0.7899	0	0.592	0.1884	0.7795	0	0	0.1306	0	0.3399	0.5659	0.9567	1.1455	0.8567	0.1008	0.1233	0	0	0	1	1	outside promoter
chr1	18616126	18616486	<	D	9.20733	2.19278	488890912	1	0	0.0806	0	0	0.2156	0	0.3214	0	0.073	0.1108	0	0.1104	0	0	0.1936	0	0.0883	0	0.1665	0	0	0	0	0.0664	0.0976	0.0696	0.113	0.0885	0	0	0	0	0	1	0	outside promoter
chr1	18626289	18626505	>	CD	8.5267	24.4652	1499504328	2	0.5518	0.4509	0.3856	0.4156	1.1142	2.1379	1.5042	0.3279	0.828	2.0192	0.6554	2.0506	0.3896	0.6152	1.8264	0.3609	0.9886	1.1842	1.4754	0.3514	0.2364	0.3608	0.5061	0.3335	0.4569	0.6477	0.5414	0.5886	0.6845	0.8904	0.7196	0.1351	0.5691	3	1	outside promoter
chr1	18629327	18629687	<	C	10.19	17.5262	1808746733	2	0.3365	0.2778	0.2466	0.2901	0.9082	1.809	2.4226	0.1922	0.5001	1.6818	0.6552	1.4235	0.2048	0.4158	2.1427	0.1169	0.7009	0.4423	1.0497	0.26	0.1774	0.4033	0	0.2353	0.2835	0.6195	0.9165	0.6245	0.3097	0.4525	0.2457	0.0713	0.124	2	1	outside promoter
chr1	18648972	18649332	<	D	5.81236	8.27588	536565284	1	0.2121	0.2727	0	0.0723	0.2899	0.2798	0.3408	0.163	0.2255	0.3831	0.189	0.321	0	0.1314	1.8714	0	0.2508	0.2509	0.4724	0.1288	0	0.0927	0	0.1809	0.2171	0.5071	0.9587	0.5781	0	0	0	0	0.0858	2	1	outside promoter
chr1	18650764	18651124	>	CD	12.7922	6.3027	1537210072	2	0.1689	0.2201	0	0.0782	0.3233	0.3315	0.3097	0.1249	0.2699	0.3135	0.1175	0.3388	0	0.1195	0.8128	0	0.1267	0.226	0.997	0.1159	0	0	0	0.0792	0.1417	0.2097	0.3271	0.3551	0	0	0.1341	0	0	2	1	outside promoter
chr1	18686826	18687047	<	C	5.14891	2.77103	232238825	1	0.0658	0	0	0	0.1253	0.1009	0.2982	0	0	0.161	0	0	0	0.0725	0.1335	0	0.0954	0	0	0.0676	0	0	0	0.1229	0.1872	0.1274	0.2177	0.2083	0	0.2882	0	0	0	1	0	outside promoter
chr1	18700409	18700769	<	S	13.1407	14.6626	2310733746	3	0.2604	0.1139	0.1488	0.195	0.4369	0.5379	1.3587	0.142	0.5385	0.7228	0.472	0.8967	0.2307	0.2716	2.6074	0	0.2732	0.511	1.6732	0.1709	0.0807	0.1718	0	0.2279	0.3506	0.4932	0.7429	0.7755	0.5305	0.1651	0.4777	0	0.0693	2	0	outside promoter
chr1	18812765	18813045	<	S	9.22199	5.77262	939694056	2	0.1269	0.0953	0	0	0.1312	0.111	0.0974	0	0	0.1105	0	0	0	0.1271	1.5725	0	0.1503	0.5905	0.7476	0.1108	0	0.0814	0.1167	0.1774	0.343	0.3104	0.4306	0.4955	0.1379	0	0	0	0	1	4	outside promoter
chr1	18857451	18857811	<	D	7.73385	13.8773	1050403928	2	0.2855	0.2531	0	0.1087	0.4618	0.8925	0.5264	0	0.1254	0.5165	0.2052	0.3198	0.115	0.6261	0.8591	0.1032	0.623	0.8478	0.7023	0.0829	0.37	0.7216	0	0.5852	0.9035	1.082	0.94	0.9043	0	0.3907	0.26	0.0607	0	2	1	outside promoter
chr1	18882877	18883237	>	D	10.0493	9.09977	1362479228	2	0.1632	0.1826	0.2357	0.174	0.5985	0	0.1629	0.2258	0.3001	0.1313	0.2294	0.3059	0	0.2948	0.2768	0.5044	0.7135	0.8233	0.7056	0.1422	0.2036	0.2852	0.1563	0.2727	0.463	0.0792	0.0749	0	0.2144	0.4784	0.3209	0.2071	0.126	2	5	outside promoter
chr1	18887159	18887519	>	C	9.46992	4.65977	864698455	2	0.1363	0	0	0	0.1221	0	0.171	0	0	0.2311	0.1548	0.1211	0	0.0519	0.1885	0	0.2307	0.3699	0.3007	0	0	0	0	0.2101	0.357	0.4575	0.544	0.4796	0.0699	0.1931	0	0	0	1	5	outside promoter
chr1	18902148	18902364	<	C	8.99354	25.2911	1657860750	2	0.2945	1.8801	1.0559	0.5248	0	2.0883	1.4378	0.4189	0.8192	0.1623	0	0	0	0.3132	2.1415	0.4473	0.2142	1.0265	2.0859	0.623	0.464	0.7016	0	0.2272	0.5016	0.6267	1.0511	0.816	0.6549	1.5427	1.5476	0.6478	0.4215	2	5	outside promoter
chr1	18908001	18908217	<	D	8.54808	64.0654	1900167971	3	1.9507	2.0239	0.589	1.1591	2.1962	5.2003	4.0558	0.6234	1.5977	4.5393	3.8026	4.6098	0.5321	1.317	5.3351	0.6235	2.6854	1.1212	3.0745	0.6714	0.4583	1.2023	0.569	0.8551	1.2337	3.0305	5.4365	2.4604	0.8911	5.4764	1.9517	0.6717	0.5699	3	5	outside promoter
chr1	18923981	18924182	>	D	13.8294	69.9566	3616129972	3	1.9872	4.1331	0.853	1.0253	1.7337	5.691	3.5057	0.5648	1.3956	4.279	2.7513	3.9553	0.4328	1.9023	3.3873	1.2829	2.1892	1.7767	2.5845	1.0064	0.4755	1.3217	1.1222	1.0759	1.5253	3.0917	5.5144	2.5271	1.5585	6.101	1.841	1.2962	1.0861	3	5	outside promoter
chr1	18935027	18935387	>	C	3.75679	2.9987	161107942	0	0.0577	0	0	0	0.1081	0	0	0	0.1012	0	0	0	0	0.0691	0	0.2234	0.4606	0.3912	0.7489	0.067	0	0	0	0.1407	0.2785	0	0	0	0.1967	0	0	0	0	1	0	outside promoter
chr1	19007894	19008254	<	C	12.9951	27.3837	2799292802	3	0.4948	0.601	0.4136	0.5769	1.5158	0.1418	0.7061	0.4003	0.4622	1.1357	0.707	0.9851	0.2433	0.8336	0.3447	1.4198	2.22	1.8549	2.4943	0.36	0.6644	0.8737	0.5496	0.4371	0.664	0.2129	0.1773	0.2442	0.4004	2.2941	0.7295	0.362	0.3765	3	0	outside promoter
chr1	19121106	19121322	<	S	9.18533	5.00294	859307267	2	0.0704	0	0	0	0.0869	0.1116	0	0	0	0.0934	0	0	0	0.0569	0.7962	0	0.3138	0.3653	0.261	0	0	0.0864	0	0.2541	0.4247	0.4873	0.7207	0.4047	0.1803	0.2873	0	0	0	1	0	outside promoter
chr1	19147364	19147551	<	S	10.011	59.4941	2439501071	3	1.1099	1.6848	0.8627	1.1446	2.1342	4.4895	3.1277	0.7165	1.5587	4.0822	2.3813	4.0662	0.5114	1.3463	3.1966	1.2336	1.9279	1.5384	3.3943	0.8325	0.5296	1.0175	1.2243	0.7001	1.1507	1.9125	2.724	1.2934	1.4453	4.4603	2.089	1.0402	1.4555	3	0	outside promoter
chr1	19201719	19202079	<	D	9.08391	67.674	2123140761	3	1.4192	2.6034	0.4836	0.8079	1.8614	5.8221	3.8636	0.6131	1.013	3.4115	4.4857	2.4561	0.5456	1.9172	4.5859	1.622	3.2383	0.9969	4.1387	0.7394	0.4965	0.8755	0.8145	1.293	1.618	3.2393	5.3627	2.4627	1.3613	5.542	1.3681	1.4699	0.8034	3	7	outside promoter
chr1	19210685	19210877	>	D	4.791	64.7715	774317799	1	1.3881	1.2989	1.0558	1.1189	2.1262	5.3088	3.7538	0.8147	1.5434	4.8917	3.3951	4.6061	0.4825	1.8986	3.1489	1.3509	2.5833	1.4012	3.2102	0.9006	0.3351	0.6821	1.5288	0.8188	1.2621	2.3101	2.921	1.5716	1.0441	5.4628	2.155	1.0439	2.1905	3	7	on promoter
chr1	19233480	19234024	>	C	9.80294	26.2899	1926917820	3	0.3475	0.2895	0.6446	0.7141	0.9437	0.896	0.8442	0.388	0.8202	1.3671	0.5036	1.6596	0.273	0.3708	1.453	0.9509	0.8151	1.1011	0.9996	0.7513	0.4816	0.4334	1.2974	0.2341	0.5017	0.4579	0.7003	0.5331	0.8288	0.6837	1.2017	0.3354	1.6446	3	0	outside promoter
chr1	19239608	19239854	<	CD	11.2963	69.1331	2967260576	3	0.9664	1.5113	1.374	1.5911	2.5117	4.5754	3.7447	1.5819	2.8075	4.5062	2.3149	5.4287	0.9026	1.005	2.9616	1.2941	1.9267	1.6096	2.1548	1.4009	0.4044	0.7019	2.0251	0.6148	1.6227	2.3555	2.8089	1.7955	1.0819	2.615	2.9292	0.8309	2.0271	3	0	outside promoter
chr1	19247910	19248308	>	D	2.14191	2.84895	83699070	0	0	0	0	0.0818	0.1721	0	0.0865	0	0	0.1043	0.102	0	0	0.0942	0	0.479	0.1336	0.2091	0.1745	0	0.1418	0.1545	0.1611	0.047	0.0868	0	0	0	0	0	0.2917	0.0631	0.14	1	0	outside promoter
chr1	19253181	19253541	>	S	2.68981	2.06222	82490630	0	0	0	0	0.0687	0.1442	0.1437	0.1854	0	0.0807	0.1435	0.1297	0.2225	0	0	0	0	0	0	0	0.0755	0	0	0	0	0	0	0	0	0	0	0	0	0.125	0	0	outside promoter
chr1	19276554	19276914	>	S	2.42903	5.6096	147013035	0	0	0.0847	0.2374	0.312	0.2016	0.639	0.2185	0.129	0.1224	0.577	0.4595	0.4254	0.1554	0.0543	0.3189	0.0943	0	0.1995	0.1842	0.1101	0	0	0.1492	0	0	0	0.0896	0.145	0	0.2412	0	0	0	2	0	outside promoter
chr1	19282275	19282491	>	C	7.63241	7.27266	772360620	1	0.0631	0.1954	0.1279	0.2726	0.0701	0.3408	0.4977	0.3007	0.118	0.4113	0.6305	0.5481	0.1597	0.0658	0.223	0	0.1589	0.1065	0.1182	0.1376	0	0.169	0.1734	0.0645	0.0954	0.2476	0.3809	0.237	0	0.282	0.2429	0.0845	0.1247	2	0	on promoter
chr1	19292319	19292535	<	C	5.59902	3.01348	278634165	1	0	0.1097	0	0	0.1512	0.1509	0.3513	0	0.163	0.2296	0.2067	0.2504	0.1221	0.0976	0	0	0.0827	0	0	0	0	0	0	0	0	0	0	0	0	0.3398	0	0.0958	0	1	0	outside promoter
chr1	19299011	19299371	<	S	10.1072	5.03845	1006693164	2	0	0	0.1337	0.1259	0.224	0	0	0	0.1682	0	0	0	0.1161	0.0597	0	0.5642	0.2599	0.2507	0.0769	0.2192	0.0941	0	0.5593	0.0483	0.098	0	0	0	0.1855	0.1114	0.263	0	0.8966	1	0	outside promoter
chr1	19356052	19356268	<	D	3.47992	3.39749	161558992	0	0	0	0	0	0	0	0	0	0	0	0	0	0	0	0	0	0.2032	0	0	0	0	0	0	0.1748	0.2162	0.4941	0.9759	0.1915	0	0.401	0	0	0	0	0	outside promoter
chr1	19369955	19370171	>	D	6.02859	1.62055	188463456	0	0	0	0	0.0696	0	0	0.1066	0	0	0	0	0	0	0	0.2789	0	0.0782	0	0.1314	0	0	0	0	0	0	0	0	0	0	0	0.1507	0	0	0	7	outside promoter
chr1	19384013	19384229	>	S	6.21983	4.80151	443578368	1	0.0955	0.1681	0	0	0.1069	0.4778	0.2287	0	0	0.133	0.2813	0.2685	0	0.0982	0.2481	0	0.2575	0.3215	0.5328	0.0857	0	0	0	0.0986	0.1194	0.218	0.3326	0.2841	0	0.52	0	0	0	1	7	outside promoter
chr1	19422713	19423073	>	C	7.60692	28.0198	1287767775	2	1.2237	0.985	0.1345	0.1216	0.4047	1.2356	0.8444	0	0.1913	0.757	0.8695	1.1015	0.1044	0.6225	0.5574	1.1363	1.066	1.0375	0.3938	0.6683	0.3854	0.4135	0.6182	0.6925	1.0571	1.8524	2.428	1.3236	0.4882	7.0882	1.1355	0.3503	0.5593	2	0	outside promoter
chr1	19440147	19440507	<	C	9.63752	22.5702	1791961288	2	0.6945	0.7132	0.236	0.3221	0.7767	1.8665	1.1321	0.1684	0.3364	1.3376	0.7463	1.2093	0.1124	0.6667	0.2943	0.5466	0.8751	0.8663	0.7037	0.3282	0.2479	0.4224	0.3021	0.7339	1.0688	1.3032	1.6469	0.935	0.248	2.1	0.4912	0.2838	0.2761	3	0	outside promoter
chr1	19465996	19466212	<	D	7.53888	1.25546	210861300	0	0	0	0	0.0584	0	0	0	0	0.0647	0	0	0	0	0	0	0	0	0	0	0	0	0	0	0	0	0	0	0	0.081	0	0	0	0	0	0	outside promoter
chr1	19479659	19480019	>	D	8.00265	5.23692	699358140	1	0.2244	0.1706	0.0657	0.104	0.1843	0.3413	0.2747	0	0	0.2619	0.3011	0.1839	0	0.0884	0.8604	0	0.1701	0.1321	0.186	0.0729	0	0	0	0.1481	0.1332	0.2654	0.4467	0.2309	0	0.1983	0	0	0	2	0	outside promoter
chr1	19506053	19506413	>	S	9.00464	7.31211	1023576070	2	0.2181	0.1942	0.1434	0.1184	0.3187	0	0.1893	0.0928	0.1502	0.1533	0.2253	0.233	0	0.1817	0	0.4008	0.4078	0.6174	0.5309	0.1337	0.2234	0.1959	0.147	0.2902	0.5529	0.0783	0.0889	0	0.4231	0	0.5005	0.0791	0.2186	2	0	outside promoter
chr1	19536800	19537016	>	S	4.60387	1.52127	120471478	0	0	0	0	0	0	0	0	0.0775	0	0	0	0	0	0	0	0	0	0	0	0	0	0	0	0	0	0	0	0	0	0	0.1321	0	0.1594	0	0	on promoter
chr1	19558933	19559293	>	C	10.6951	3.30675	838391070	2	0.1	0.1091	0	0.0636	0.1223	0.1753	0.1008	0	0	0.1455	0	0	0	0	0.1183	0.0941	0.156	0.2222	0.2079	0	0	0.0994	0	0.1746	0.1954	0.1882	0.2121	0.2255	0.0951	0.163	0	0	0	1	0	outside promoter
chr1	19567821	19568026	<	C	10.3305	77.2723	2641028880	3	1.4329	1.6796	1.2317	1.5589	2.1339	6.9705	5.087	1.1467	1.6527	6.1592	5.8789	5.6453	1.0629	1.7039	3.6343	1.7738	3.2059	1.748	2.5758	0.8318	0.5599	1.2442	1.4888	1.0803	1.2972	2.4264	4.3703	1.8785	1.0488	6.1626	2.4264	0.8834	1.9439	3	0	outside promoter
chr1	19595989	19596349	<	D	7.09992	3.38905	436435919	1	0.1024	0	0.1182	0.0946	0.1903	0	0.3681	0	0	0.2278	0.1188	0.2435	0	0	0	0	0	0	0	0	0	0.1944	0	0.0468	0.0712	0.1517	0.2149	0	0	0.4905	0	0	0.0839	1	7	outside promoter
chr1	19668059	19668256	>	D	5.74856	36.4299	895024854	2	0.8425	0.7725	0.7708	0.565	1.595	2.8545	1.6121	0.627	1.0026	2.3272	1.2801	2.3478	0.4228	0.9965	2.095	1.1211	1.468	1.0388	1.9453	0.6045	0.2089	0.3009	0.8146	0.4153	0.6464	1.0468	1.422	0.8694	0.5993	2.5025	1.5523	0.6291	1.0028	3	0	outside promoter
chr1	19670843	19671203	>	S	10.9537	53.6316	2740104810	3	1.1738	1.6295	0.7942	0.8874	1.562	4.766	3.2603	0.7978	1.3168	4.2971	2.8895	3.0701	0.4375	1.5687	4.1937	0.6958	2.0697	0.9628	1.5462	0.9246	0.4887	1.0038	0.772	0.7558	0.9605	2.0649	3.1472	1.7192	0.8338	5.2725	1.9189	0.7393	1.3003	3	0	outside promoter
chr1	19700828	19701188	>	S	3.22411	8.38181	248114204	1	0.4451	0.2444	0.1225	0.2804	0.0904	1.0697	0	0.1015	0.4718	0.3239	0.085	0	0.323	0	1.5516	0.0903	0.1851	0.4446	0.5445	0.0812	0	0.1111	0	0.1539	0.2215	0.3384	0.4353	0.1476	0	0.2125	0	0	0.0956	2	0	outside promoter
chr1	19717871	19718121	>	S	11.6437	35.5004	2687229933	3	0.5219	0.4265	0.5756	0.7202	1.3191	2.1429	1.8568	0.6465	0.8136	2.717	1.3807	2.8301	0.272	0.5657	1.9273	1.3838	1.3293	1.1191	1.1906	0.8324	0.4763	0.3593	1.1293	0.4708	0.7318	1.1452	1.4722	0.8644	0.9039	2.2037	1.9305	0.4187	1.0639	3	0	outside promoter
chr1	19766351	19766711	>	S	9.19925	7.57688	1080858086	2	0.1509	0	0.1639	0.2002	0.218	0.6126	0.5174	0.0821	0.1671	0.7212	0.4205	0.6067	0	0.0733	1.0229	0.1636	0.2355	0.3218	0.5037	0	0	0	0	0.0989	0.1753	0.25	0.2411	0.2346	0	0.2294	0.2478	0	0.2998	2	0	outside promoter
chr1	19772226	19772586	>	C	6.78425	3.81535	439351315	1	0.0926	0.1189	0	0.0582	0.1008	0.1443	0.1217	0.108	0.0696	0.233	0.1652	0.1287	0	0.1055	0.1958	0.2056	0.2585	0.25	0.1041	0.0925	0.0928	0.1372	0	0.1424	0.1838	0.1101	0.1082	0.1804	0	0	0.1542	0.0661	0.0802	2	0	outside promoter
chr1	19794851	19795067	<	CD	0.770822	2.20647	34138720	0	0.0576	0	0	0.0645	0	0.1023	0.0942	0	0	0.2012	0.2252	0.0986	0	0	0	0	0	0.1182	0.1731	0	0	0	0.1278	0	0	0	0	0	0	0.1885	0	0	0.1379	1	0	outside promoter
chr1	19814223	19814583	>	CD	2.78126	9.91207	228233880	0	0.1368	0.1473	0.3633	0.1644	0.5934	0.2745	0.3135	0.1523	0.2724	0.4087	0.1417	0.2784	0.1655	0.1559	0.2132	1.0424	0.5327	0.5721	0.4629	0.2813	0.2217	0.1626	0.5067	0.1308	0.2743	0.1047	0.1095	0.0951	0.1365	0.2662	0.3392	0.1656	0.4806	3	0	outside promoter
chr1	19908851	19909025	<	CD	13.2291	36.7309	3086947842	3	0.9604	0.553	0.6081	0.6739	1.8339	3.4598	2.4456	0.529	0.9001	2.955	1.8461	3.5191	0.6115	0.9309	2.2332	0.9001	1.252	0.8825	1.382	0.3958	0.1134	0.2136	1.0029	0.4732	0.6834	1.0463	1.4268	1.0021	0.4787	2.8622	1.0168	0.4762	1.232	3	0	outside promoter
chr1	19969597	19969813	>	CD	8.03062	7.61495	862442455	2	0.3406	0.2489	0	0	0	0.1161	0.1251	0	0	0	0.091	0	0	0.1225	0.1075	0	0.8123	0.1563	0.1245	0	0	0	0	0.2784	0.3855	0.6318	1.3139	0.7485	0	2.4184	0.2706	0.0994	0	1	0	on promoter
chr1	19975179	19975539	<	CD	6.66459	9.13978	697692160	1	0.1738	0.2432	0.0933	0.1166	0.2329	0.5706	0.4949	0.085	0.1258	0.5027	0.2054	0.401	0.1087	0.0865	1.2173	0.1808	0.3345	0.3737	0.6756	0.081	0.267	0.2655	0	0.0842	0.1332	0.273	0.3781	0.307	0.0776	1.8677	0.5934	0.135	0	2	0	outside promoter
chr1	19977659	19978019	>	CD	4.62864	41.2148	675175086	1	0.9085	0.7408	0.8838	0.9582	1.4353	2.9537	3.245	0.5046	0.9791	3.075	2.5054	2.228	0.2813	0.9617	1.7783	1.0902	1.6288	1.7034	2.0813	0.6234	0.6667	0.9229	0.8125	0.4711	0.6626	1.2462	1.4603	0.7822	0.9481	2.4704	1.1932	0.5261	0.8855	3	0	outside promoter
chr1	19980256	19980472	<	C	12.073	42.9054	2945216680	3	0.6583	0.5334	0.4626	0.8888	1.986	1.7963	1.9363	0.6646	0.7786	2.4754	1.4614	2.1351	0.4063	1.0774	0.9832	2.0013	2.2097	1.8016	2.1105	1.0169	0.4488	0.7085	1.5304	0.5217	0.989	0.9455	0.8642	0.6758	0.9945	3.2777	1.8784	0.513	1.3376	3	0	outside promoter
chr1	19986427	19986561	<	D	7.82987	31.0746	1389871245	2	0.5255	0.6787	0.4927	0.4237	0.9156	2.3302	1.4759	0.4128	0.5343	2.603	1.633	1.9476	0.3388	0.782	1.9485	0.9531	1.6606	0.874	1.4755	0.5152	0.3064	0.4389	0.6767	0.4729	0.6112	1.0724	1.517	0.8751	0.5841	3.3176	1.0658	0.5478	0.7876	3	0	outside promoter
chr1	19988232	19988592	>	CD	15.8001	11.9803	2.33304e+09	3	0.069	0	0.4035	0.165	0.4768	0	0.1792	0.31	0.349	0.224	0.1739	0.2057	0.126	0.1841	0	1.3591	0.7702	0.7949	1.0235	0.4315	0.2116	0.35	0.7712	0.086	0.2045	0	0	0	0.6264	0.2214	0.691	0.0798	0.9008	2	0	outside promoter
chr1	19991217	19991433	<	C	1.7256	1.66791	44876998	0	0	0	0	0	0	0.1121	0.171	0	0	0.1903	0.1661	0	0	0	0	0	0	0	0	0	0	0	0	0	0	0	0	0	0	0	0	0	0	0	0	on promoter
chr1	20031117	20031310	<	D	9.02135	56.2412	2041666979	3	1.538	1.7486	1.08	1.0863	1.7602	4.181	3.1272	0.9202	1.6012	4.3466	2.526	4.2791	0.7612	1.2657	2.9786	1.0612	1.7283	0.9858	1.5217	0.9886	0.6731	0.7002	1.2847	0.6237	1.0684	1.9678	2.6096	1.4209	0.7332	3.8604	1.7007	0.9643	1.8791	3	6	outside promoter
chr1	20042150	20042400	>	D	13.6586	42.2494	3.27128e+09	3	1.0393	1.2679	0.5052	0.8473	1.3783	2.7034	1.5688	0.4821	0.6977	2.444	1.5779	2.4818	0.4589	1.4299	1.5734	1.7161	1.5788	1.1357	1.57	0.5421	0.4234	0.7005	0.5599	0.8098	1.1985	1.6763	2.0534	1.0469	1.3286	2.9895	1.2383	0.9195	0.6561	3	6	outside promoter
chr1	20088695	20089055	>	S	14.3443	37.5658	3264688186	3	0.9493	0.6667	0.6145	0.4421	1.3951	3.862	2.1694	0.2813	0.7032	2.5042	1.5022	2.6167	0.3589	0.8062	2.8347	1.7224	1.3858	1.0576	1.5097	0.3697	0.2446	0.6267	0.469	0.6467	1.0407	1.8961	2.7044	1.5379	0.4599	3.3147	0.9098	0.5141	0.4925	3	0	outside promoter
chr1	20125979	20126339	>	C	7.34345	5.71942	639049376	1	0.0999	0.132	0.113	0.0725	0.1377	0.3048	0.2243	0.0769	0.1308	0.1719	0.0975	0.2924	0.105	0.0749	0.3025	0	0.3497	0.1613	0.085	0.234	0	0.172	0.2065	0.0619	0.133	0.1681	0.2909	0.2156	0	0.1995	0.768	0.1187	0.1596	2	1	on promoter
chr1	20137781	20138031	<	CD	14.5181	26.918	2990824176	3	0.4837	0.6306	0.633	0.521	1.1634	2.577	2.0097	0.5476	0.8291	2.3722	1.6902	2.2718	0.3613	0.4211	1.4853	0.9156	0.5101	0.7583	1.0113	0.2929	0.0978	0.1705	0.435	0.2965	0.6086	0.976	1.1753	0.8168	0.6656	2.5797	0.345	0.4987	0.2961	3	1	outside promoter
chr1	20208670	20208847	>	D	13.6409	35.226	3117075372	3	1.0371	0.9268	0.8237	0.8489	1.0964	1.2627	1.4111	0.7815	0.8332	1.7281	1.0074	1.8947	0.5793	0.7178	0.8993	0.8427	1.0113	0.8725	0.8584	0.7423	0.6761	0.7158	1.2807	0.3821	0.7375	1.0443	0.9837	0.6469	0.9566	1.6531	2.1878	0.5479	1.2601	3	6	on promoter
chr1	20244548	20244798	>	S	12.7897	49.1009	3213806960	3	0.8582	0.8895	0.782	0.9332	2.3864	2.4001	2.4871	0.7716	0.9687	3.3294	1.6307	3.1503	0.6046	0.986	1.324	1.7276	1.8829	1.3191	1.8856	1.1085	0.5131	0.6941	1.7019	0.4578	1.087	0.9952	0.8656	0.7553	1.327	3.052	2.6731	0.6151	2.3419	3	0	outside promoter
chr1	20301301	20301661	>	C	6.49464	54.6827	1185073088	2	0.9842	2.2576	0.501	0.5769	1.49	1.8361	1.6641	0.4845	0.8833	2.8206	1.1893	1.7657	0.3617	1.9593	2.4247	1.6003	1.7695	2.0555	1.8374	0.6165	1.2619	1.7197	1.7853	1.3245	2.0167	1.4727	1.3924	1.2883	0.6011	6.0879	2.2168	1.4727	0.9778	3	0	outside promoter
chr1	20407621	20407837	<	C	4.28953	1.86576	131935964	0	0	0	0	0	0	0.1215	0.1678	0.0773	0	0.1248	0.1275	0	0	0	0	0	0	0	0	0	0	0	0.1336	0	0	0	0	0	0	0	0	0	0.1296	0	0	outside promoter
chr1	20427397	20427757	<	S	6.4264	45.5644	1122068304	2	0.9138	1.3587	0.5953	0.9444	1.5274	4.1101	3.1018	0.6145	1.1681	4.1551	1.9888	3.7308	0.4826	1.1548	1.9454	1.3055	0.8523	1.1655	1.9719	0.3591	0.8329	0.7477	0.8042	0.6351	1.2755	1.4023	2.0385	1.2896	0.2005	4.4222	1.1055	0.8329	1.2839	3	0	outside promoter
chr1	20435730	20436090	<	S	8.73473	2.04573	420921906	1	0	0.073	0	0.0647	0.1157	0.1684	0	0	0	0.1412	0	0	0	0	0.1174	0	0	0	0.1982	0	0	0	0	0.0466	0	0.1019	0.1341	0.118	0	0.1646	0	0	0	1	0	outside promoter
chr1	20478920	20479089	<	S	12.8204	57.3863	3320979375	3	1.0105	1.6844	0.7954	1.1132	2.1449	5.531	4.57	0.7977	0.9289	4.4561	4.046	4.4721	0.6303	1.2525	2.6658	0.834	2.4155	0.9224	2.5487	1.0008	0.4374	0.7623	1.2901	0.5101	0.786	1.7938	3.258	1.2555	1.0106	6.049	2.2648	0.5626	2.1197	3	0	outside promoter
chr1	20484909	20485204	<	D	8.05245	5.13572	700197604	1	0.1496	0.1141	0.0661	0.1579	0.2111	0.3632	0.3425	0.1013	0.1282	0.2008	0.1515	0.1591	0.1728	0.1029	0	0.0968	0	0	0.2022	0	0	0.0856	0	0.2195	0.2643	0.2763	0.3713	0.119	0	0.4837	0	0	0	2	0	outside promoter
chr1	20491923	20492283	>	CD	7.30299	12.1647	909574260	2	0.1254	0.2693	0.1443	0.1436	0.8992	0.7533	0.7182	0.1489	0.3774	0.6974	0.5905	0.3632	0.1004	0.3688	0.5424	0.6237	0.4785	0.5829	1.2832	0.066	0.1255	0.1777	0.2208	0.2186	0.3101	0.2663	0.3717	0.324	0.1167	1.5335	0.1782	0.2135	0.0651	3	0	outside promoter
chr1	20521770	20521955	<	CD	7.8293	54.8158	1595323758	2	1.0797	1.7211	0.7674	1.1411	1.9559	4.5507	3.186	0.8425	1.8025	4.066	2.2302	4.0388	0.8351	1.3699	2.6972	1.1766	1.6742	1.0065	1.3405	0.5495	0.5475	0.6472	1.4415	0.7018	1.1893	1.9853	2.7211	1.2744	0.9139	3.7806	1.7175	0.9704	1.8505	3	3	outside promoter
chr1	20539345	20539705	>	CD	14.0215	15.9583	2.49256e+09	3	0.3959	0.2477	0.3215	0.4084	0.4689	0.6283	0.8203	0.1414	0.4244	1.0337	0.3313	1.6445	0.1387	0.319	0.4643	0.6754	0.3339	0.5008	0.5927	0.5198	0.1773	0.2416	0.8901	0.0837	0.3371	0.4378	0.4592	0.2178	0.5458	0.6023	1.0957	0.2075	0.7459	3	3	outside promoter
chr1	20543119	20543479	<	CD	4.63507	8.87493	400803800	1	0.0574	0.0936	0.2882	0.1978	0.9124	0	0	0.1558	0.549	0.1661	0.2108	0.2059	0.2001	0.2325	0	0.608	0.6281	0.6603	0.7944	0.1102	0.1826	0.1438	0.1028	0.1862	0.3356	0	0	0	0.227	0.7925	0.6243	0.1711	0.1703	2	3	outside promoter
chr1	20559894	20560254	>	D	4.67901	6.32719	341673222	1	0.0993	0	0.274	0.1898	0.6364	0	0	0.094	0.2837	0	0	0	0.1795	0.2205	0	0.7229	0.6731	0.2413	0.5771	0.0856	0.1695	0.1496	0.2473	0.0678	0.1551	0	0	0	0.2583	0.1464	0.2215	0.0922	0.2236	2	3	outside promoter
chr1	20597967	20598327	>	S	9.81669	2.47174	594705861	1	0	0	0.1142	0	0.2164	0	0	0	0.1586	0	0	0.1396	0	0.0681	0	0	0.1137	0.1246	0.2288	0.097	0.0788	0	0	0.1173	0.2011	0	0	0	0	0.2639	0.1072	0	0	1	1	outside promoter
chr1	20656298	20656658	>	S	0	8.18514	2.43207e+07	0	0.1961	0.1591	0.0594	0.0988	0.195	0.3668	0.2961	0.1324	0.153	0.3796	0.3241	0.4083	0	0.1531	0.8602	0.2591	0.277	0.4957	0.5376	0.076	0.0833	0	0	0.2554	0.3033	0.3382	0.4023	0.4099	0.0669	1.1739	0.2306	0.1307	0	2	0	outside promoter
chr1	20688288	20688648	>	C	11.9378	42.7424	2908455930	3	0.8996	1.5571	0.3575	0.3969	0.8391	2.7802	1.6353	0.4565	1.0801	1.9536	1.3796	1.8596	0.3733	1.3999	4.1241	1.0464	1.9645	0.9619	2.3469	0.4923	0.4049	0.4492	0.5361	0.6947	0.9164	1.8742	2.7753	1.5853	1.0755	6.7506	0.8817	0.9704	0.4667	3	0	outside promoter
chr1	20693622	20693982	<	CD	1.45092	12.3662	136716552	0	0.8109	0.8778	0	0.1611	0.2597	0.2513	0.2459	0.0878	0.2041	0.2616	0	0.2563	0.1074	0.5279	2.0571	0.2043	0.0791	0.5881	0.3577	0.1595	0	0	0.2091	0.2337	0.398	0.5309	0.6517	0.6236	0.1281	1.3736	0.6516	0.4282	0	2	0	outside promoter
chr1	20703460	20703676	>	CD	7.64	45.8213	1477087452	2	1.0244	1.4507	0.5211	0.5422	1.7662	5.2801	3.0372	0.7721	1.2727	3.7436	2.5783	3.9061	0.3866	0.9568	3.1814	1.0667	1.5943	0.8214	2.0896	0.6581	0.2067	0.3615	0.4725	0.6629	0.8471	1.5825	2.5902	1.3743	0.7023	5.0122	1.1742	0.946	0.7706	3	0	outside promoter
chr1	20756893	20757253	<	C	14.8983	33.3018	3208836493	3	0.8324	0.9835	0.662	0.6026	0.766	2.7347	1.736	0.6537	1.1562	2.0153	0.9967	2.1151	0.408	0.7895	2.7951	0.5385	0.8986	1.0965	1.6986	0.3351	0.3173	0.3858	0.2613	0.3328	0.613	1.247	1.5955	1.0392	0.991	3.2729	0.9321	0.6695	0.4611	3	0	on promoter
chr1	20820361	20820597	<	D	13.3981	78.7208	3576342000	3	1.3502	1.2399	1.3675	1.7064	2.9027	4.2247	3.7912	0.9603	1.3075	5.0602	2.6956	4.608	0.9866	1.1369	2.5153	1.6549	2.4624	1.5507	3.8116	1.6002	0.9666	1.695	2.754	0.7981	1.6513	2.0041	2.1838	1.0613	2.5987	4.5806	4.1767	0.9508	3.2613	3	7	outside promoter
chr1	20848928	20849074	>	D	13.0494	50.8776	3298930320	3	0.9736	0.9079	0.9786	1.0875	1.6849	1.2719	1.7908	0.4827	1.3199	2.2648	0.8575	2.5803	0.836	1.0317	0.9204	1.7354	1.0913	1.9817	1.8566	1.2373	0.9406	1.1767	1.7543	0.4651	1.1823	0.8878	0.7331	0.5542	1.9546	2.2923	2.9563	0.6971	2.1228	3	7	outside promoter
chr1	20901732	20902092	>	S	12.3326	35.8508	2874889780	3	0.8714	1.4217	0.3858	0.476	0.9089	2.1484	1.7315	0.5712	0.8998	2.7125	1.2428	2.7912	0.234	1.1822	2.3406	0.8148	1.3275	1.1495	1.9671	0.5657	0.3048	0.2492	0.6119	0.4721	0.8333	1.3731	2.0409	1.1356	0.4232	3.7539	1.3984	0.8205	0.3695	3	0	outside promoter
chr1	20959737	20960009	>	S	4.92278	54.023	780604632	1	0.9726	1.8347	1.363	1.197	2.0696	2.9944	2.5201	1.4113	2.1249	3.2222	1.5568	2.8298	0.7299	1.3921	2.5002	0.5788	1.0509	0.8647	1.6213	0.9402	0.521	0.7454	1.4131	0.5307	1.0938	1.6952	2.7305	1.6251	0.7933	2.8877	2.7131	0.8587	1.3314	3	0	on promoter
chr1	20966619	20966979	>	C	10.0309	31.9077	2115216800	3	0.4194	0.3202	0.7102	0.7622	1.5199	0.4173	0.9876	0.4376	0.9001	1.284	1.0877	1.3556	0.4851	0.6552	0.2309	1.676	1.1971	2.0217	2.1861	0.5445	0.6001	0.4464	0.7114	0.4147	0.7892	0.2664	0.2085	0.2299	1.2423	2.0021	1.3185	0.3221	1.0994	3	6	outside promoter
chr1	20987864	20988224	<	C	1.97475	9.46969	157478652	0	0.1304	0.1677	0.1078	0.1583	0.3906	0.4262	0.5097	0.1507	0.156	0.4105	0.4454	0.4047	0.0824	0.1089	0.3518	0.1704	0.0981	0.2686	0.3005	0.3085	0.1046	0.0956	0.646	0.1003	0.2041	0.2149	0.3355	0.2344	0.1614	0.654	0.8831	0.1432	0.4107	3	6	on promoter
chr1	20989985	20990201	<	D	5.50094	3.14899	280557347	1	0.0909	0	0	0.0632	0.132	0.2028	0.1812	0.112	0	0.2211	0	0.1897	0	0.0717	0.3097	0	0.4665	0.2342	0.3522	0	0	0	0	0	0.0977	0.0966	0	0.1073	0	0.2225	0	0	0	1	6	on promoter
chr1	21022989	21023186	>	D	15.0258	61.1241	3694665870	3	0.8945	1.589	1.1721	1.2408	2.1675	6.2728	4.4857	1.1366	1.5543	5.0916	3.7112	4.8146	0.5635	1.0544	4.0206	1.0457	2.5027	1.0552	2.5359	0.9688	0.2125	0.9032	1.8227	0.5567	0.7815	1.8024	3.0754	1.4768	0.6222	5.9013	1.9374	0.8169	1.6446	3	0	outside promoter
chr1	21023354	21023714	>	S	2.26758	30.1971	270523504	1	0.2824	0.5338	0.6533	0.6074	1.0739	6.2728	4.4857	0.5042	0.6782	5.0916	3.7112	1.5128	0.3225	0.3672	1.3857	0.2887	0.9011	0.315	0.9129	0.2786	0.2422	0.3733	0.9034	0.2388	0.4751	0.7681	0.9689	0.4805	0.3489	1.405	0.9758	0.3764	0.7481	3	0	outside promoter
chr1	21028945	21029305	>	C	9.37794	12.2835	1387540560	2	0.3088	0.3774	0.2134	0.1869	0.3422	0.9239	0.4054	0.1748	0.1402	0.6088	0.3774	0.7165	0	0.2456	0.4207	0.3911	0.9356	0.7427	0.7084	0.1073	0	0.1035	0	0.3334	0.5749	0.6643	0.8705	0.6921	0.0861	0.7458	0	0.2579	0	2	0	outside promoter
chr1	21054495	21054855	<	CD	10.8678	8.38648	1473161510	2	0.1334	0.1961	0.1451	0.0633	0.2406	1.1289	0.4788	0.1271	0.1688	0.4789	0.2757	0.4903	0	0.1585	1.2023	0.2045	0.439	0.2989	0.4571	0.0929	0	0	0	0.138	0.2264	0.2673	0.4226	0.4637	0.0899	0.6932	0	0.0832	0	2	0	outside promoter
chr1	21259028	21259244	>	CD	5.83746	1.63167	181186775	0	0	0	0	0.088	0	0	0	0.0936	0.0789	0.0966	0.2267	0.1111	0	0	0	0	0	0	0	0	0	0	0	0	0	0	0	0	0	0	0	0	0	0	0	outside promoter
chr1	21291346	21291614	<	CD	8.26282	2.28193	419619047	1	0	0	0.0823	0	0.0951	0.152	0.1763	0	0.0864	0.2385	0.1739	0.2291	0.0934	0	0	0	0	0	0.0753	0	0	0	0	0.0616	0.1099	0.0786	0	0.0967	0	0	0	0	0	1	1	outside promoter
chr1	21308416	21308776	>	D	9.94925	6.2156	1103994076	2	0	0	0.1403	0.1669	0.204	0	0	0.1494	0.194	0	0	0	0.0779	0.0954	0	0.5597	0.5205	0.5872	0.6651	0.2533	0.1726	0.3099	0.2362	0.1047	0.2776	0	0	0	0.1731	0	0.7111	0.094	0.3781	1	1	outside promoter
chr1	21310103	21310319	>	C	8.78304	2.59381	514349059	1	0	0	0.0811	0.1176	0.1171	0	0	0	0	0	0	0	0	0	0	0.3629	0.513	0	0.1579	0	0	0.0976	0.1326	0	0.0738	0	0	0	0.1162	0	0.2393	0	0.0749	1	1	outside promoter
chr1	21314054	21314270	<	C	9.35876	1.41503	340316865	1	0	0	0	0	0	0	0	0	0.0703	0	0	0	0	0	0	0	0.1089	0	0.1845	0	0	0	0	0	0.0576	0	0	0	0	0.1157	0	0	0.0684	0	1	on promoter
chr1	21521682	21522042	<	D	14.3314	20.7337	2751328972	3	0.3512	0.2422	0.4811	0.374	1.0223	0.5661	0.7144	0.3074	0.744	0.6773	0.295	0.9777	0.2143	0.451	0.3238	0.904	0.4818	0.9806	0.9498	0.5763	0.4186	0.4821	1.1314	0.2232	0.5754	0.3677	0.2354	0.2187	0.8083	0.55	1.723	0.229	1.072	3	7	outside promoter
chr1	21543420	21543670	>	D	12.9391	32.6107	2929861150	3	0.6062	0.6367	0.5619	0.6179	1.5379	2.7085	1.5816	0.6186	0.8555	1.7893	1.3393	2.3358	0.254	0.7458	1.6473	0.6628	1.5495	1.01	2.0103	0.3836	0.6332	0.7332	0.4421	0.5001	0.6335	1.1278	1.2297	0.973	0.6017	2.6016	0.7384	0.4655	0.7522	3	7	outside promoter
chr1	21544397	21544757	>	S	10.104	12.9429	1597248887	2	0.265	0.4694	0.1887	0.2487	0.3857	1.065	0.565	0.2742	0.3801	0.5466	0.3068	0.7247	0.1352	0.3752	1.746	0.2593	0.6023	0.2552	1.0256	0.1653	0	0.1752	0	0.1671	0.2951	0.3574	0.4902	0.4846	0.0815	0.8424	0.2335	0.2865	0.1521	2	7	outside promoter
chr1	21558483	21558843	>	C	14.7164	25.633	2966336514	3	0.2441	0.242	0.2966	0.5431	1.34	0.3598	0.846	0.4019	0.4664	1.2205	0.7826	1.2764	0.2618	0.4738	0.3	1.4812	1.5452	1.5864	1.919	0.6769	0.446	0.4029	1.3305	0.2171	0.4741	0.1548	0.0905	0.11	0.7366	1.9578	1.2737	0.2965	1.2345	3	7	outside promoter
chr1	21571505	21571865	<	CD	9.5749	7.97314	1180704454	2	0.1638	0.1561	0.0778	0.0768	0.2513	0.6777	0.2993	0	0.2573	0.3629	0.1466	0.4327	0.1485	0.2419	1.7953	0.304	0.449	0.4896	0.629	0	0	0	0	0.1176	0.1154	0.1643	0.2905	0.3013	0.0849	0.3316	0	0.1477	0.0796	2	0	outside promoter
chr1	21581750	21582000	>	CD	14.4456	48.6425	3486581192	3	0.8462	0.8383	0.9753	0.7524	2.1186	2.9306	2.491	0.624	0.986	3.614	1.2796	3.387	0.5954	1.0042	1.8244	1.523	1.323	1.6499	2.1746	0.9516	0.4972	0.8085	1.6507	0.4734	1.3273	1.3108	1.1879	0.8072	1.5428	2.5164	1.5929	0.6119	1.9308	3	0	outside promoter
chr1	21596784	21597003	<	CD	10.739	56.4781	2692960956	3	1.1138	1.8493	0.9668	1.4166	2.7894	6.0281	3.0522	1.1168	1.3431	3.6767	1.6926	3.3915	0.5845	1.2229	4.6439	1.5592	2.72	1.1672	1.9523	0.7991	0.314	0.3646	0.9672	0.642	1.0147	1.2489	1.676	1.215	1.2505	2.9381	1.5035	0.9341	1.6363	3	0	outside promoter
chr1	21629235	21629451	>	CD	9.37759	5.23953	913148038	2	0.1203	0.0798	0	0.065	0	0.1344	0.1395	0	0	0.1103	0.1754	0.1315	0	0.0691	0	0.3369	0.6782	0.4239	0.2327	0	0	0	0.1559	0.1657	0.314	0.3509	0.5669	0.2629	0	0.641	0.0978	0.0737	0.0889	2	0	outside promoter
chr1	21661315	21661471	<	C	10.1451	29.8621	2113668864	3	0.6544	1.0223	0.6651	0.8558	0.9306	2.677	1.6856	0.5061	0.7665	1.5759	1.1175	2.3433	0.3997	0.7711	1.8079	1.0324	0.9418	1.1	1.4061	0.4692	0.0999	0	0.692	0.276	0.4665	0.7676	1.1592	0.7308	0.4617	2.678	0.8964	0.5953	0.5951	2	0	outside promoter
chr1	21695052	21695277	<	D	12.663	84.8796	3420607696	3	2.1826	2.0495	1.3059	1.4849	2.6857	5.5319	4.67	0.856	1.7096	5.0581	3.4654	6.3171	0.7347	1.6074	3.268	1.6211	2.3472	2.0084	2.2313	1.8542	0.723	1.4363	3.5102	0.8958	1.6329	2.7988	4.6176	2.1011	2.0116	6.3282	3.6335	0.9543	3.3765	3	0	outside promoter
chr1	21697043	21697403	>	D	13.5835	36.666	3.14435e+09	3	1.2805	1.679	0.3953	0.3288	0.6065	1.7559	1.0003	0.3477	0.7611	0.7766	0.4729	1.3256	0.1352	1.7191	1.4279	1.365	1.6522	1.3835	1.8579	0.7217	0.3863	0.6474	0.5316	0.7978	1.5648	2.0464	2.2762	1.3245	0.3234	1.7654	1.1641	0.7916	0.3456	3	0	outside promoter
chr1	21710414	21710630	>	C	7.14248	1.37975	211864250	0	0	0	0	0	0	0	0	0	0	0	0	0	0	0	0	0	0.1477	0	0.116	0	0	0	0	0.0466	0.0815	0	0	0	0.1	0	0	0	0	0	0	outside promoter
chr1	21795134	21795494	<	CD	10.8498	7.18628	1362940986	2	0.2691	0.2367	0.1253	0.1049	0.2119	0.2332	0.2716	0.1055	0.1651	0.2352	0.203	0.3747	0.1603	0.2202	0.2778	0.4162	0.2198	0.4264	0.6216	0	0	0	0	0.1612	0.2797	0.1733	0.1343	0.1775	0.1045	0.3958	0.1501	0.3065	0.1155	2	3	outside promoter
chr1	21815178	21815538	>	CD	5.06454	5.70003	362154755	1	0.2047	0.1109	0	0.0624	0.3588	0.3295	0.2765	0	0.1138	0.3116	0.156	0.4498	0	0.2766	0.7004	0.0803	0.4163	0.2178	0.8936	0	0	0	0	0.0498	0	0.0886	0.1449	0.1252	0.1111	0.4213	0	0	0.0995	2	1	outside promoter
chr1	21817294	21817654	<	C	12.7504	21.928	2577745270	3	0.5874	2.2686	0.1249	0.2661	0.5616	1.6806	1.0334	0.2228	0.5847	1.1616	0.7213	1.4192	0.1681	0.7317	3.5886	0.5766	1.1504	0.4094	0.8797	0.1896	0	0.1073	0.2344	0.1432	0.2307	0.4978	0.8276	0.3646	0.0977	2.0618	0.5192	1.0073	0.1877	2	1	outside promoter
chr1	21824295	21824511	<	D	10.9354	3.477	895057020	2	0.0646	0	0	0	0	0.1222	0	0	0	0	0	0.11	0	0	0.7371	0	0.0923	0.3722	0.4217	0.0785	0	0	0	0.1212	0.2038	0.29	0.2932	0.2244	0	0.1145	0	0	0	1	1	outside promoter
chr1	21835480	21835855	>	CD	10.7391	35.9817	2427717215	3	0.5868	1.2923	0.6902	0.7117	1.0693	3.764	1.9087	0.7349	1.2019	2.5181	3.3055	2.5993	0.6438	0.5352	2.0439	0.3164	0.2905	0.6813	1.3496	0.7257	0.282	0.5596	0.7449	0.2	0.387	0.6477	1.6233	1.3246	0.4422	3.9645	1.482	0.5202	1.1318	3	1	on promoter
chr1	21837759	21838119	<	C	6.33216	3.8437	396225864	1	0.0704	0	0	0	0.233	0	0.1178	0	0.0979	0.1478	0	0.1479	0	0.0522	0.1532	0.1383	0.6602	0.2374	0.3622	0	0.1071	0.1699	0	0.1641	0.2341	0.1521	0.1638	0.134	0.0654	0.3722	0	0	0	1	0	outside promoter
chr1	21861302	21861662	<	D	10.0347	24.1476	1953662625	3	0.5289	0.1086	0.5115	0.4828	1.1017	0.8969	1.285	0.6045	0.7059	1.3863	1.1568	1.0661	0.339	0.4477	0.5227	0.4087	1.1681	1.0637	1.0998	0.3889	0.4367	0.8233	0.225	0.4693	0.8613	0.5075	0.4092	0.3959	0.6147	2.018	0.6759	0.1739	1.0528	3	0	outside promoter
chr1	21866433	21866686	>	CD	5.81699	9.30411	568973236	1	0.2907	0.1579	0	0	0.14	0.4239	0.2459	0	0.0697	0.193	0.1623	0.2361	0	0.1477	2.4527	0.1255	0.9071	0.2993	0.4918	0.1398	0	0	0	0.2003	0.2344	0.2988	0.6315	0.816	0.1069	2.0346	0	0.0766	0	2	0	outside promoter
chr1	21900559	21900919	<	C	13.8407	25.1047	2860633552	3	0.5306	0.5415	0.1496	0.2028	0.641	1.0025	0.9839	0.2027	0.2947	1.082	0.5869	1.1382	0.1579	0.5438	1.472	0.6744	1.3459	0.8208	0.8566	0.7005	0.5048	0.7736	0.4989	0.5124	1.0259	1.3685	1.5236	1.0212	0.664	2.1029	0.8469	0.5925	0.5331	3	1	outside promoter
chr1	21922051	21922411	<	D	12.7628	21.7108	2572148654	3	0.4301	0.7466	0.2788	0.3599	1.0609	0.8609	0.9571	0.3011	0.6517	1.1593	0.5081	1.3677	0.2425	1.0705	1.2346	1.1657	0.8832	0.5833	1.6915	0.5317	0	0.2127	0.46	0.0952	0.208	0.3133	0.3629	0.2482	0.8538	1.4823	0.7997	0.5116	0.42	2	1	outside promoter
chr1	21936348	21936552	>	D	3.95884	2.6073	155967164	0	0	0	0	0	0.1377	0.2256	0.1913	0	0	0.1601	0.2433	0.1727	0	0.0532	0.5305	0	0	0	0.1289	0	0	0	0	0	0	0.0811	0.0854	0.085	0	0.1546	0	0	0	1	1	outside promoter
chr1	21982279	21982495	>	C	6.28267	5.6834	496290470	1	0.1262	0	0	0	0.0884	0.1505	0.1718	0	0	0.1169	0.1846	0.1387	0	0.1119	0.7697	0	0.7155	0.2077	0.5528	0	0	0	0	0.1915	0.333	0.4468	0.5121	0.4284	0	0.7668	0.0971	0	0	1	1	outside promoter
chr1	21984290	21984650	<	C	11.1056	3.6345	943399506	2	0.0627	0	0	0.1031	0.1192	0.3158	0.2576	0.0796	0	0.1888	0.1849	0.2821	0	0.0586	0.1941	0.0839	0.2554	0.1705	0.3609	0	0	0	0	0.051	0.0853	0.1736	0.2151	0.1931	0.0726	0	0	0	0	1	1	outside promoter
chr1	21985662	21985866	<	D	9.52775	48.7673	2166613914	3	0.7515	1.0343	1.3186	1.333	1.5631	2.6907	2.2943	1.3354	1.5852	2.5688	1.1871	3.3888	0.6066	0.9452	1.8506	0.5547	1.1987	0.6966	1.2914	1.2532	0.5124	0.9517	2.0958	0.3251	0.6243	1.2295	1.7979	0.9673	1.0027	2.7353	3.8608	0.5739	1.533	3	1	outside promoter
chr1	21996358	21996614	>	D	5.96267	3.98372	369473886	1	0	0	0	0.0916	0.0767	0.4755	0.4523	0	0.0714	0.3046	0.4294	0.258	0.0802	0	0.1564	0	0.1539	0.2654	0.5235	0.0892	0	0	0	0	0.0652	0.1102	0.1347	0.1354	0	0.1084	0.0974	0	0	1	1	on promoter
chr1	22029799	22030159	>	S	8.13356	8.8427	946496075	2	0.2031	0.1679	0.2224	0.1077	0.4116	0	0.0861	0	0.1862	0.092	0.2024	0.11	0.0918	0.4246	0	0.9097	1.2719	0.8262	0.5523	0.18	0.1321	0.2629	0	0.3169	0.5572	0	0.0786	0	0.2795	0.2617	0.463	0.2679	0.1692	2	0	outside promoter
chr1	22069151	22069367	>	C	6.284	1.18878	148401990	0	0	0	0	0	0.0795	0	0	0	0	0	0	0	0	0	0	0	0	0	0	0	0	0	0	0	0	0	0	0	0	0	0	0	0	0	0	outside promoter
chr1	22108944	22109304	<	CD	11.8914	10.3694	1826364311	2	0.2458	0.2667	0.2108	0.1483	0.296	0.5057	0.9389	0.3363	0.286	0.9174	0.636	0.9737	0	0.1785	0.2565	0.2077	0.5309	0.4476	0.2673	0.1024	0.1356	0.1954	0.2308	0.1145	0.2157	0.2642	0.245	0.2108	0.1143	0.5109	0.2713	0.1623	0.1911	2	0	on promoter
chr1	22140978	22141338	>	D	6.44851	7.82026	613509790	1	0	0.0795	0.3866	0.191	0.2236	0.6645	0.5895	0.3184	0.4304	0.3824	0.2956	0.3525	0.2375	0	1.3732	0.0973	0.0756	0.2682	0.133	0.1259	0	0	0.169	0	0	0	0	0	0.0774	0.2026	0.3427	0	0.1622	2	0	outside promoter
chr1	22192494	22192854	>	C	7.39979	2.1507	333312402	1	0	0	0	0	0.1447	0.1603	0.1165	0	0.0792	0.1866	0	0.118	0	0	0.2432	0	0.0901	0.3357	0.2346	0	0	0	0	0	0.0655	0.0626	0	0	0	0	0	0	0	1	0	outside promoter
chr1	22193122	22193372	<	C	2.19021	1.18714	39879279	0	0	0	0	0	0.0715	0	0	0	0	0	0	0	0	0	0	0	0	0	0	0	0	0	0	0	0	0	0	0	0	0	0	0	0	0	0	outside promoter
chr1	22208594	22208954	<	D	7.30426	2.5859	376702424	1	0	0.0733	0.097	0.063	0.2921	0.1063	0.0838	0.0803	0.0946	0.1051	0	0	0	0.0666	0	0.3122	0.5089	0.1019	0.2511	0	0	0	0.1127	0.054	0.0883	0	0	0	0	0	0	0	0	1	0	outside promoter
chr1	22211015	22211231	>	CD	4.53433	1.88772	143165556	0	0	0	0	0	0	0	0.128	0	0.0773	0.1208	0.1076	0.1265	0	0	0.244	0	0	0	0	0.0723	0	0	0	0	0	0	0.1591	0.0985	0	0	0	0	0	0	0	outside promoter
chr1	22226712	22226928	<	C	8.61474	2.13964	427462932	1	0	0	0	0	0.0803	0.2775	0.1455	0	0	0.2954	0.1835	0	0	0	0	0.1157	0	0	0	0	0	0	0	0	0	0	0.1479	0.0898	0	0	0	0	0	0	0	outside promoter
chr1	22290571	22290736	<	D	10.1827	51.0439	2434128912	3	0.8806	1.1924	0.6285	1.0649	2.92	2.9498	2.7848	0.7709	1.5006	3.414	1.7913	3.4882	0.5363	1.0941	1.9336	1.1917	1.3871	1.5938	2.0385	0.67	0.5426	0.9175	1.4557	0.6237	1.0979	1.67	1.8875	1.118	1.2091	3.7738	2.3576	0.6614	1.2789	3	0	outside promoter
chr1	22308629	22308845	>	CD	1.40459	2.63672	55810856	0	0	0	0	0	0	0.1308	0.1337	0	0	0	0	0	0	0	0.4001	0	0.1417	0	0	0	0	0.0783	0	0.1162	0.1498	0.1576	0.1468	0.1964	0	0.5171	0	0	0	1	5	outside promoter
chr1	22331671	22332031	<	C	9.00135	32.3122	1781082240	2	0.6761	1.0583	0.3293	0.5277	1.0411	1.4468	1.2908	0.2873	0.4393	1.1207	0.8282	1.1793	0.1483	0.9294	1.3876	2.8743	2.2128	1.1744	2.2181	0.4199	0.1777	0.1911	0.3281	0.5907	0.9407	1.3826	1.1467	0.9851	0.2075	3.6068	0.3696	0.7315	0.4017	3	5	outside promoter
chr1	22349359	22349719	<	S	2.00889	10.3415	166781200	0	0.1448	0.2538	0.279	0.3825	0.4528	0.254	0.2891	0.1179	0.1922	0.3776	0.3223	0.3807	0.1134	0.2498	0.205	0.7332	0.8609	0.6001	0.5378	0.1755	0.13	0.2102	0.2811	0.185	0.3656	0.2256	0.1591	0.0926	0.2053	0.6023	0.5108	0.1477	0.4184	3	5	on promoter
chr1	22351006	22351222	<	D	1.88236	3.22107	81159275	0	0	0.1657	0.1048	0.1015	0.0951	0.2165	0.2549	0	0.0839	0.2442	0	0.1357	0	0.0887	0	0.0921	0	0.1927	0.1215	0	0	0	0	0	0.0673	0.0809	0.1492	0	0	0.2962	0	0.1149	0.107	1	5	on promoter
chr1	22366060	22366420	>	D	3.50345	1.80562	99867900	0	0	0	0	0.1194	0.1844	0	0	0	0.112	0.1019	0	0	0	0	0	0.1	0.2734	0	0.0798	0	0	0	0	0	0.0591	0	0	0	0	0	0	0	0	0	0	outside promoter
chr1	22432186	22432436	>	S	13.1376	21.9872	2649810232	3	0.3978	0.6074	0.3669	0.3964	0.931	0	0.3305	0.3753	0.7021	0.3436	0.5192	0.4729	0.2623	0.8253	0	1.3388	1.2388	0.8126	1.5102	0.5336	0.5583	0.5489	0.8377	0.4032	0.723	0.0677	0.095	0	0.9747	0.9727	1.0764	0.4616	1.0156	2	1	outside promoter
chr1	22458478	22458656	>	C	15.3392	42.7644	3457583610	3	0.5693	0.4475	0.9428	1.2133	1.7868	3.7869	3.3717	1.0486	1.4915	3.8374	1.5191	4.5383	0.5874	0.5901	2.4506	0.5374	1.2204	1.0175	2.3133	0.4797	0.2716	0.5633	1.1601	0.3703	0.8128	1.3898	1.9342	1.1871	0.5962	2.0169	1.4328	0.2699	0.9141	3	3	outside promoter
chr1	22469815	22470090	<	CD	8.21745	5.95922	786433557	1	0.1301	0.0993	0.0831	0.1289	0.0754	0.4248	0.3462	0.1235	0.1733	0.3206	0.1633	0.3905	0.09	0.1164	1.0908	0	0.2666	0.1355	0.0825	0.0844	0.0935	0.1629	0	0.0683	0.1018	0.1627	0.3661	0.1321	0	0.3454	0.2556	0.0693	0.1245	2	3	on promoter
chr1	22488937	22489164	>	CD	6.00625	1.7532	201516966	0	0	0	0	0	0.1202	0.1334	0.1508	0	0	0.1813	0.089	0.0965	0	0	0.167	0	0	0	0	0	0	0	0	0	0	0	0	0	0	0	0	0	0	0	0	outside promoter
chr1	22534769	22535129	<	CD	9.52454	12.4524	1429915900	2	0.3235	0.242	0.0608	0	0.1242	0	0.2117	0	0	0.3408	0.1066	0.1637	0	0	0.5493	0.0939	0.8443	0.3029	1.2422	0	0	0	0	0.5115	0.8188	1.3386	2.6521	1.4203	0.1539	0.8323	0.3256	0.1558	0	2	0	outside promoter
chr1	22558518	22558878	>	CD	10.497	5.01254	1065546112	2	0.1029	0.1271	0.0792	0.1127	0.2491	0.3026	0.2575	0.0753	0.067	0.263	0.1241	0.1834	0	0.0675	0.1488	0.0941	0.2705	0.1547	0.5336	0	0	0	0	0.1955	0.2733	0.2524	0.2044	0.2506	0	0.3493	0	0.1283	0	2	0	outside promoter
chr1	22602421	22602637	<	C	3.59933	54.4152	522136296	1	1.4388	2.597	0.5561	0.7209	1.887	5.865	3.4799	0.7158	1.2213	4.5689	2.2776	4.0051	0.3957	1.6742	3.7488	1.5957	1.5502	1.1288	2.3615	0.6162	0.4269	0.6907	0.9178	0.7039	1.0402	2.3583	3.0774	1.65	0.6822	5.0925	1.4355	1.0056	0.56	3	1	outside promoter
chr1	22643768	22644128	<	S	9.15493	19.121	1568233464	2	0.5533	0.3201	0.2586	0.2405	0.8974	1.9951	0.7757	0.1672	0.6198	1.2662	0.7421	1.1839	0.2356	0.4151	2.4836	0.4164	0.9926	0.5694	1.3312	0	0.0787	0.2501	0.1851	0.2561	0.358	0.7897	1.1774	0.9249	0.2821	1.1889	0.465	0.1708	0.0969	2	0	outside promoter
chr1	22707103	22707307	<	S	10.8472	3.27613	849595312	2	0.0957	0.1666	0	0	0.1141	0.2956	0.1901	0	0	0.1743	0	0.1977	0	0.0615	0.1328	0	0	0.2242	0.2578	0	0	0	0	0.0701	0.1048	0.1603	0.2148	0.2722	0	0.1121	0	0	0	1	1	outside promoter
chr1	22743185	22743369	<	D	11.928	61.3253	3126656064	3	1.3182	1.9367	1.1378	1.1056	1.6116	4.5803	3.4741	0.7601	1.3196	3.78	2.5569	3.6437	0.5126	1.2671	3.4412	1.7277	2.2327	1.5011	3.0493	0.5768	0.5696	1.0879	0.8289	0.7993	1.4523	2.6499	4.1702	1.9501	1.2931	5.8724	1.7251	0.9376	0.82	3	1	outside promoter
chr1	22746940	22747300	>	CD	9.08915	60.8822	2096524460	3	1.6196	2.3699	0.5735	0.7911	1.4166	4.8634	3.6178	0.7198	0.7939	3.5492	2.4617	2.8218	0.3194	1.4255	2.8126	1.5753	2.9854	1.5065	2.3227	1.0897	0.4975	0.9855	1.377	0.9802	1.5591	2.8952	4.3937	1.6852	1.4034	6.9122	1.7367	0.9249	1.1606	3	1	outside promoter
chr1	22963541	22963757	<	C	5.67311	2.48718	248183800	1	0	0	0	0	0	0	0.1033	0	0	0	0	0	0	0	0	0	0.1249	0	0.102	0	0	0	0	0.0892	0.1772	0.1616	0.1531	0.1303	0.3927	0	0.3082	0	0	0	0	on promoter
chr1	22968621	22968776	<	D	14.2819	59.7168	3606600909	3	1.0677	1.7251	0.989	1.152	1.6799	5.0777	3.7106	1.1056	1.3525	4.7581	3.3999	4.3643	0.6025	1.1644	3.4104	0.8957	2.0769	1.048	2.1816	1.0124	0.6144	0.8424	1.4111	0.5975	1.0021	2.0379	3.5394	1.6469	0.7998	6.0809	2.3348	0.9203	1.7982	3	0	on promoter
chr1	22981066	22981426	>	D	7.37005	2.42872	364860661	1	0.0615	0	0	0	0.1194	0	0	0	0	0	0	0	0	0	0.6396	0	0.1978	0	0.1301	0	0	0	0	0.1356	0.1538	0.1131	0.1231	0.1971	0	0	0	0	0	0	4	on promoter
chr1	22984892	22985252	>	S	0.957673	2.88045	46764116	0	0.0853	0	0.063	0	0.1428	0.1623	0.1007	0.0981	0.1457	0	0.1138	0	0	0.061	0.1475	0.0994	0.2384	0.1506	0.1249	0	0	0	0	0.1623	0.2112	0.0897	0.1122	0.1156	0	0.1522	0	0.0599	0	1	4	outside promoter
chr1	22992277	22992637	>	S	10.8995	23.1391	2185093350	3	0.7806	1.1525	0	0	0.3816	0.6478	0.7282	0.0907	0	0.3086	0.3248	0.3677	0	0.8411	2.3002	1.5136	0.6817	0.6851	1.0942	0.1001	0.1415	0.2515	0.16	0.6737	1.1284	1.5651	2.6876	1.5057	0.4386	1.8107	0.7663	0.5726	0.4162	2	4	outside promoter
chr1	23000630	23000990	>	S	16.0129	25.9033	3.04126e+09	3	0.5341	0.4403	0.3162	0.4905	1.1601	0.7752	1.1953	0.4237	0.4543	1.4803	0.63	1.772	0.4871	0.7403	0.6902	2.1248	1.3134	1.6009	1.1511	0.2208	0.3952	0.5531	0.4809	0.4322	0.6407	0.4533	0.4406	0.428	0.3522	1.5422	0.8419	0.4323	0.428	3	4	outside promoter
chr1	23030949	23031309	>	C	13.8889	41.4437	3291126580	3	0.7905	0.9476	0.5088	0.7911	1.5688	2.6085	2.267	0.7378	1.0074	2.9096	1.1802	2.9212	0.439	0.7942	1.3149	1.0375	1.5123	1.134	1.6106	1.0881	0.445	0.723	1.2527	0.3556	0.902	1.1444	1.1875	0.8066	1.2544	2.018	2.558	0.7595	1.4424	3	0	outside promoter
chr1	23058379	23058739	<	CD	6.7325	12.9959	823252640	1	0.2599	0.5036	0.2085	0.129	0.765	1.2316	1.0674	0.091	0.0643	0.5214	0.4782	0.4416	0	0	1.0702	0.3311	0.7031	0.5065	0.8588	0	0.1198	0.1091	0	0.2853	0.5632	0.7908	0.7094	0.6109	0.1378	0.323	0.3404	0.5461	0.0837	2	0	outside promoter
chr1	23113009	23113225	>	CD	5.4716	1.33928	136805222	0	0	0	0	0	0.0727	0	0.1231	0	0	0	0	0	0	0	0	0	0	0	0	0	0	0	0	0	0	0	0	0	0	0	0	0	0	0	0	outside promoter
chr1	23188596	23188956	<	C	6.12863	23.2251	865869500	2	0.4637	0.7669	0.163	0.2906	0.5571	1.9874	0.982	0.1195	0.4996	1.0734	0.6992	1.4271	0.2795	0.5563	2.0567	1.0494	1.3409	0.3907	1.358	0.2699	0.1827	0.3152	0.4396	0.3709	0.4311	0.8384	1.3944	0.8435	0.4048	2.9472	1.2138	0.439	0.3105	3	0	on promoter
chr1	23256809	23257169	<	S	9.50541	31.8057	1937035303	3	0.7182	0.9045	0.4847	0.5596	0.8415	1.7448	1.5637	0.3739	0.5345	1.7082	0.7977	1.8924	0.267	0.6795	2.0009	1.2098	1.7342	0.9116	1.7206	0.3923	0.4226	0.58	0.5366	0.3703	0.7541	1.2388	2.0153	0.9556	1.1563	1.988	1.2802	0.5283	0.7967	3	5	outside promoter
chr1	23290695	23291055	<	D	13.9338	53.0414	3484093292	3	1.1862	1.5322	0.9316	0.8807	2.0213	4.3438	3.1976	0.7125	1.0734	3.9587	2.6937	3.9796	0.4304	1.0751	3.0408	1.5907	2.3874	1.4084	2.4598	0.7783	0.5848	0.8928	0.893	0.6906	1.1838	1.7363	2.7089	1.2078	0.5897	4.8071	1.0818	0.752	1.322	3	5	outside promoter
chr1	23303002	23303181	>	D	7.69771	59.6946	1574395008	2	1.3296	1.6591	0.8624	0.9377	2.6497	4.3996	3.9543	0.6089	1.4543	3.9933	2.411	4.321	0.3953	1.0942	2.4761	1.3027	3.3004	1.5744	1.6198	0.7037	0.5208	1.2582	1.1932	0.8844	1.3813	2.3383	3.0691	1.4658	1.4302	6.5997	1.4892	0.9071	1.2992	3	0	outside promoter
chr1	23303295	23303526	>	S	8.2653	22.1239	1378893726	2	0.1481	0.1501	0.1678	0.102	2.6497	0	0.2286	0	1.4543	0.1676	0	0.1211	0	1.0942	0	1.3027	3.3004	0.6266	1.6198	0	0.2076	0.2557	0	0.1634	1.3813	0	0.0704	0	1.4302	6.5997	0	0.1376	0	2	0	outside promoter
chr1	23345656	23346016	>	S	0	10.2115	26997405	0	0.4213	0.6748	0.1943	0.1483	0.2913	0.787	0.6281	0.1823	0.1413	0.5658	0.4984	0.7107	0.0997	0.1747	0.2579	0.2373	0.3673	0.169	0.3203	0.124	0	0	0.2208	0.1439	0.2095	0.3948	0.3223	0.2961	0.1002	0.7035	0.152	0.217	0.271	2	0	on promoter
chr1	23425296	23425479	>	C	11.0516	40.3529	2604965735	3	0.8347	0.9559	0.6308	1.1245	1.8917	0.3	1.3098	0.7055	0.9358	1.4209	0.8341	1.9348	0.3947	0.8747	0.2503	1.3664	1.0502	1.7699	1.8116	0.9504	0.6097	0.5815	2.1428	0.3686	0.9528	0.3414	0.1261	0.2624	1.5866	1.3098	2.3983	0.8005	2.3873	3	0	outside promoter
chr1	23504070	23504430	<	C	5.05625	2.13433	185495370	0	0	0.0867	0	0	0	0.1136	0.099	0	0	0.1135	0.0981	0.1051	0	0	0.1171	0	0	0	0	0.126	0	0.0855	0	0	0	0	0.0952	0	0	0.1123	0.2507	0	0.0855	1	0	outside promoter
chr1	23505448	23505808	<	S	4.02131	2.48986	154076400	0	0	0	0	0.0564	0.1755	0	0	0.1326	0.0685	0	0	0	0	0	0	0.4015	0.2308	0.3153	0.1022	0	0	0	0.1072	0.09	0.1643	0	0	0	0	0	0.2259	0	0.068	1	0	outside promoter
chr1	23511167	23511527	<	S	16.0823	15.8536	2600728335	3	0.2121	0.1678	0.3946	0.231	0.7537	0.4545	0.5634	0.2522	0.5897	0.5013	0.3265	0.7908	0.1493	0.2215	0.3436	0.7888	0.4667	0.6533	0.779	0.4744	0.2439	0.3356	0.8736	0.1535	0.2655	0.2011	0.1599	0.152	0.9005	0.6733	1.3613	0.1364	0.9112	3	0	outside promoter
chr1	23536817	23537033	<	D	4.06579	8.68957	334470513	1	0.2415	0.0702	0.0832	0.149	0.1494	0.3397	0.4848	0	0	0.495	0.2294	0.2421	0	0.2489	1.4447	0.2819	1.2212	0.2662	0.2839	0	0.0945	0.1288	0	0.2338	0.2871	0.3653	0.4725	0.3605	0	1.3451	0	0.0773	0	2	1	outside promoter
chr1	23543222	23543582	>	CD	16.2667	16.2517	2.62936e+09	3	0.4387	0.2527	0.2298	0.4224	0.3317	1.4295	0.9586	0.2875	0.4385	1.0378	0.3488	1.3944	0.2274	0.3518	1.3259	0.3119	0.8132	0.6465	0.698	0.2184	0.1442	0.1853	0.1603	0.1544	0.2804	0.5658	0.999	0.4767	0.4501	1.0926	0.6751	0.173	0.346	3	1	outside promoter
chr1	23671024	23671312	<	CD	4.72318	1.93258	153781437	0	0.0744	0.1219	0	0	0.0817	0.1074	0.09	0	0	0	0.1005	0	0	0	0	0	0	0	0.0715	0.0808	0	0	0.1064	0	0	0.0835	0.1205	0	0	0	0	0	0.0678	1	0	on promoter
chr1	23695437	23695641	>	CD	7.78617	3.51181	518613523	1	0.0839	0.0853	0.1194	0.1629	0.1205	0.2228	0.1411	0	0.0819	0.1607	0.126	0.1687	0.0776	0	0.2451	0	0.0793	0.123	0.2926	0.0666	0	0.1358	0	0.0465	0.0677	0.1587	0.1366	0.1256	0.086	0.1091	0.1455	0	0	2	0	on promoter
chr1	23730504	23730743	<	CD	9.18141	52.886	2076263310	3	0.8074	1.0095	1.1845	1.23	2.173	3.2387	2.8561	0.7703	1.5262	3.3837	2.6806	3.1444	0.6438	1.0845	2.1097	1.04	1.9146	1.1866	1.6069	1.1431	0.5399	0.8473	1.4787	0.6189	0.9992	1.5611	2.4056	1.3026	1.2978	4.2178	1.8793	0.6408	1.4626	3	0	outside promoter
chr1	23810595	23810811	>	D	8.73639	6.97581	949278312	2	0.1135	0.3375	0.0962	0.1304	0.0731	0.4162	0.4792	0.0956	0.0879	0.3441	0.3272	0.4433	0.1418	0.1416	0.372	0	0.1963	0.1446	0.1323	0.0871	0.0839	0.1403	0.1188	0.1033	0.1726	0.2797	0.4356	0.2863	0	0.4463	0.0999	0.1786	0.2454	2	4	on promoter
chr1	23823627	23823804	>	S	15.9431	45.2716	3534155625	3	0.8262	0.7126	1.1292	0.7092	1.7789	1.8703	1.9905	0.7078	1.2173	2.5531	1.622	2.9473	0.7509	0.8973	1.1014	1.8003	1.4265	1.2645	1.4854	1.0575	0.7169	0.5794	1.7459	0.4306	0.7649	0.9212	1.1193	0.6977	0.8408	2.5648	2.5377	0.564	2.2753	3	4	outside promoter
chr1	23854210	23854570	>	S	3.50879	2.99224	149001624	0	0.0659	0.0927	0.073	0.0855	0.0797	0.2202	0	0	0	0.1575	0.1001	0.1559	0	0	0.2235	0.1124	0.1264	0	0.082	0	0	0	0	0.0547	0.0696	0.1056	0.1652	0.1759	0.0717	0.3878	0.1714	0	0	1	1	outside promoter
chr1	23857803	23858163	>	C	5.18456	6.24728	393339254	1	0.0997	0.2016	0.2415	0.1665	0.1325	0.2517	0.2772	0.1581	0.1396	0.2764	0.3306	0.2819	0	0.0762	0.2923	0	0.1912	0	0.191	0.0945	0	0.1205	0.2127	0.0925	0.1215	0.2267	0.4139	0.1903	0	0.3002	0.3674	0.09	0.1265	2	1	on promoter
chr1	23866373	23866583	<	CD	12.04	42.6436	2932001574	3	0.9011	0.8302	0.7252	0.8984	1.4806	1.8722	1.9217	0.8823	0.8218	2.363	1.1097	2.7507	0.5302	0.8793	1.1766	1.4064	1.4687	0.9921	1.4041	0.655	0.4864	0.6951	1.368	0.4801	0.9226	1.2223	1.355	0.9619	1.3271	2.0644	3.7011	0.7056	1.5308	3	1	outside promoter
chr1	23871190	23871550	>	D	8.59082	43.8438	1779963090	2	0.6636	0.6875	0.4782	1.0349	1.5593	1.5514	2.0784	0.4066	0.7763	2.4153	1.6091	2.7592	0.2526	0.8995	1.1689	1.9189	1.7518	1.3862	1.6845	0.9707	0.5858	0.9531	1.5493	0.5448	1.1158	0.9164	0.9739	0.5555	1.3993	3.0062	3.2958	0.6196	1.9751	3	1	outside promoter
chr1	23881420	23881780	>	C	3.25092	8.29004	248575488	1	0.1062	0.1797	0.3264	0.2859	0.1932	0.4	0.4212	0.1266	0.2659	0.3919	0.2763	0.5064	0.1035	0.0806	0.1751	0	0.162	0.2256	0.2271	0.1199	0	0.1887	0.3356	0.0789	0.2104	0.2814	0.3882	0.3135	0.0753	0.2692	0.4094	0.1749	0.3188	2	1	outside promoter
chr1	23892738	23893098	<	CD	11.2204	6.40531	1343453536	2	0.1589	0.1924	0.0761	0.1552	0.2069	0.3749	0.2561	0.1575	0.1605	0.2874	0.1236	0.3698	0	0.2146	0.5699	0.197	0.4064	0.3122	0.322	0	0	0	0	0.1302	0.2008	0.2234	0.2757	0.3267	0	0.2489	0	0.1608	0	2	0	outside promoter
chr1	23939772	23940132	>	CD	6.44742	2.0453	256769088	1	0	0	0	0	0	0.2667	0.226	0	0.0766	0.2156	0.1013	0.2154	0	0	0	0	0	0	0	0	0	0	0	0	0	0	0	0	0	0	0	0	0	0	0	outside promoter
chr1	23961502	23961734	<	C	0	34.0502	4.06206e+07	0	0.4472	0.5324	0.5978	0.7794	1.4282	1.1651	1.5175	0.6503	0.9176	2.0711	1.1372	1.7305	0.3257	0.6425	0.6524	1.4482	1.4121	1.8644	1.6759	0.6674	0.4804	0.4544	1.1482	0.4355	0.689	0.5963	0.5233	0.4054	0.9654	1.8692	1.9297	0.5937	1.0002	3	0	outside promoter
chr1	23964019	23964202	<	D	15.0352	61.4435	3699033264	3	0.8619	1.1212	0.8531	1.0572	2.2568	4.1591	3.4547	1.0348	1.1114	3.9269	2.3908	4.1373	0.4795	1.071	2.2643	1.8452	1.5587	1.1173	1.9379	1.1826	0.5637	0.8415	2.1626	0.7983	1.4104	2.3705	3.1	1.6256	1.652	4.3471	3.7543	0.7509	2.4562	3	0	outside promoter
chr1	23984251	23984467	>	CD	0.551379	34.9399	113743962	0	0.7058	1.1228	0.6304	0.6277	1.0841	2.5019	1.5026	0.6392	1.0045	2.1102	0.9851	2.7191	0.5059	0.9559	2.5703	0.9753	1.5448	1.012	2.0316	0.389	0	0.3055	0.5749	0.3858	0.8609	1.2412	1.5698	1.1811	0.7567	1.3673	1.0036	0.7187	0.4815	2	0	outside promoter
chr1	23991742	23992102	<	CD	6.21921	6.81527	540407570	1	0.1297	0.1997	0.1371	0.0612	0.2558	0.2137	0.1592	0.0922	0.1524	0.2488	0.1315	0.3655	0	0.232	0.1914	0.3683	0.5794	0.8303	0.6955	0.1743	0	0	0.1238	0.0913	0.1576	0.121	0.0952	0.0788	0.347	0.4662	0.1487	0.1433	0.1236	2	1	outside promoter
chr1	24018069	24018285	>	D	5.55965	19.4696	709386993	1	0.3652	0.5339	0.4367	0.4701	0.6499	1.1417	0.8277	0.2331	0.4412	1.3224	0.6065	1.3561	0.1657	0.4623	0.6726	0.725	0.3124	0.4059	0.4718	0.4408	0.3035	0.3226	0.7557	0.2546	0.4417	0.6816	0.859	0.5342	0.3099	1.0144	1.35	0.4287	0.7853	3	1	on promoter
chr1	24042885	24043245	>	S	1.13168	1.34002	26961506	0	0	0	0	0	0	0	0	0	0	0	0	0	0	0	0	0	0.0868	0	0.1457	0	0	0	0	0	0	0	0	0	0	0	0	0	0	0	0	outside promoter
chr1	24044960	24045320	>	C	2.67095	16.9966	268604080	1	0.5482	0.3772	0.182	0.2918	0.4226	0.81	0.4928	0.1896	0.1832	1.0016	0.3087	0.4984	0.1056	0.6516	1.5357	0.5169	1.3046	1.1545	1.1929	0.1189	0	0.1195	0.1903	0.3992	0.5018	0.7108	0.899	0.6534	0.2981	1.4217	0.367	0.3217	0	2	0	outside promoter
chr1	24053782	24054022	<	C	4.07484	2.30773	147672030	0	0	0	0.0985	0	0.0869	0.2117	0.3848	0	0	0.2014	0.2437	0.1168	0	0	0	0	0	0	0	0	0	0	0	0	0	0	0	0	0	0	0	0	0	0	0	outside promoter
chr1	24072062	24072422	<	S	4.05554	4.35264	228406050	0	0	0	0.1407	0.1699	0.5118	0	0	0.1225	0.2681	0	0	0	0.1452	0.0829	0	0.2769	0.3337	0.3264	0.2683	0.0677	0.1155	0.0996	0	0.0907	0.1391	0	0	0	0.117	0	0.5052	0	0.1618	1	7	outside promoter
chr1	24077898	24078043	<	D	12.2025	29.8974	2705843628	3	1.1369	0.7674	0.3602	0.4935	1.2807	1.5371	1.8435	0.2965	0.9479	2.4723	1.1646	2.2472	0.377	0.8115	0.9016	0.7085	1.1991	1.806	1.0766	0.3214	0.4832	0.7004	0.2956	0.4804	0.8988	0.8634	0.758	0.7426	0.556	1.2929	0.7463	0.5213	0.5227	3	7	outside promoter
chr1	24098699	24098892	>	CD	8.91828	68.6389	2059073480	3	1.915	2.2046	1.2727	1.5453	2.872	4.6235	4.0133	1.1109	1.2215	4.9171	3.2525	4.5976	0.7544	1.8242	2.484	1.3837	1.8765	1.2989	1.6015	1.1719	0.4729	1.0922	1.4187	0.8285	1.3441	2.1058	2.7912	1.4204	1.6349	4.7274	2.3735	1.3941	2.1352	3	7	outside promoter
chr1	24123326	24123530	<	C	11.0706	6.55057	1336467960	2	0.1133	0	0.0596	0	0.1616	0.1641	0	0	0	0.123	0	0.3177	0	0	0.7061	0	0.2137	0.2666	0.1	0	0.1113	0.3778	0	0.2886	0.5236	0.6717	1.1595	0.6741	0	0.491	0.1666	0	0	1	0	outside promoter
chr1	24125068	24125428	<	D	9.32848	6.60208	1030029660	2	0.1174	0.145	0	0.0871	0.3204	1.0176	0.2702	0	0.074	0.4471	0.2583	0.4125	0.0877	0.0955	0.9909	0.101	0.3347	0.3037	0.5529	0	0	0	0	0.1004	0.1222	0.1925	0.3239	0.3373	0	0.4888	0	0.0805	0	2	0	on promoter
chr1	24130679	24131039	>	D	10.6027	2.34813	646172800	1	0	0	0.0636	0	0.0898	0.1573	0.1144	0	0.0695	0.2189	0.1402	0.1982	0	0	0.3213	0	0.1315	0.1402	0.1992	0	0	0	0	0	0	0	0.0958	0	0	0	0	0	0	1	0	outside promoter
chr1	24136270	24136478	>	S	10.8753	59.9015	2767946445	3	0.6335	1.1459	1.2348	1.22	2.7914	5.6431	4.1379	0.9819	1.3191	4.8272	2.8898	4.8573	0.7641	1.1759	3.2165	1.1024	2.3265	0.9749	1.8163	0.6448	0.3818	0.8257	1.1047	0.7846	1.3956	2.3226	3.2804	1.895	0.9754	4.4593	2.0768	0.6264	1.6537	3	0	outside promoter
chr1	24137328	24137561	>	C	9.86037	36.0393	2128803512	3	0.3622	0.7584	0.5684	0.674	1.9501	4.2174	2.9801	0.4937	0.8103	3.9849	3.0017	3.0265	0.5536	0.5245	2.4817	0.8163	1.2466	0.8982	1.7542	0.3243	0.4083	0.4705	0.6186	0.4943	0.6099	0.8129	1.1686	0.7523	0.5143	2.0816	1.3897	0.4007	0.9032	3	0	outside promoter
chr1	24181079	24181439	<	C	8.87717	8.46139	1073812038	2	0.1898	0.3003	0.0719	0.097	0.3115	0	0.2305	0.1056	0.0996	0.3825	0.5531	0.464	0	0.2349	0	0.63	1.2684	0.8262	0.6372	0.0682	0.0937	0	0.1296	0.1943	0.3606	0.178	0.1349	0.1288	0.1635	0.4044	0	0.2585	0.1378	2	0	outside promoter
chr1	24194831	24195046	<	D	12.6681	41.0529	3057249800	3	0.9504	1.1953	0.827	1.1827	1.4709	2.1392	1.8441	0.7891	0.7171	2.3243	1.1693	2.5951	0.4541	0.9599	1.4013	1.1017	1.0796	0.5831	1.1856	0.8669	0.4479	0.56	1.2152	0.5128	1.0231	1.4174	1.6491	1.0259	1.1549	1.8644	2.2678	0.644	1.788	3	0	on promoter
chr1	24236095	24236311	>	CD	1.0457	1.48264	28279745	0	0	0	0	0	0	0.0997	0.0981	0	0	0	0	0.1117	0	0	0	0	0	0	0	0	0	0	0	0	0	0	0	0	0	0.221	0	0	0	0	0	outside promoter
chr1	24241986	24242346	<	C	5.91813	2.49223	263953998	1	0	0	0.0879	0.1519	0.0863	0	0.1571	0.1887	0.0919	0.1625	0.1238	0.2866	0	0	0	0	0	0	0.1378	0	0	0	0	0	0	0	0	0	0	0	0	0	0	0	0	outside promoter
chr1	24243378	24243586	<	D	11.1042	34.769	2521242236	3	0.6388	0.8013	0.4913	0.8823	1.4982	2.4023	2.2057	0.5048	0.7664	2.8984	2.0994	2.3386	0.4199	0.7952	0.84	0.5495	1.1318	1.1239	1.4101	0.288	0.1637	0.4124	0.5843	0.6014	1.1793	1.5091	1.7432	0.9822	0.6776	2.2963	1.6839	0.5059	0.8064	3	0	outside promoter
chr1	24275623	24275983	>	D	12.0956	14.8115	2144741380	3	0.4612	0.2395	0.0813	0.1929	0.4414	0.5244	0.2779	0.2793	0.2035	0.6101	0.362	0.4138	0.1311	0.4033	0.9548	0.31	0.8588	0.9886	1.0896	0.1216	0.1298	0.1737	0.1636	0.4423	0.7022	0.8156	0.6703	0.5748	0.2597	0.9611	0.5478	0.3013	0.1404	3	5	outside promoter
chr1	24285335	24285695	>	S	1.57854	11.5413	141775004	0	0.2262	0.6188	0.1916	0.3452	0.1933	0.6782	0.5882	0.3024	0.3563	0.6457	0.608	0.6805	0.0886	0.3176	0	0.2793	0.3336	0.3325	0.1919	0.2016	0.084	0.1029	0.1427	0.2408	0.3584	0.3993	0.5918	0.3601	0	0.4799	0.5502	0.3053	0.2734	2	5	on promoter
chr1	24306682	24307042	>	C	3.13162	10.5616	267082308	1	0.4013	0.4152	0.0904	0.2135	0.217	0.5341	0.5814	0.1336	0.1355	0.5731	0.5443	0.4587	0.1348	0.1551	0.1924	0.1082	0.2643	0.1427	0.179	0.2381	0.0932	0.2177	0.286	0.1973	0.2822	0.4598	0.7478	0.3548	0.1207	0.6949	0.4085	0.2374	0.3934	3	5	on promoter
chr1	24354553	24354913	<	CD	9.7537	14.1415	1557704700	2	0	0	0.4834	0.2454	1.1176	0	0	0.2097	0.4136	0	0	0	0.2228	0.2302	0	2.5987	1.815	0.494	0.8189	0.4275	0.2738	0.1987	0.7404	0.1488	0.3199	0	0	0	0.4798	0	0.8575	0	0.454	1	4	outside promoter
chr1	24397411	24397594	>	D	15.1018	60.6369	3697302615	3	1.1883	1.389	0.6305	0.6192	2.2266	3.987	3.7789	0.7549	1.0764	4.7998	3.048	3.8094	0.4548	1.2929	2.1633	2.0665	2.8274	1.5393	2.6009	1.1281	0.4453	0.8472	1.0691	0.8114	1.3717	2.0647	2.5992	1.423	1.5469	6.6349	3.0946	0.7424	1.511	3	1	outside promoter
chr1	24421123	24421327	>	C	3.42182	2.12567	111589189	0	0	0	0	0	0.1181	0.1797	0.0895	0	0.0862	0	0	0	0	0	0.5783	0	0.1788	0	0.3136	0	0	0	0	0	0	0	0	0	0	0	0	0	0	0	1	outside promoter
chr1	24439038	24439398	<	CD	5.75152	35.0374	885806816	2	0.5088	1.1414	0.4489	0.5335	0.8198	3.6455	2.0623	0.3044	0.6033	1.5363	1.426	1.6707	0.1201	1.0185	1.2529	0.6341	2.0954	0.935	1.5996	0.5267	0.3319	0.4762	0.2475	0.8115	0.9823	2.0451	2.9971	1.5386	0.4365	6.181	1.1118	0.5649	0.1378	3	0	on promoter
chr1	24477035	24477221	>	D	12.4246	50.3783	3143955080	3	0.7357	1.3376	1.2638	1.1993	1.7823	3.7037	3.6899	1.1296	1.3129	3.7289	2.6369	3.4822	0.5587	0.7148	2.3764	0.5264	1.3559	0.8205	1.5561	0.8265	0.489	0.9947	1.2237	0.4588	0.7933	1.6995	2.4265	1.0871	1.1874	4.0519	1.7311	0.8101	1.9888	3	0	outside promoter
chr1	24481885	24482245	>	S	3.16215	6.75383	218237305	0	0.1934	0.0764	0.1215	0.1003	0	0.3357	0.1405	0.1102	0.1767	0.4845	0	0.4325	0.1731	0.0704	1.1773	0.1534	0.5097	0.2967	0.163	0	0	0	0	0.1693	0.2569	0.3597	0.4664	0.5318	0	0.1842	0	0	0	2	0	outside promoter
chr1	24484318	24484715	>	S	4.39051	6.07758	307539486	1	0.18	0.2606	0	0	0.0777	0.1431	0	0	0	0.1386	0	0	0	0.2464	0.7932	0	0.9029	0.2052	0.0801	0	0	0	0	0.2484	0.3048	0.4554	0.664	0.5516	0	0.2471	0	0.1954	0	1	0	outside promoter
chr1	24486533	24486749	>	S	8.84504	2.43028	495755712	1	0	0	0	0.0605	0.1099	0.297	0.1342	0	0.0878	0.1761	0.0959	0.1419	0.1089	0.0563	0.2713	0	0.1235	0	0.2311	0	0	0	0	0	0	0	0.0731	0.1269	0	0	0	0	0	1	0	outside promoter
chr1	24525879	24526011	>	S	13.48	41.4407	3227702450	3	0.5475	0.9089	0.8322	0.9746	1.7364	1.6479	2.1931	0.8022	0.8863	2.6242	1.1719	2.3821	0.4331	0.8799	0.7425	1.3915	1.3734	1.6255	1.5537	1.0079	0.5225	0.7009	1.6364	0.4125	0.6901	0.8069	0.6837	0.6115	1.2962	2.461	1.8521	0.6193	1.9759	3	0	outside promoter
chr1	24528391	24528641	>	C	13.4819	47.8581	3339995505	3	0.5973	1.0586	0.7498	0.902	2.0632	1.5093	1.8588	0.6633	0.9169	1.9883	1.8912	1.9821	0.4267	1.4359	0.7699	2.8149	2.3021	1.5545	2.4435	0.7061	0.7623	1.2759	1.2934	0.7485	1.1731	0.7281	0.7857	0.4374	1.096	4.1625	2.4151	0.6854	1.1417	3	0	outside promoter
chr1	24580075	24580435	<	C	8.03375	6.0018	760937775	1	0.0617	0	0.1586	0.0987	0.4789	0.4748	0.4288	0	0.145	0.2779	0.313	0.5381	0.1043	0	0.6198	0	0.5091	0.5114	0.243	0	0	0	0.1185	0.1723	0.2226	0.1536	0.0957	0.172	0	0.2222	0	0.0608	0	2	0	outside promoter
chr1	24631267	24631627	<	S	2.72572	1.24034	52622245	0	0	0	0	0	0	0	0	0	0	0	0	0	0	0	0	0	0	0	0	0	0	0	0	0	0	0	0	0	0	0	0	0	0	0	0	outside promoter
chr1	24635162	24635522	<	D	5.33006	4.96702	359607600	1	0.1613	0.1702	0.1067	0	0.2938	0.1656	0.1997	0	0	0	0.0906	0.1835	0	0.1999	0.3373	0.1444	0.6136	0.2117	0.2692	0.0994	0.0844	0.0968	0	0.1792	0.3638	0.212	0.0939	0.1407	0.0713	0.2182	0	0.1343	0	2	0	outside promoter
chr1	24711680	24712040	>	CD	9.68742	28.0123	1926389811	3	0.7056	0.9634	0.1531	0.1777	0.4651	2.3906	0.7883	0.1357	0.5418	1.1484	0.6018	0.806	0.1915	0.4955	5.8585	0.2118	1.2065	0.4642	0.9798	0.1249	0.2911	0.5661	0.1553	0.7751	0.8642	1.1114	3.2817	1.6676	0.1856	4.6251	0.6896	0.3068	0.1121	3	4	outside promoter
chr1	24716563	24716923	<	C	11.522	12.7419	1911060538	3	0.3627	0.2674	0.2327	0.3504	0.3897	0.169	0.2589	0.2017	0.4002	0.4191	0.1227	0.6526	0.2854	0.4093	0.2022	0.8152	0.5747	0.7727	0.6785	0.2185	0.3823	0.568	0.3197	0.2189	0.4967	0.2499	0.1531	0.1482	0.3002	0.282	0.6546	0.3626	0.2251	3	4	outside promoter
chr1	24717872	24718051	<	S	9.71322	56.9554	2303618541	3	1.335	1.9413	0.9011	1.0915	1.7229	3.4544	3.4299	0.6879	1.144	3.2975	2.6624	3.8781	0.5229	1.2717	2.4531	0.8715	1.5586	0.8444	1.7271	0.9516	0.53	1.0957	1.608	0.7648	1.3285	2.2842	3.7418	1.4889	1.28	4.3826	2.3804	1.1837	1.844	3	4	outside promoter
chr1	24718884	24719100	<	D	7.55241	36.2984	1367001216	2	1.292	1.1949	0.6292	0.723	1.1512	2.2624	1.5524	0.4442	0.7789	1.7535	0.8716	2.3847	0.3087	1.0876	1.6153	0.979	1.1006	1.2309	1.2048	0.529	0.5696	0.7015	0.7407	0.5046	0.9429	1.4377	1.7616	1.1221	0.9797	2.1303	1.4626	0.6764	0.8671	3	4	outside promoter
chr1	24741961	24742197	>	CD	8.31671	32.8174	1561886144	2	0.7908	0.7565	0.5277	0.9849	1.0861	2.8779	2.1334	0.8217	0.8383	2.4049	1.3648	2.449	0.5066	0.5895	1.3465	0.3961	1.0233	0.6493	0.6303	0.4835	0.3109	0.7048	0.6755	0.4389	0.8417	1.4546	2.1099	1.3509	0.5166	2.0803	0.9911	0.3701	0.6714	3	0	on promoter
chr1	24747985	24748345	<	C	11.2185	2.20597	665656992	1	0	0.0704	0	0.0911	0.1269	0	0	0	0	0	0	0	0	0.0776	0	0.2194	0.2628	0.2892	0.2472	0	0	0	0	0.0806	0.1196	0	0	0	0	0.126	0	0.0795	0	1	0	outside promoter
chr1	24853697	24854057	<	D	12.508	9.22742	1824940348	2	0.0914	0.1195	0.2751	0.3103	0.3507	0	0.1533	0.1909	0.4306	0.1423	0.108	0.1677	0.1791	0.1778	0	1.0173	0.5189	0.5928	0.6083	0.2119	0	0.1388	0.4246	0.1526	0.2555	0	0.073	0	0.5663	0.1923	0.479	0.2069	0.6097	2	0	outside promoter
chr1	24868476	24868836	>	CD	14.5467	15.4461	2509349095	3	0.6597	0.3383	0.2318	0.2326	0.4404	1.0362	0.5802	0.1654	0.3708	0.4845	0.19	0.5796	0.151	0.3107	1.4155	0.4364	0.6822	0.5837	0.658	0.3735	0.1691	0.2618	0.3876	0.1998	0.3933	0.5518	0.5935	0.5787	0.4758	1.151	0.6625	0.3404	0.3847	3	0	outside promoter
chr1	24913765	24914015	<	CD	11.0996	37.2864	2568782140	3	0.4194	0.48	0.5181	0.6548	2.1295	0.3255	1.1295	0.5353	0.7716	1.8119	1.8213	1.2742	0.3908	0.969	0.2138	2.0625	3.2362	1.7581	1.7108	0.5498	0.2602	0.4283	1.1706	0.7408	1.1269	0.2891	0.2324	0.2062	1.1265	3.3983	1.5172	0.4451	1.2544	3	0	outside promoter
chr1	24919981	24920341	>	CD	9.91847	2.76285	656716417	1	0	0	0.092	0.0691	0.1567	0	0	0	0.0948	0	0	0	0.1104	0.0576	0	0.5354	0.4025	0.2615	0.2413	0	0	0.0787	0	0	0.119	0	0	0	0.0976	0	0.198	0	0.1126	1	0	outside promoter
chr1	24961710	24962070	<	C	7.72181	17.3766	1138407374	2	0	0	0.5635	0.3691	1.2046	0	0	0.1871	0.519	0	0	0	0.3146	0.4385	0	2.559	1.3675	1.1624	1.1257	0.3381	0.3967	0.3039	0.6613	0.1736	0.566	0	0	0	0.8878	0	1.2053	0.1075	0.7177	1	4	outside promoter
chr1	24968870	24969230	<	D	3.63224	3.43374	170848760	0	0.0969	0.0802	0.0864	0.0607	0.0884	0.2012	0.2086	0	0.0842	0.2912	0.1307	0.2648	0	0	0.1748	0	0.0894	0.1343	0.0887	0	0	0	0	0.0655	0.0951	0.2228	0.3621	0.1646	0	0	0	0.062	0.0897	2	4	on promoter
chr1	25012217	25012421	>	D	6.30352	2.05558	248660736	1	0	0	0	0	0	0.1193	0.2885	0	0	0	0	0.1924	0	0	0.3975	0	0	0.2308	0.1393	0	0	0	0	0	0	0	0	0	0	0	0	0	0	0	2	outside promoter
chr1	25015105	25015318	>	S	13.6504	37.4259	3.17091e+09	3	0.7281	0.834	0.5083	0.6664	1.4278	1.9577	2.2102	0.3802	1.0541	2.3731	1.1721	2.6542	0.3936	0.8356	1.3986	1.292	1.1976	1.0974	1.6002	0.6381	0.6803	0.8168	1.2165	0.3066	0.7108	0.9599	0.9129	0.6212	1.47	2.1828	2.1708	0.4436	1.501	3	2	outside promoter
chr1	25071276	25071636	>	S	1.83432	10.8094	156264746	0	0.1627	0.2843	0.3119	0.2337	0.2609	0.7748	1.0579	0.3015	0.1004	0.6545	1.3218	0.669	0.0966	0.2003	0.2746	0.1573	0.4373	0.2154	0.1786	0.135	0	0	0.2184	0.101	0.1864	0.2822	0.3364	0.2903	0.074	0.7806	0.4298	0.1466	0.3997	2	0	on promoter
chr1	25074743	25075103	>	S	1.58165	1.54648	39009196	0	0	0	0	0.0623	0	0.1359	0.1376	0	0	0.1115	0.1531	0.1027	0	0	0	0	0	0	0	0	0	0	0	0	0	0	0	0	0	0	0	0	0	0	0	outside promoter
chr1	25075773	25075989	>	C	1.4177	1.34297	31433398	0	0	0	0.1156	0	0.0936	0	0	0	0	0	0	0	0	0	0	0	0	0	0	0	0	0	0	0	0	0	0	0	0	0	0	0	0	0	0	outside promoter
chr1	25157205	25157565	<	C	12.9139	15.6703	2332402752	3	0	0	0.1513	0.2933	1.0015	0	0	0.1527	0.5565	0	0	0	0.1575	0.094	0	1.4517	1.5738	1.0223	0.9891	0.556	0.3652	0.4423	1.2157	0.0683	0.2127	0	0.0849	0	1.1796	0	1.1834	0	1.4619	1	7	outside promoter
chr1	25161442	25161802	<	D	15.0177	8.84089	2013925026	3	0	0	0.2411	0.2909	0.5489	0	0	0.2396	0.5023	0	0	0	0.184	0.1408	0	0.4556	0.6705	0.4764	0.5007	0.2476	0.2611	0.3628	0.3475	0.084	0.1749	0	0	0	0.8178	0	0.7837	0	0.6999	1	7	outside promoter
chr1	25174481	25174690	>	D	10.9699	55.1047	2759924250	3	1.7225	1.8175	1.1591	1.3515	2.11	3.0816	3.1745	1.3079	1.3253	3.3243	2.5442	3.216	0.6396	0.2954	1.9201	0.4036	1.4281	0.855	2.307	0.6822	0.6257	0.7424	1.2427	0.6104	1.2042	2.11	3.1757	1.6211	1.2427	2.5786	2.3866	1.1769	1.4237	3	7	outside promoter
chr1	25176197	25176557	>	S	7.29691	25.666	1171716624	2	0.7981	0.2497	0.5828	0.8643	1.0218	1.8303	1.9697	0.4864	0.8433	2.8008	1.8807	2.3945	0.3308	0.286	1.2414	0.174	0.9942	0.5872	0.9861	0.2138	0.2355	0.5198	0.3164	0.4292	0.6466	1.0993	1.1817	0.8411	0.1083	1.0388	0.7633	0.0998	0.3606	3	7	outside promoter
chr1	25184179	25184539	>	S	7.05735	2.53122	351423786	1	0	0.11	0.0803	0	0.148	0.2006	0.1193	0	0.1114	0.1433	0.1533	0.1312	0	0.0711	0.137	0.0811	0.1365	0.1143	0.1933	0	0	0	0	0	0.1176	0.0662	0	0.1058	0	0	0	0.067	0.0738	1	7	outside promoter
chr1	25192764	25192980	>	C	7.86687	1.26664	227621592	0	0	0	0	0	0	0	0	0	0	0	0	0	0	0	0	0.1207	0	0	0	0	0	0	0	0	0	0	0	0	0	0	0	0	0	0	7	outside promoter
chr1	25224606	25224966	<	C	11.7109	57.4386	3022833015	3	1.1888	2.4689	0.8363	0.822	1.602	5.0157	3.5498	0.8931	1.2057	4.4505	3.282	4.1262	0.5905	1.4902	4.0713	0.8689	2.6092	1.0304	2.3215	0.6592	0.2629	0.6467	1.1261	0.8661	1.2562	2.337	3.7614	1.5356	0.509	3.8809	1.7193	1.2961	0.9	3	0	outside promoter
chr1	25236146	25236350	<	D	12.3682	14.1305	2152937069	3	0.4556	0.3508	0.0694	0	0.1304	0.34	0.248	0	0.0804	0.254	0	0.1453	0.1203	0.4052	1.7269	0.6212	0.2497	0.6982	0.9065	0.2021	0	0	0.4633	0.4557	0.875	1.1631	1.518	0.8911	0.1394	1.0092	0.7991	0.2362	0.1158	2	0	outside promoter
chr1	25253437	25253797	>	CD	2.6412	2.92624	105535488	0	0	0	0.1034	0.0617	0.1161	0.3698	0.3688	0	0.0713	0.3321	0.3318	0.4292	0	0	0	0	0	0	0.0856	0	0	0	0	0	0	0	0	0.08	0	0	0	0	0	1	0	outside promoter
chr1	25256797	25257158	<	CD	4.95686	5.54079	344583886	1	0.089	0	0.2265	0.2068	0.1865	0.6349	0.5312	0.1283	0.1507	0.5805	0.408	0.5713	0.1518	0	0	0	0	0.1153	0	0	0	0	0.2958	0	0	0	0	0	0	0.1227	0	0	0.2982	1	0	outside promoter
chr1	25258761	25259121	>	CD	8.33581	38.3711	1635238128	2	0.704	1.3989	0.8711	0.9268	0.843	2.9579	2.2403	0.8413	0.9254	2.8152	2.2048	2.7912	0.6472	0.8432	2.1288	0.2178	1.4319	0.4923	1.3007	0.5906	0.4458	0.5182	0.7862	0.3016	0.5688	1.4471	2.8162	1.1418	0.3218	3.1296	1.1761	0.6495	1.1604	3	0	outside promoter
chr1	25261189	25261405	<	C	6.88418	2.03898	283801752	1	0	0	0	0	0.1196	0	0.1644	0	0	0.232	0.1474	0.143	0	0.0547	0.1086	0	0.0867	0.1204	0	0	0	0	0	0.0583	0.0699	0	0	0	0	0.3532	0	0	0	1	0	outside promoter
chr1	25274585	25274945	<	D	9.41975	5.14514	910591886	2	0	0	0.1909	0.0845	0.2083	0.7461	0.5805	0.1448	0.1206	0.6832	0.4939	0.7172	0	0	0.2744	0	0	0	0	0	0	0	0	0	0	0.0949	0.157	0	0	0	0	0	0.1605	1	0	outside promoter
chr1	25279039	25279399	>	D	9.66057	4.05838	819007200	1	0	0	0.1723	0.1246	0.208	0.309	0.4283	0.0913	0.0893	0.3927	0.3816	0.2555	0	0	0.1265	0	0	0	0.1124	0	0	0	0.238	0	0.0588	0	0	0	0	0.2163	0	0	0.1512	1	0	outside promoter
chr1	25286692	25287052	>	S	7.03392	2.31401	326377392	1	0	0	0	0.0564	0.1994	0	0.6564	0.1349	0	0.1052	0.2015	0	0	0	0	0	0	0	0.1462	0	0	0	0	0	0	0	0	0	0	0	0	0	0	0	0	outside promoter
chr1	25288714	25289074	>	S	8.95416	4.60391	781359550	1	0	0	0.0921	0.1612	0.1337	0.7723	0.367	0.132	0.2155	0.6902	0.2499	0.3617	0	0	0.8921	0	0.0908	0	0	0	0	0	0	0	0	0	0	0.1713	0	0	0	0	0	1	0	outside promoter
chr1	25289994	25290354	>	S	4.3509	7.12326	331140908	1	0	0	0.1119	0.2852	0.3065	1.2298	0.9913	0.3415	0.1935	1.0662	1.0227	1.1978	0.1175	0	0	0	0	0	0	0	0	0	0	0	0	0	0.0882	0	0	0	0	0	0.2148	1	0	on promoter
chr1	25317816	25318032	>	S	1.83584	2.39859	64239072	0	0	0	0	0	0.0751	0.0972	0.1364	0	0	0	0.1245	0	0	0.0535	0.4084	0	0.2628	0	0	0	0	0	0	0.0482	0.1241	0.12	0.212	0.1704	0	0	0	0	0.0918	1	0	outside promoter
chr1	25353261	25353621	>	S	6.91298	3.08855	392804380	1	0	0	0.1335	0.0713	0.1485	0.4069	0.1862	0.1509	0.0755	0.3642	0.4276	0.0996	0.0838	0	0	0	0	0	0.1328	0	0	0	0	0	0	0.0645	0.1085	0	0	0	0	0	0	1	0	outside promoter
chr1	25355603	25356073	>	C	0	2.3621	1.12455e+07	0	0	0	0.0884	0.0549	0.0853	0.1586	0.2463	0.0925	0	0.2855	0.2024	0.32	0	0	0	0	0	0	0	0	0	0	0	0	0	0	0	0.0862	0	0	0	0	0	0	0	outside promoter
chr1	25358946	25359162	<	CD	4.17281	3.46383	203743916	0	0	0	0.085	0	0.101	0.1539	0.4047	0.0861	0.0806	0.3345	0.297	0.4415	0	0	0	0	0	0	0	0	0	0.1849	0.1786	0	0	0	0	0	0	0.262	0	0	0.2261	1	0	outside promoter
chr1	25359640	25360000	>	D	3.79431	2.0427	121733280	0	0	0	0.0675	0	0	0.1783	0.2192	0	0	0.2249	0.2341	0.2036	0	0	0	0	0	0	0	0	0	0	0	0	0	0	0	0	0	0	0	0	0	0	0	outside promoter
chr1	25363711	25363961	>	C	11.3433	24.3857	2340747097	3	0.4243	0.56	0.8354	0.6566	0.9257	1.4535	1.4847	0.5066	0.3244	1.7551	1.3998	1.7724	0.2549	0.6466	0.9696	0.5506	1.6124	0.9911	1.3994	0.2349	0.393	0.4399	0.7133	0.2221	0.3015	0.313	0.3244	0.3153	0.2053	1.9342	0.7223	0.3693	0.7566	3	0	outside promoter
chr1	25364247	25364612	<	C	12.6264	25.4825	2671424750	3	0.2949	0.6595	0.4772	0.5389	0.5881	3.4144	3.3498	0.5253	0.4213	3.8841	3.2293	3.0943	0.1662	0.3474	1.9892	0.3062	0.9298	0.4813	0.7884	0.2439	0.1121	0.263	0.3955	0.2453	0.1865	0.6523	1.3918	0.4669	0.1863	2.5027	0.1489	0.2846	0.6624	3	0	outside promoter
chr1	25365736	25365993	<	S	9.73861	2.67252	622826953	1	0	0.0751	0	0	0.1094	0.1858	0.1049	0	0	0.1509	0.1297	0.1073	0	0.2229	0.1899	0	0.1433	0.3022	0.3294	0	0	0	0	0.0553	0.0576	0.0798	0.1684	0.1228	0	0	0	0	0	1	0	outside promoter
chr1	25395325	25395685	<	D	10.4962	9.6589	1499976426	2	0.1495	0.1724	0.1696	0.1413	0.6548	1.4271	0.7936	0	0.2731	1.0777	0.6622	1.0071	0.1969	0.0836	0.5366	0.0981	0.7039	0.4244	0.653	0	0	0.0815	0.1588	0.0866	0.1182	0.2402	0.2499	0.2907	0	0.5795	0	0	0.0983	2	0	outside promoter
chr1	25427262	25427478	>	CD	4.97353	1.66097	145631822	0	0	0	0.0644	0.0629	0	0.1534	0.0918	0	0	0.1126	0.098	0.1245	0	0	0.1046	0	0	0	0	0	0	0	0	0	0	0.0827	0	0	0	0	0	0	0	0	0	outside promoter
chr1	25427991	25428232	<	CD	13.795	71.1156	3616681014	3	1.4283	1.7044	0.9801	1.8693	2.3025	4.2114	3.9126	1.0388	1.3551	4.657	2.8699	4.2776	0.6572	1.8605	2.674	2.1253	2.3821	1.7436	3.6471	0.909	1.2342	1.3375	1.6105	0.8784	1.3921	1.8299	2.0144	1.142	1.5059	4.8233	2.7203	1.0277	2.1994	3	0	outside promoter
chr1	25443913	25444273	>	D	11.4062	14.8315	2000979764	3	0.1448	0.088	0.1009	0.1279	0.5884	1.1463	0.6375	0.1349	0.2062	0.8593	0.4869	0.6878	0.0865	0.2466	1.6778	0.1465	0.759	0.9826	0.8918	0.083	0.0956	0.1718	0.1317	0.3563	0.6243	1.2679	1.6069	0.7323	0.0757	1.3634	0.4008	0.0593	0.1183	3	0	outside promoter
chr1	25455954	25456314	>	C	5.02787	1.6837	149923866	0	0	0	0	0	0	0.1038	0	0	0	0.1488	0	0	0	0	0.1675	0	0	0.3003	0.1857	0	0	0	0	0	0	0.0626	0	0.0747	0	0	0	0	0	0	0	outside promoter
chr1	25475183	25475543	<	CD	9.47939	14.8887	1520285931	2	0.0844	0.1979	0.3839	0.6061	1.155	0	0.4798	0.5158	0.5125	0.539	0.5122	0.4433	0.3961	0.4689	0	0.6346	1.0658	0.5318	0.7723	0.1791	0.1206	0.1655	0.4238	0.2806	0.4166	0	0	0.0806	0.2129	1.3108	0.5634	0.3502	0.3974	2	0	outside promoter
chr1	25525302	25525666	>	CD	1.03185	1.8572	34354386	0	0	0	0	0	0.1052	0.1591	0	0	0	0	0	0	0.0779	0	0.2108	0	0	0.1216	0.1445	0	0	0	0.1687	0	0	0	0	0	0	0	0	0.0774	0	0	0	outside promoter
chr1	25531386	25531746	<	C	13.6316	14.6991	2375209340	3	0.203	0.0974	0.2976	0.4661	0.7117	0	0.2206	0.3218	0.4662	0.3882	0.1569	0.3717	0.2927	0.2734	0	1.8356	0.7263	0.5186	1.0404	0.3093	0.384	0.2516	0.5356	0.1134	0.3196	0.0882	0	0	0.6614	0.4066	1.2734	0.1424	0.7702	2	0	outside promoter
chr1	25544204	25544408	<	D	8.8353	3.61501	656226373	1	0	0.1151	0	0.0659	0.0962	0.3193	0.2535	0	0	0.1432	0	0.1689	0	0.0673	0.2828	0	0	0.4904	0.1352	0	0	0	0	0.1055	0.135	0.2074	0.2964	0.2043	0.0676	0	0	0.0918	0	1	0	outside promoter
chr1	25566380	25566740	>	CD	9.21725	21.603	1646205115	2	0.7785	0.9984	0.2146	0.2727	0.6153	1.355	1.0525	0.3411	0.1947	1.1511	0.8428	0.9921	0.2257	0.6114	0.9388	0.4263	0.6746	0.4738	0.6594	0.2567	0.2126	0.4911	0.4764	0.5173	0.6954	1.1221	1.9963	0.7495	0.6222	1.1777	0.5626	0.4216	0.3662	3	7	outside promoter
chr1	25573074	25573290	<	CD	4.43344	1.50146	113351646	0	0	0	0	0	0	0	0.0834	0	0	0.125	0	0	0.0898	0	0	0	0	0	0	0	0	0	0	0	0	0.0643	0.1529	0.0772	0	0	0	0	0	0	7	outside promoter
chr1	25574183	25574546	>	CD	9.79554	6.34101	1088992971	2	0.1593	0.1711	0.2509	0.1764	0.2289	0.6836	0.3431	0.1757	0.193	0.5129	0.2367	0.351	0	0.1136	0.65	0	0.1765	0.1487	0.1502	0	0	0.0924	0	0.0915	0.1332	0.1782	0.3639	0.1852	0	0	0	0.084	0.0934	2	7	outside promoter
chr1	25656440	25656690	<	C	3.98011	13.3753	391369050	1	0.2765	0.4764	0	0	0.2715	0.3421	0.4298	0	0.2603	0.5928	0.4866	0.4873	0.1104	0.5572	0.2643	1.0212	0.9407	0.5504	0.6993	0	0.5521	0.5794	0.1803	0.415	0.5743	0.5967	0.6324	0.5186	0.3025	1.4559	0	0.252	0.0941	2	3	outside promoter
chr1	25663654	25663881	<	D	3.40691	29.273	419104920	1	0.7511	1.6927	0.3617	0.8767	0.5479	2.216	2.6674	0.9601	0.6067	2.9898	1.932	3.3113	0.2527	0.5643	0.503	0.4817	1.2042	0.3862	0.6984	0.1914	0.2501	0.256	0.3451	0.3936	0.7018	1.3029	1.8485	1.1635	0.2006	1.4736	0.4183	0.7446	0.3205	3	0	on promoter
chr1	25729504	25729864	>	D	8.57068	36.7677	1695911301	2	0.8412	0.5665	0.7558	0.7803	1.1453	2.0703	1.8936	0.6139	1.0204	2.5702	1.6761	2.6827	0.7882	0.6242	1.2685	1.2235	1.2629	1.0721	1.117	0.4723	0.6291	1.0204	0.9539	0.3395	0.6608	1.1154	1.4411	0.7798	0.7148	2.1054	1.9673	0.4438	0.9944	3	0	outside promoter
chr1	25768633	25768849	>	S	9.43793	1.60428	386705575	1	0	0	0	0	0.0684	0	0	0	0	0	0	0	0	0.1084	0	0.249	0.3004	0	0.0881	0	0	0	0	0	0.0697	0	0	0	0	0	0	0	0	0	0	outside promoter
chr1	25804010	25804226	>	S	2.58658	1.17518	46664316	0	0	0	0	0	0	0	0	0	0	0	0	0	0	0	0	0	0	0	0	0	0	0	0	0	0	0	0	0	0	0	0	0	0	0	0	outside promoter
chr1	25813152	25813425	>	C	7.52748	2.69559	408272000	1	0.0551	0.2766	0	0	0	0.1122	0.0907	0	0	0.1322	0.0921	0	0	0.0804	0.4209	0.0746	0.1342	0	0.1335	0	0	0	0	0.056	0.0781	0	0.1035	0.0795	0	0.2473	0	0.1813	0	1	0	outside promoter
chr1	25814056	25814416	<	C	15.574	9.90589	2145159021	3	0.1781	0.2277	0.288	0.235	0.6882	0.1163	0.3724	0.2406	0.2822	0.6129	0.3247	0.5553	0.2069	0.2043	0	0.4016	0.5076	0.6217	0.5586	0.1272	0.081	0.1666	0.2769	0.1955	0.2953	0.1029	0.0885	0.1029	0.2565	0.4564	0.1635	0.2877	0.3098	2	0	outside promoter
chr1	25828214	25828574	<	D	11.3766	7.00859	1434207412	2	0.1551	0.2483	0.1219	0.0998	0.2321	0.511	0.266	0.0809	0.1737	0.2888	0.1747	0.3595	0.1455	0.1605	1.9147	0.1038	0.2049	0.1149	0.3594	0	0	0.0838	0	0.086	0.1424	0.1843	0.2205	0.2169	0.1193	0.3862	0.1175	0.1248	0.0624	2	0	outside promoter
chr1	25830284	25830644	>	CD	12.8765	29.9691	2849802100	3	0.7936	0.7857	0.2349	0.2419	0.6625	2.4951	1.5914	0.2362	0.565	1.5858	1.5812	1.5009	0.2575	0.5259	2.2988	0.2863	1.4818	0.6586	0.3029	0.3608	0.3335	0.3602	0.4074	0.6994	0.9462	2.2332	3.2967	1.5377	0.2516	3.1026	1.0592	0.4153	0.7966	3	0	outside promoter
chr1	25847016	25847266	<	C	15.6	23.8113	2953295360	3	0.2666	0.2359	0.4771	0.4762	1.1425	0	0.5237	0.4478	0.5899	0.6825	0.7021	0.6938	0.2602	0.3981	0.1685	2.2126	1.1209	1.5937	1.1543	0.5607	0.3743	0.5074	1.1084	0.3328	0.5856	0.1129	0.0953	0.1092	0.7952	1.3513	1.3064	0.2887	1.1354	2	0	outside promoter
chr1	25850040	25850400	<	D	7.31566	14.5676	977050053	2	0	0	0	0	0.2182	0.6755	0.8911	0	0.0939	0	0	0	0.1447	0	3.1153	0.6498	0.9716	0.4856	0.8433	0	0	0	0	0.6173	0.8003	1.415	2.26	1.2579	0	0.9266	0.3519	0.3212	0	1	0	outside promoter
chr1	25859583	25859799	>	D	4.83742	2.59965	202812560	0	0	0	0	0	0.2884	0	0.1335	0	0.0996	0	0	0	0.1063	0	0	0.1044	0.3193	0.2574	0.1943	0	0.0904	0	0.219	0.0707	0.112	0	0	0	0	0.1608	0	0	0.1127	1	0	outside promoter
chr1	25868435	25868651	>	C	8.07909	1.84506	338695693	1	0	0	0	0	0	0.1385	0.3029	0	0	0	0.2275	0.115	0	0.0534	0	0	0	0	0.1189	0	0	0	0	0	0	0	0	0	0	0.1551	0	0	0	0	0	on promoter
chr1	25893070	25893430	<	CD	8.9287	3.83406	693025632	1	0	0.1216	0.0874	0	0.2947	0	0	0.0988	0.0832	0.3222	0.2973	0.1139	0	0	0.3654	0	0	0	0	0	0	0.3145	0	0	0	0	0	0.1034	0	0.8013	0	0.0723	0.4197	1	0	outside promoter
chr1	25899262	25899622	>	D	1.59205	16.5729	164107900	0	0.3649	0.4841	0.2416	0.2174	0.8431	0.976	0.5577	0.1976	0.3236	0.8905	0.2099	0.57	0.4877	0.3912	1.3837	0.4953	0.5018	0.503	0.7748	0.2901	0.0877	0.1882	0.2763	0.19	0.3202	0.5151	0.7322	0.4561	0.1998	0.987	1.2801	0.389	0.3787	3	0	outside promoter
chr1	25916758	25916974	>	S	7.22343	3.21864	431998392	1	0	0.0966	0	0.0589	0	0	0	0	0	0	0	0.1559	0	0.0586	0.1661	0.0877	0.2184	0.1618	0.1691	0.0868	0.2618	0.1992	0.1147	0.1135	0.1984	0.1641	0.1527	0.1512	0	0.1159	0.1913	0.0646	0	1	0	outside promoter
chr1	25935088	25935448	>	S	12.32	25.4314	2605767180	3	0.7282	0.8034	0.5306	0.5536	0.5215	0.8544	1.6889	0.1272	0.5237	1.1583	1.3031	1.3903	0.1473	0.4164	0.8735	0.7417	0.8962	0.7757	1.1297	0.6413	0.1076	0.3372	0.9658	0.209	0.4009	0.7286	1.0484	0.5119	0.9862	2.4001	1.7236	0.4864	1.0638	3	0	outside promoter
chr1	25937428	25937788	>	S	7.98111	6.49039	784017898	1	0.1124	0.2903	0.1262	0.1501	0.28	0.208	0.4516	0.1002	0.12	0.2652	0.4277	0.2874	0	0.2383	0.1497	0.2301	0.5489	0	0.086	0.0792	0	0	0.159	0.1716	0.2519	0.1076	0.2445	0.136	0	0.7143	0.1343	0.1718	0	2	0	outside promoter
chr1	25942605	25942965	>	S	5.11391	4.68334	326577398	1	0.0812	0.1186	0	0.1082	0.0875	0.2066	0.2316	0	0.0768	0.1315	0.1937	0.1338	0	0.0991	0.3921	0	0.1722	0	0.0741	0.1526	0	0	0.3045	0.0738	0.145	0.1903	0.2435	0.1975	0.0639	0.1338	0.3188	0.097	0.2331	2	0	on promoter
chr1	25945561	25945921	>	C	9.71491	24.4353	1859412850	2	0.6448	0.5798	0.4264	0.3853	0.6498	2.6814	1.0813	0.2004	0.454	1.7852	1.0432	1.2373	0.3002	0.4148	4.0777	0.4386	0.8441	0.8221	0.8309	0.4918	0.1392	0.3262	0.4922	0.3261	0.4459	0.7447	1.2526	0.6702	0.6902	1.738	0.567	0.2791	0.7085	3	0	on promoter
chr1	26019099	26019459	<	CD	2.63008	27.8274	306986554	1	0.7294	0.4709	0.3191	0.3554	1.0862	4.5699	2.1737	0.3034	0.4931	2.8311	2.8306	2.1149	0.2543	0.3236	3.6696	0.4257	1.8256	0.6026	1.1033	0.1801	0	0.1025	0.2553	0.455	0.4831	1.039	1.9288	0.9678	0.4418	1.6066	0.4514	0.191	0.1987	2	0	outside promoter
chr1	26027211	26027461	>	CD	0.00974	2.16526	21100788	0	0.0582	0.0718	0	0	0	0	0	0	0	0	0	0	0	0	0.8975	0	0.1092	0	0.0701	0	0	0	0	0	0	0.0716	0.1302	0.1373	0	0.1193	0	0	0	0	0	outside promoter
chr1	26070595	26070955	<	C	8.73643	16.1071	1364313405	2	0.4327	0.7551	0.0857	0.0618	0.2124	0.3788	0.595	0	0	0.3174	0.2746	0.3194	0	0.4363	0.8706	0.2116	0.8883	0.5276	0.3755	0.274	0.1423	0.2659	0.4383	0.4436	0.7804	0.9686	1.2368	0.75	0.5148	3.719	0.823	0.4035	0.2481	2	0	outside promoter
chr1	26081348	26081708	<	S	6.88224	2.73302	357573699	1	0	0	0.0715	0.1577	0.1123	0.3726	0.1398	0	0.1717	0.1551	0.2325	0.1457	0	0	0	0	0	0.1184	0.1536	0	0	0	0.1193	0	0	0	0	0	0	0.2268	0	0	0	1	0	outside promoter
chr1	26123321	26123681	<	S	10.7276	45.5038	2571481044	3	0.6189	1.0065	0.5858	0.9207	1.5284	2.3349	2.1679	0.6696	1.1426	2.772	2.022	2.1724	0.5848	1.055	1.762	1.1202	1.8503	1.3877	1.7822	1.0131	0.4785	0.8363	1.451	0.5334	1.0432	1.2987	1.2766	0.9234	1.3757	3.3951	2.3449	0.5921	1.2906	3	0	outside promoter
chr1	26124527	26124887	<	S	9.98933	14.8347	1652394611	2	0.2554	0.4771	0.256	0.2102	0.4236	1.3633	0.7388	0	0.1453	0.8042	0.495	1.0373	0.2034	0.3816	2.1608	0.3638	0.7794	0.4113	0.7481	0.1306	0.0853	0.0999	0.2038	0.2183	0.3885	0.5701	0.7576	0.628	0.2596	1.478	0.412	0.2835	0.0754	2	0	outside promoter
chr1	26136548	26136911	<	S	3.95171	4.57771	226901592	0	0	0	0.0688	0.1394	0.21	0.9529	0.5322	0.0993	0.1623	0.5272	0.2388	0.5931	0.0883	0.0678	0.2234	0	0	0	0.2534	0	0	0	0	0	0	0.0708	0.1309	0.1054	0	0	0	0	0	1	7	outside promoter
chr1	26137424	26137606	<	D	8.80103	71.3208	2021672100	3	1.1812	1.9951	1.0467	1.4714	3.0166	5.8007	5.246	1.2658	1.8617	5.5495	4.4198	5.8382	0.5865	1.6782	4.2966	1.1607	2.4333	1.4506	3.033	1.0081	0.4228	0.7969	1.5553	0.6326	1.0481	1.9726	3.4971	1.8602	0.9724	4.9216	2.668	0.898	2.4399	3	7	outside promoter
chr1	26140541	26140901	>	D	8.91048	4.49572	764563644	1	0	0	0.095	0.1019	0.2227	0.8028	0.832	0.1342	0.2334	0.2965	0.2857	0.4331	0	0.0556	0.112	0	0.0732	0	0.2421	0	0	0	0	0	0	0.0762	0.1203	0.1127	0	0	0	0	0	1	7	outside promoter
chr1	26163761	26164121	>	C	9.12632	9.25586	1176117492	2	0	0.0712	0.3372	0.2347	0.5492	0	0	0.2016	0.3512	0	0.1229	0	0.1566	0.1332	0	0.6447	0.7542	0.9554	0.5201	0.2685	0.5113	0.3171	0.2148	0.2192	0.4588	0	0.0924	0	0.1584	0.3514	0.8498	0.1259	0.2452	2	7	outside promoter
chr1	26201655	26201883	<	CD	10.8404	4.58971	1055992806	2	0.0868	0.173	0.1925	0	0.0931	0.352	0.3352	0	0.07	0.3277	0.2738	0.3189	0.1008	0.0737	0.1902	0	0.0944	0.1282	0.1285	0.1046	0	0	0	0.0782	0.103	0.196	0.2879	0.1302	0	0.2704	0	0.0863	0.0707	2	0	outside promoter
chr1	26221942	26222196	>	D	12.1337	64.8515	3210859568	3	1.2582	1.4408	1.1744	1.0758	2.5314	4.843	3.7264	0.8074	1.5857	4.19	3.3112	4.06	0.4133	1.0757	2.8992	1.4789	1.6557	1.2473	2.0017	1.1952	0.3249	0.6777	2.7494	0.809	1.5584	2.5991	3.9825	1.8241	0.9311	4.4855	2.8202	0.8095	3.1957	3	0	outside promoter
chr1	26231397	26231757	>	C	2.39068	1.68968	61149636	0	0.0642	0.0995	0	0	0.1452	0	0	0	0	0	0	0	0	0	0	0.1567	0.1577	0	0	0	0	0.0958	0.1074	0.0567	0.0927	0	0	0	0	0	0	0	0	0	0	on promoter
chr1	26324685	26324908	<	C	12.819	72.6143	3424251244	3	2.0562	2.8788	1.3323	1.5133	2.3966	5.2344	4.4278	0.9557	1.3727	4.9495	3.535	5.0757	0.5165	1.818	2.7294	1.0876	2.7448	1.3891	1.5663	1.3649	0.5608	1.3071	1.9727	0.8595	1.4949	2.5496	4.1325	2.2331	0.8377	5.5177	2.5189	1.3018	2.4073	3	0	on promoter
chr1	26330952	26331202	<	S	1.80368	3.54981	83913738	0	0.0615	0.1103	0	0	0.1168	0.1128	0.0945	0	0	0	0.119	0	0	0.0668	0.7388	0	0.3282	0.1669	0.238	0	0	0	0	0.1797	0.1878	0.16	0.2878	0.2339	0	0.3135	0	0	0	1	0	outside promoter
chr1	26336609	26336969	<	S	8.40881	6.52807	858988823	2	0.1104	0.0744	0.0689	0.0566	0.2695	0.5625	0.2143	0.101	0.0886	0.2296	0.1595	0.1769	0	0.0962	0.5236	0.3161	0.6092	0.7254	0.6951	0.0738	0.1165	0.1252	0	0.1621	0.2323	0.2313	0.2767	0.273	0.1206	0.3997	0.1828	0	0	2	0	outside promoter
chr1	26356406	26356766	<	D	2.90034	3.56128	134855133	0	0.0737	0	0.0668	0	0.1495	0	0.1828	0	0	0.184	0.1096	0.185	0	0.1868	0.3627	0.1892	0.3811	0.3913	0.752	0	0	0	0	0	0.0923	0	0	0.0899	0	0.2209	0	0.086	0	1	7	outside promoter
chr1	26361729	26361959	>	D	8.16696	7.19284	860839044	2	0.1113	0.0911	0.1683	0.07	0.1492	0.1951	5.4542	0.1081	0.1037	0.2469	0.1284	0.2159	0	0.06	0	0.0927	0.0794	0.1785	0.1685	0.0702	0	0.0964	0.1057	0.0535	0.0733	0.1026	0.1243	0.1188	0.1219	0.2801	0.1182	0.0673	0.3429	2	7	outside promoter
chr1	26362505	26362731	>	S	12.5897	81.741	3395663490	3	1.3825	2.2273	1.4714	1.6121	2.406	6.6868	5.4542	1.5959	2.0529	5.4405	5.0086	5.0359	1.0088	1.731	4.4574	0.9821	2.7221	0.9639	1.9707	1.912	0.5161	1.3504	3.2767	0.8079	1.2399	2.5477	4.4309	1.8285	0.6781	7.3956	2.4825	1.295	2.8259	3	7	outside promoter
chr1	26431538	26431706	>	S	13.6051	40.793	3234259875	3	0.6458	0.599	0.8463	0.9865	1.8613	0.7609	1.5371	0.3687	1.1944	1.8121	1.3519	2.0046	0.3313	0.9716	0.5411	1.913	1.5812	1.5842	1.4366	0.8617	0.5339	0.6731	1.62	0.5061	0.9017	0.6358	0.6049	0.3927	1.511	2.4703	2.1331	0.6275	1.945	3	0	outside promoter
chr1	26437384	26437600	>	C	2.9337	3.2793	129061450	0	0	0.0884	0	0.1123	0	0.3382	0.1752	0.0805	0	0.2301	0.4051	0.4243	0	0	0	0	0	0	0	0	0	0	0.1106	0	0.0681	0.114	0.1741	0.1349	0	0.1647	0	0	0	1	0	on promoter
chr1	26471613	26471973	<	C	12.5177	30.6215	2792802485	3	0.4994	0.4573	0.5323	0.588	1.5334	1.3901	1.6856	0.2631	0.6675	1.8871	1.1308	2.0612	0.2173	0.6545	0.6209	1.2301	1.0867	1.4947	1.4383	0.7759	0.3372	0.4091	1.2927	0.2678	0.6911	0.5448	0.3287	0.3362	0.9844	2.0932	1.6576	0.4643	1.6977	3	0	outside promoter
chr1	26488410	26488626	<	S	10.0406	10.2927	1438331451	2	0.2287	0.5435	0.1305	0.1082	0.1161	0.7142	0.2697	0.1139	0.1793	0.3848	0.6752	0.2613	0	0.2547	0.3215	0.0896	0.217	0.3033	0.8247	0.1678	0	0.1924	0.1418	0.1418	0.2438	0.6198	1.2465	0.4355	0	1.1026	0.2788	0.1688	0.2453	2	6	outside promoter
chr1	26490678	26491038	<	D	15.2399	29.4004	3122082940	3	0.3454	0.9732	0.5666	1.0052	0.3715	1.8244	1.2008	0.9644	1.1222	1.8828	1.4851	2.308	0.4705	0.3994	1.495	0.1719	0.217	0.5233	0.9875	0.4752	0.449	0.6172	0.8362	0.2005	0.2852	0.8772	1.86	0.7085	0.433	2.7267	1.0418	0.4476	1.2765	3	6	outside promoter
chr1	26496229	26496426	>	D	6.82016	56.1894	1285871160	2	1.0519	1.2674	1.0671	1.2412	2.0819	3.8851	3.5321	1.0931	1.3509	3.732	2.3581	3.6757	0.7491	1.4534	2.2363	0.9175	0.9435	0.6641	2.4329	1.1383	0.5258	0.9647	2.1409	0.5544	1.2586	1.936	2.7431	1.3142	0.4384	3.3431	2.2034	0.7996	2.3446	3	6	on promoter
chr1	26516790	26517165	>	S	8.17715	5.19889	722622900	1	0.1018	0.0892	0.0927	0	0.1727	0.2267	0.2235	0	0.1257	0.2589	0.1582	0.1975	0	0.2003	0.5633	0.1426	0.2851	0.4745	0.8133	0.1167	0	0	0.1984	0.0555	0.0696	0	0	0	0.1161	0.2234	0.1957	0.0594	0.1738	2	6	on promoter
chr1	26530457	26530817	>	C	6.30166	5.09077	468290158	1	0	0	0	0.0748	0.2924	0.5463	0.3945	0	0	0.2829	0.4072	0.3815	0	0.0626	0.6107	0	0.5178	0.3217	0.2803	0	0	0	0	0.0929	0.1586	0.1681	0.2313	0.1664	0	0.1817	0.1583	0	0.1003	1	0	outside promoter
chr1	26560348	26560546	<	C	10.8513	55.9233	2726897320	3	1.3545	1.5807	0.7278	1.3296	2.3827	3.5991	3.0675	1.2055	1.359	3.4351	2.5407	3.2884	0.5635	1.3248	2.4416	0.7092	1.9757	1.2289	1.0703	0.7548	0.6162	0.8355	1.4388	0.8332	1.4831	2.1302	3.0147	1.5989	0.7038	3.936	1.8123	1.1316	1.792	3	0	on promoter
chr1	26560796	26561156	<	D	2.77483	19.527	294570240	1	0.8067	1.1024	0.2173	0.3754	0.7257	1.9148	1.7036	0.3083	0.3396	1.7631	1.577	3.2884	0.1501	0.4183	0.597	0.197	0.6383	0.3724	0.2013	0.218	0.1575	0.4154	0.3852	0	0	0.0707	0.1063	0	0.2065	1.4648	0.3518	0.6582	1.792	2	0	on promoter
chr1	26561512	26561872	>	D	6.39882	5.01354	476257224	1	0.151	0.0996	0.0817	0.1118	0.2324	0.1586	0.4756	0.1325	0.1274	0.2803	0.3402	0.3522	0	0.1037	0	0.1046	0.5665	0.2234	0.2001	0	0	0.103	0.0995	0.0676	0.1264	0.0941	0.0792	0	0.0805	0.5174	0	0.1133	0.0761	2	0	on promoter
chr1	26602118	26602292	>	C	10.21	37.8625	2277596258	3	0.7582	0.8022	0.7768	0.8766	1.5842	1.5034	2.2361	0.5083	0.6703	2.5601	2.1231	2.0769	0.4948	0.6296	0.5616	1.2222	1.2474	1.3758	1.3461	0.7724	0.5907	1.0423	1.079	0.5308	0.8133	0.9017	0.7973	0.813	0.4973	2.6531	1.931	0.5455	1.6772	3	0	outside promoter
chr1	26602434	26602670	<	C	8.58902	8.72245	1029687275	2	0.1486	0.1432	0.1167	0.0742	0.1349	0.1831	0.1002	0.1122	0.0668	0.1513	0	0.1555	0	0.1223	0.167	1.2222	0.3236	0.3194	0.1965	0	0.1409	0.307	1.079	0.1524	0.2698	0.1251	0.0842	0.1565	0.1824	0.2286	0.2295	0.1165	1.6772	2	0	outside promoter
chr1	26606026	26606386	<	D	7.76543	12.7162	1022814864	2	0.2864	0.2107	0.2442	0.173	0.3268	0.6953	0.3301	0.2756	0.1888	0.4679	0.3294	0.5578	0.2399	0.2258	0.7784	0.4916	0.8815	0.4573	0.5256	0.1136	0.2147	0.183	0.2124	0.254	0.3793	0.5977	0.7616	0.5907	0.1248	0.8965	0.6698	0.1853	0.0951	3	0	on promoter
chr1	26611649	26611833	>	CD	14.1108	37.005	3226200286	3	0.7943	0.2408	0.7855	0.9584	1.4911	3.6133	2.5041	0.908	0.8374	2.8338	1.9205	3.3513	0.5218	0.4032	2.5199	0.3388	1.5389	1.1097	1.0212	0.2878	0.2192	0.4659	0.3949	0.5091	0.823	1.6706	2.4704	1.5913	0.3342	2.5608	1.4176	0.2173	0.7526	3	0	outside promoter
chr1	26612306	26612666	<	C	4.05647	12.5947	392228430	1	0.3326	0.1703	0.2464	0.2998	0.409	1.0421	0.5726	0.2327	0.2019	0.7187	0.27	0.9792	0.2418	0.2321	1.1798	0.2757	0.5796	0.8726	0.4735	0	0.0932	0	0.1372	0.2177	0.3768	0.5266	0.5411	0.701	0.1837	0.5384	0.1892	0.1129	0.1179	2	0	outside promoter
chr1	26648119	26648305	<	S	11.4483	50.1955	2863274960	3	0.8845	1.0616	1.0446	1.1242	1.693	3.2688	3.0885	1.1556	0.9452	3.2764	1.9693	3.808	0.3468	0.9157	2.0064	0.9484	1.6042	1.216	1.4458	0.9968	0.5154	0.6613	1.9903	0.4359	0.9318	1.3568	1.7484	0.9544	1.3595	3.2942	2.6358	0.8045	2.4298	3	0	outside promoter
chr1	26688182	26688386	<	S	11.6976	3.39685	960114828	2	0.0712	0.0894	0	0	0.1079	0.106	0.1217	0	0	0.1392	0	0	0	0.0933	0.1919	0	0.3488	0	0	0	0	0	0	0.1557	0.2172	0.2379	0.4857	0.3302	0	0.1767	0	0	0	1	0	outside promoter
chr1	26690387	26690601	<	S	13.9715	63.541	3600657493	3	0.9991	1.7645	1.225	1.1995	2.387	4.2789	3.6508	1.2644	1.8084	4.3637	2.9761	4.831	0.877	1.4451	3.1463	1.7146	1.3906	1.2754	2.2771	0.7781	0.3855	0.8201	1.4593	0.5528	1.1971	1.8559	2.7721	1.691	1.252	4.5372	2.2443	1.1064	2.137	3	0	outside promoter
chr1	26717982	26718342	<	S	12.4961	32.2113	2827602569	3	1.0616	1.261	0.2637	0.216	0.9551	1.9198	0.8054	0.2232	0.476	0.8941	1.2533	1.043	0.1484	1.3571	1.5443	1.2795	3.1524	1.4618	1.9247	0.1525	0.424	0.5769	0.3598	0.6432	0.9049	0.9529	1.3722	0.8428	0	4.4749	0.2477	0.9941	0.2465	2	0	outside promoter
chr1	26722838	26723054	<	S	6.20306	40.7047	1031791374	2	0.4879	1.002	0.6162	0.6099	1.873	2.6946	2.6097	0.592	0.9599	3.4953	3.6926	2.9447	0.5341	1.0553	1.8997	0.8612	2.5067	1.6688	1.154	0.2329	0.27	0.3815	1.097	0.7252	0.7353	0.7974	1.1623	0.6194	0.2366	4.5411	1.4805	0.7242	1.0247	3	0	outside promoter
chr1	26743610	26743795	<	S	14.5128	71.9195	3718837278	3	1.9797	3.3835	1.5429	1.4386	2.68	5.6906	4.4571	1.1799	1.8984	4.9581	2.9232	5.7026	0.9217	1.7509	3.4385	1.2683	2.3466	1.1953	2.0313	0.6311	0.6238	1.1359	0.9459	0.8889	1.3089	2.5931	3.4816	1.7846	1.1093	4.4101	1.7236	1.4298	1.8453	3	0	outside promoter
chr1	26796798	26797158	<	D	8.61367	17.5171	1372234440	2	0.3688	0.3011	0.4708	0.5595	1.0319	0.3949	0.809	0.3111	0.4905	0.8486	0.6297	1.0549	0.2349	0.4502	0.2313	0.7968	0.7414	1.2237	1.1622	0.2412	0.3376	0.1639	0.2533	0.2295	0.4484	0.2267	0.1803	0.199	0.4189	0.9758	0.626	0.3444	0.4814	3	7	on promoter
chr1	26826740	26826939	>	CD	10.4414	52.8907	2552916856	3	0.791	1.6214	1.193	1.3467	1.623	3.4863	3.8303	1.3595	1.0228	3.6847	2.4151	4.0547	0.6694	0.9778	2.9878	0.6433	1.3289	0.7875	1.3991	0.9769	0.4801	0.9222	1.6787	0.4433	0.83	1.6137	2.8177	1.3579	0.593	4.1236	1.8197	0.9488	2.3401	3	7	outside promoter
chr1	26857663	26858023	<	CD	8.40355	11.9327	1139384142	2	0.2588	0.199	0.0661	0.1802	0.3441	0.5966	0.3301	0	0.1688	0.5718	0.7229	0.2224	0.0813	0.3948	1.0044	0	1.0556	0.6238	0.4282	0.1643	0	0.488	0.2544	0.2838	0.3475	0.4579	0.8029	0.4734	0.2104	1.7516	0.5453	0.0819	0.0888	2	0	on promoter
chr1	26864476	26864836	>	D	9.51567	11.6413	1388998600	2	0.1989	0.3386	0.3439	0.2288	0.3681	0.7949	0.5556	0.257	0.14	1.2238	0.8446	1.0214	0	0.1968	0.4261	0.1485	0.5696	0.4009	0.3226	0.1052	0	0.1127	0.2306	0.2353	0.3709	0.3547	0.539	0.3503	0	0.5701	0.2308	0.1576	0.3721	2	0	outside promoter
chr1	26865205	26865565	>	S	10.8678	18.9028	2042837640	3	0.3467	0.3825	0.5211	0.3637	1.1356	1.8931	1.3777	0.2119	0.5681	1.2676	0.7666	1.7586	0.2359	0.3971	1.3212	0.6202	0.8841	0.6224	0.5321	0.1969	0.1857	0.2131	0.329	0.2144	0.3607	0.5527	0.6562	0.537	0.2942	1.5742	0.289	0.3821	0.2143	3	0	outside promoter
chr1	26868011	26868215	>	S	7.86351	2.7445	443782144	1	0	0	0.089	0.0894	0.1309	0.2718	0.2034	0	0	0.3	0.4109	0.2041	0	0	0.1274	0	0.0737	0	0	0	0	0	0	0	0	0	0	0	0	0.148	0	0	0.0723	1	0	outside promoter
chr1	26868409	26868625	>	C	6.46898	8.14011	628090624	1	0	0.0745	0.1872	0.2939	0.5026	0.7836	0.6692	0.2163	0.2047	1.1774	0.7821	0.7344	0.112	0.0567	1.1679	0.1189	0.1792	0.1805	0.5142	0.0689	0	0	0.1095	0	0.0578	0	0.1446	0.0958	0	0.1834	0.2295	0	0.1356	2	0	outside promoter
chr1	26869634	26869850	<	C	2.20984	1.23809	42117901	0	0	0	0	0	0	0	0	0	0	0.0949	0.0982	0.109	0	0	0	0	0	0	0	0	0	0	0	0	0	0	0	0	0	0	0	0	0	0	0	outside promoter
chr1	26910615	26910975	<	D	7.82479	7.7593	830766288	1	0.1054	0.4438	0.0976	0.1746	0.3288	0.9299	0.2653	0.1357	0.1774	0.6365	0.2683	0.4109	0.077	0.1938	0.9913	0.1611	0.4518	0.1398	0.9916	0	0	0	0	0.0759	0.0943	0.1307	0.155	0.2103	0.144	0.4604	0	0.0947	0	2	0	outside promoter
chr1	26924036	26924396	>	D	8.19748	9.32924	982671088	2	0	0	0.2493	0.2555	0.4821	0	0	0.09	0.2956	0	0	0	0.1473	0.1548	0	1.54	0.9079	0.5773	0.4042	0.5522	0.1184	0.0854	0.7926	0.0691	0.1636	0	0	0	0.1334	0	0.8114	0	0.7436	1	0	outside promoter
chr1	26928837	26929197	>	C	11.1465	25.162	2313285502	3	0.12	0.2236	0.4849	0.5029	0.9996	0	0	0.3383	0.8158	0.1362	0.2583	0.3412	0.2295	0.5776	0	1.8325	1.3562	1.386	0.8245	0.9825	0.6149	0.6059	1.7528	0.2376	0.5559	0	0	0	0.9295	0.6551	2.4757	0.2495	2.2776	2	0	outside promoter
chr1	26935462	26935678	<	CD	1.16858	2.4201	46015144	0	0	0	0.0977	0.1285	0.2035	0	0	0	0.1156	0	0.1213	0.104	0	0.0772	0	0.1025	0.0936	0.1053	0.3202	0	0	0	0.1705	0	0.0567	0	0	0	0	0	0	0	0.1362	1	0	outside promoter
chr1	26946792	26946996	>	CD	10.6019	21.0237	2040096250	3	0.3977	0.5468	0.5648	0.5488	0.475	1.2883	1.3829	0.4874	0.4913	1.4347	0.955	1.6649	0.425	0.397	0.5888	0.3657	0.7322	0.4457	0.5539	0.3094	0.2986	0.4494	0.5839	0.1711	0.3131	0.6417	0.9762	0.8428	0.3945	1.0437	0.7252	0.4073	0.5013	3	0	outside promoter
chr1	27003991	27004241	<	CD	8.18329	34.6272	1542318545	2	0.781	0.6964	0.4315	0.3184	1.209	1.278	1.3938	0.3128	0.2438	1.909	1.7014	1.3085	0.188	0.7921	0.7471	0.818	1.947	0.4839	0.8362	0.7762	1.1479	1.6496	0.8217	0.8437	1.4385	1.2027	0.9472	0.648	0.9007	2.4179	1.8373	0.5504	0.6851	3	0	outside promoter
chr1	27018967	27019327	>	CD	1.30548	5.12138	82399842	0	0.1444	0.2061	0.144	0.0867	0.1171	0.3407	0.2429	0.1294	0.1224	0.421	0.138	0.3064	0	0.0993	0	0.116	0.0904	0	0.1436	0.1648	0.0802	0	0.1867	0.0546	0.111	0.186	0.2588	0.1343	0	0.3319	0	0.1356	0.0886	2	0	outside promoter
chr1	27045788	27046004	<	CD	9.34295	2.02066	465474900	1	0	0	0	0	0	0	0	0	0	0	0	0	0	0	0	0	0.2033	0.135	0.1099	0	0.1894	0.152	0.0993	0.1256	0.2069	0	0	0	0	0	0.2254	0	0	0	0	outside promoter
chr1	27050040	27050256	>	CD	0.477914	1.75544	23352453	0	0	0.0793	0	0.0617	0.0798	0.1277	0.1291	0	0	0.1285	0.1546	0	0	0	0	0.0847	0	0	0	0	0	0	0	0	0	0	0	0	0	0.1379	0.1285	0	0.0673	1	0	outside promoter
chr1	27077009	27077213	<	CD	7.55746	1.68259	278957052	1	0	0	0	0	0.137	0.1074	0	0	0	0.1861	0	0	0	0	0	0.0754	0.2349	0.1928	0.1062	0	0	0	0	0.0695	0.1036	0	0.0749	0	0	0.1278	0	0	0	1	0	outside promoter
chr1	27113869	27114085	>	CD	1.2895	1.5136	32878194	0	0	0	0	0	0	0.17	0.1433	0	0	0.1284	0	0.1346	0	0	0	0	0	0	0	0	0	0	0	0	0	0	0	0	0	0	0	0	0	0	0	on promoter
chr1	27114581	27114831	<	C	2.41335	1.42955	52948960	0	0	0	0	0	0	0	0	0	0	0	0	0	0	0	0	0	0	0	0	0.1071	0	0	0	0	0	0	0	0	0	0	0	0	0.1224	0	0	on promoter
chr1	27115736	27115935	<	S	10.1467	45.1055	2357454364	3	0.9318	1.2945	0.6205	0.7005	1.1183	2.3296	2.7343	0.4904	0.8051	2.6648	1.8501	3.1141	0.2493	0.7731	1.6574	1.2286	1.8473	1.5553	0.9621	0.9847	0.699	0.9991	1.4135	0.6402	1.0997	1.4947	2.0446	1.2254	1.1241	3.5504	2.269	0.6728	1.8401	3	0	on promoter
chr1	27116974	27117190	<	D	7.74522	1.31375	230253831	0	0	0	0	0	0	0	0.0956	0	0	0.1069	0.115	0	0	0	0	0	0	0	0	0	0	0	0	0	0	0	0	0	0	0	0	0	0	0	0	outside promoter
chr1	27136612	27136782	>	D	11.8456	27.7802	2563594544	3	0.5223	0.4046	0.4263	0.3721	1.1977	0.45	1.0477	0.5109	0.5526	1.4765	0.549	1.4374	0.336	0.6041	0.342	1.3377	0.8078	1.5364	0.959	0.6987	0.5656	0.7932	1.2833	0.3201	0.7013	0.3233	0.1808	0.2676	0.9658	1.0794	2.0002	0.5149	1.508	3	0	outside promoter
chr1	27147213	27147573	>	S	7.56253	7.29082	761403500	1	0	0	0.3342	0.2597	0.7429	0.1088	0.2928	0.1721	0.4305	0.4594	0.3988	0.367	0.151	0	0	0.2056	0.4692	0.4722	0.3892	0.0733	0	0	0.294	0.0726	0.1544	0	0	0	0.1978	0	0.2496	0	0.4615	2	0	outside promoter
chr1	27152865	27153225	>	C	2.0978	18.8892	217791544	0	0.2533	0.5041	0.5555	0.5325	0.3831	0.8633	0.8223	0.7205	0.5102	1.0543	0.8143	1.0891	0.333	0.3038	0.844	0.2237	0.8316	0.1939	0.6537	0.2205	0.275	0.7658	0.3487	0.1088	0.2812	0.5942	0.9454	0.6266	0.2691	0.8146	0.7727	0.2646	0.5595	3	0	on promoter
chr1	27155850	27156066	<	C	7.39656	2.80088	407353412	1	0	0	0	0	0	0.1603	0.2129	0	0	0.1877	0.175	0	0	0	0.1896	0	0.1165	0.1153	0	0	0	0	0	0.1269	0.1397	0.1694	0.2668	0.1507	0	0.2153	0	0	0	1	0	outside promoter
chr1	27160103	27160463	<	S	6.67158	6.90525	608553516	1	0	0	0.3265	0.2063	0.6156	0.3653	0.7775	0.0865	0.3048	0.7248	0.5816	0.5269	0.157	0	0	0	0.075	0	0	0.226	0	0	0.2898	0	0	0	0	0	0	0	0.2004	0	0.5091	1	0	outside promoter
chr1	27165148	27165508	<	D	5.00983	1.96492	169868998	0	0	0	0.0809	0.0703	0.1215	0.1534	0.1892	0.0768	0	0.1603	0.1799	0.1376	0	0	0	0	0	0.1096	0.0697	0	0	0	0	0	0	0	0	0	0	0	0	0	0	1	0	outside promoter
chr1	27177785	27178145	>	D	8.67343	3.59213	632048175	1	0.0774	0	0	0	0.1377	0.2139	0.1269	0	0.07	0.2029	0	0.1426	0	0.08	0.4383	0.0895	0.3325	0.1167	0.1581	0	0.0814	0	0	0.0873	0.1216	0.1397	0.1872	0.1681	0	0.9485	0	0.0674	0	1	0	outside promoter
chr1	27179653	27179869	>	C	13.679	48.3928	3380440349	3	0.5611	0.9521	0.5979	0.5748	1.7768	3.4497	2.4558	0.3338	0.7235	3.2393	1.9096	2.8132	0.4231	0.9387	1.9494	1.505	2.238	1.1864	2.1605	0.7631	0.9213	1.0677	1.2973	0.7262	1.2726	1.9285	2.0887	1.2197	1.0562	4.8631	2.3694	0.6021	1.7328	3	0	outside promoter
chr1	27187754	27187958	<	C	7.527	2.91112	430121692	1	0.0639	0.1	0	0	0.0895	0	0	0	0	0	0	0	0	0.1089	0.1727	0.157	0.3116	0.1497	0.1994	0	0	0	0	0.1497	0.2603	0.1547	0.0845	0.1091	0	0.2552	0	0.1357	0	1	0	on promoter
chr1	27189228	27189588	<	S	7.9763	15.6078	1156645456	2	0.4722	0.1123	0.2792	0.3684	0.7676	1.2263	0.5635	0.1934	0.3981	0.8005	0.5195	0.8157	0.1595	0.1687	1.4962	0.1378	0.9483	0.5006	0.5554	0.1187	0.1131	0.1348	0	0.3246	0.4881	0.871	1.1565	0.7016	0.1037	2.293	0.5647	0.1104	0.0919	2	0	on promoter
chr1	27204475	27204835	<	S	13.8199	22.2199	2755613560	3	0.3229	0.3014	0.4418	0.3686	0.8291	0.1847	0.4999	0.2722	0.5891	0.8254	0.3157	0.7174	0.3324	0.4424	0.2284	1.0239	0.5558	1.4479	0.8412	0.5912	0.6508	0.8522	1.0848	0.25	0.5693	0.2572	0.1324	0.1622	0.8971	0.7579	1.9726	0.2493	1.3413	3	0	outside promoter
chr1	27213626	27213986	<	S	12.6407	5.70354	1442342252	2	0.0684	0.1142	0.2697	0.1373	0.2684	0	0.086	0.1023	0.2488	0.1056	0	0.1329	0	0.1503	0	0.5775	0.4334	0.4256	0.2652	0.1663	0.2922	0.242	0	0.1138	0.208	0	0	0	0.2347	0.2442	0.4093	0.1068	0.1636	2	0	outside promoter
chr1	27286704	27287072	<	D	4.06451	2.73567	167261380	0	0	0	0	0	0.12	0	0	0	0	0	0	0.1309	0.0999	0	0.3462	0	0	0	0.1377	0.1451	0.0837	0	0	0.0468	0.1013	0.1597	0.186	0.2126	0	0.1352	0.2215	0	0.1134	1	1	outside promoter
chr1	27293377	27293737	>	CD	8.9169	44.406	1904362488	3	1.0823	1.6602	0.4397	0.4712	1.0929	1.6015	1.193	0.2238	0.5143	2.3008	1.2123	1.3645	0.5436	1.3763	1.8673	1.9563	2.4576	1.3027	1.8063	0.6488	0.9107	1.2759	0.7602	0.8309	1.3956	1.566	1.6056	1.0928	1.2655	3.9981	1.3644	1.0253	0.4926	3	1	outside promoter
chr1	27318200	27318416	<	CD	1.79937	3.56709	84091683	0	0.156	0.414	0.084	0	0	0.4601	0.1607	0	0	0.2535	0.3137	0.2297	0	0	0	0	0	0.2268	0.2974	0	0	0	0	0.0496	0	0.0772	0.1036	0.0813	0	0.1369	0	0	0	1	1	on promoter
chr1	27324225	27324405	>	D	15.6063	52.7574	3638458845	3	0.5845	0.6118	0.8709	1.1241	2.6692	4.2003	3.0662	0.8662	1.1665	3.8362	2.5498	3.5011	0.4571	0.9423	2.1527	1.5627	2.2423	1.0787	2.1282	0.8273	1.0541	1.62	1.371	0.5962	1.052	1.8799	2.4467	1.1073	0.6846	4.4766	1.1692	0.5707	1.6653	3	1	outside promoter
chr1	27371094	27371294	>	S	12.8588	79.6727	3457684452	3	1.4155	1.9387	1.4719	1.3998	3.1846	4.5709	3.8294	0.9625	1.5848	4.9268	2.291	4.4607	1.0285	1.4961	3.0399	1.3719	2.1061	1.0678	2.9941	1.7692	1.2642	2.5147	3.0011	0.7305	1.4079	2.4035	2.7918	1.4834	1.7117	4.4216	3.5466	1.0331	3.5222	3	0	outside promoter
chr1	27372481	27372680	>	C	15.3388	47.5813	3545791699	3	0.7678	0.6192	1.5244	1.1826	1.7929	2.5826	2.2467	0.8393	1.2825	2.9018	1.6911	2.9885	0.6029	0.7308	1.7808	1.0561	1.4905	0.7621	1.4531	0.8561	0.9162	1.7832	1.0114	0.4974	1.0066	1.6779	2.148	1.0432	0.9922	2.0481	1.8653	0.6223	1.5185	3	0	outside promoter
chr1	27423977	27424172	<	C	14.5688	60.782	3651279275	3	0.7926	1.1711	1.05	1.0341	2.3041	4.4295	3.297	0.9616	1.1002	3.8052	2.5759	4.0294	0.3526	1.0866	2.7626	1.3344	2.0658	1.2717	2.1599	1.1317	0.8953	1.0623	2.5773	0.566	1.1746	1.8207	2.9728	1.3886	1.1823	4.7737	3.6432	0.795	2.6533	3	2	outside promoter
chr1	27425914	27426130	<	D	0	1.20463	6101890	0	0	0	0	0.0617	0	0	0	0	0	0	0	0	0	0	0	0	0	0	0.1048	0	0	0	0	0	0	0	0	0	0	0	0	0	0	0	2	outside promoter
chr1	27429262	27429468	>	CD	12.6886	78.2557	3412238353	3	1.0341	1.4259	1.2311	1.5857	2.8257	5.8442	4.5182	1.4283	1.8711	5.5504	3.5684	5.3679	0.7941	1.4859	3.8117	1.2789	2.713	1.5285	3.1521	1.1903	1.4398	2.1893	2.2718	0.6081	0.9206	1.9095	2.9546	1.4257	1.1875	5.8787	3.7854	0.8853	3.0872	3	2	outside promoter
chr1	27435634	27435994	<	CD	10.9859	11.2356	1707517820	2	0.1478	0.1153	0.1074	0.1698	0.3675	0.9796	0.47	0.1092	0.2495	0.5696	0.1641	0.501	0.1534	0.133	1.1664	0.3042	0.8709	0.5402	1.5136	0	0	0.1357	0	0.1868	0.4468	0.4478	0.4518	0.5088	0.1434	0.6015	0.3564	0.1244	0.0882	2	2	outside promoter
chr1	27438576	27438936	>	CD	3.26176	15.2475	323942112	1	0.2004	0.1756	0.2085	0.2977	0.6031	1.6019	1.9891	0.2227	0.2819	1.8279	1.5381	1.209	0.1055	0.3598	0.2122	0.3123	0.699	0.1036	0.4856	0	0.1083	0.1515	0.6364	0.1375	0.2096	0.2356	0.294	0.1945	0.1146	2.2126	0.8727	0.2356	0.7241	2	2	outside promoter
chr1	27462427	27462787	<	C	5.07502	3.39704	262918480	1	0.0717	0	0.0786	0	0.1612	0.2092	0.1099	0	0.111	0.2594	0	0.2239	0.1034	0	0.8852	0	0.1903	0.1227	0.2383	0	0.085	0	0	0.0568	0.1006	0.1124	0.1398	0.1448	0.0649	0	0	0	0	1	0	outside promoter
chr1	27481582	27481802	<	D	3.41174	37.6928	450002470	1	0.6606	0.7383	0.693	0.9483	1.4916	2.5976	2.475	0.3683	0.934	2.9385	1.4135	3.0482	0.2827	0.6541	1.8295	0.7762	1.155	0.6437	1.0718	0.9275	0.7097	1.5164	1.1488	0.3575	0.6564	1.2966	1.5262	0.9003	1.0461	2.026	1.8226	0.4964	0.9784	3	0	on promoter
chr1	27524472	27524722	>	CD	12.8879	30.2041	2859546504	3	0.3203	0.2773	0.5568	0.7057	1.4343	0	0.324	0.5108	0.8096	0.5196	0.5857	0.8005	0.3619	0.531	0	1.7611	0.8153	1.6919	1.3014	0.7925	0.9165	1.2787	1.2103	0.4098	0.637	0.0815	0.1692	0.1118	1.3226	1.1529	1.8848	0.4182	1.7079	2	0	outside promoter
chr1	27611289	27611422	<	CD	12.1457	42.403	2957663025	3	1.0128	0.9936	0.7256	0.9674	1.5308	2.1557	1.8258	0.8891	0.9014	2.7193	1.6649	2.6185	0.4354	0.8758	1.3445	1.1434	1.4999	1.3512	1.6254	0.7018	0.6622	1.1359	1.2833	0.5592	0.7988	1.0561	1.1783	0.5901	1.0502	2.6887	1.7711	0.6551	1.7172	3	4	outside promoter
chr1	27623222	27623582	>	D	13.736	38.4443	3205579695	3	0.7157	0.63	0.526	0.7016	1.2432	3.0176	2.0199	0.5914	1.0625	2.7394	1.7176	3.3864	0.4076	0.784	2.2675	0.8525	1.4873	1.1528	1.468	0.7359	0.7933	1.1616	0.8159	0.3421	0.5298	1.0889	1.6115	0.846	0.896	3.0432	1.6364	0.4708	1.0741	3	4	outside promoter
chr1	27627352	27627574	>	S	13.1361	102.041	3.54998e+09	3	1.8239	1.9645	1.2532	1.0988	4.2527	8.5714	6.0893	1.5794	1.726	7.8646	5.3299	7.2014	0.8517	1.9902	5.1608	2.296	3.8658	1.4221	2.8637	1.8549	1.0719	1.8705	2.7114	1.217	2.0509	3.6809	5.4259	2.6705	1.2974	8.6329	4.3202	1.3894	3.5945	3	4	outside promoter
chr1	27659343	27659559	>	S	8.10417	41.2599	1591704542	2	0.6019	0.8756	0.5726	0.9669	1.3753	3.4604	2.3647	0.5617	1.0498	3.226	1.6857	3.1319	0.6418	0.6592	3.2641	0.6804	1.1624	0.9029	1.9009	0.581	0.6011	1.0624	0.8975	0.4936	0.7623	1.349	2.1576	1.1576	0.4262	3.66	1.291	0.6563	1.2822	3	0	outside promoter
chr1	27684078	27684268	>	C	17.1808	56.8341	3727980000	3	0.8296	0.9439	1.1459	1.2164	2.8276	5.404	4.0324	1.0802	1.1307	4.4223	2.9141	3.8751	0.6314	0.8432	2.6962	1.0099	1.7992	0.9208	2.375	1.0147	0.8746	1.4166	1.8088	0.3987	0.6971	1.152	1.7338	1.3356	0.9419	4.2064	2.8571	0.5098	2.125	3	0	outside promoter
chr1	27686330	27686690	<	CD	4.663	1.52762	122873084	0	0	0	0	0	0	0.1077	0	0	0	0	0.1607	0.1457	0	0	0.1271	0	0	0	0	0	0	0	0	0	0	0	0	0	0	0	0	0	0	0	0	outside promoter
chr1	27692938	27693298	>	D	5.38311	14.5115	609640954	1	0.2638	0.4098	0.2893	0.4038	0.3333	0.6817	0.8164	0.4208	0.3942	0.7619	0.428	0.9165	0.2128	0.3065	0.4555	0.1304	0.4079	0.3797	0.7062	0.1291	0.4743	0.8162	0.2329	0.095	0.2658	0.4247	0.4491	0.4706	0.3288	0.706	0.4771	0.3061	0.2434	3	6	on promoter
chr1	27699388	27699748	>	C	0.953315	4.23712	60513575	0	0.0774	0	0	0.0805	0.1237	0.183	0.0962	0	0.1479	0.2395	0	0.1426	0	0.1154	1.0642	0.215	0.2842	0.2504	0.5891	0.1333	0	0.0846	0	0	0.0628	0.1214	0.1973	0.1313	0	0.1866	0	0	0	1	6	on promoter
chr1	27714991	27715197	<	C	12.9247	51.9313	3283407792	3	0.7469	0.767	0.9964	1.2091	2.2813	2.6783	2.8691	0.9721	0.9665	4.1471	2.5336	3.8663	0.6853	0.8117	1.3547	1.7039	1.7221	1.7329	1.9756	0.8681	1.0572	1.0546	1.3541	0.587	1.0742	1.0013	0.7567	0.8421	0.9161	3.9427	1.858	0.6484	2.0305	3	6	outside promoter
chr1	27718127	27718331	<	D	0	3.65953	1.53569e+07	0	0	0.101	0.1443	0.0601	0.155	0.2804	0.1667	0	0	0.1685	0.1248	0.1987	0	0.0681	0.2176	0.1016	0.1056	0	0.1104	0.1143	0	0	0.141	0.048	0.0657	0.1438	0.2741	0.1393	0	0.3115	0	0.0645	0.0641	2	6	on promoter
chr1	27718712	27719072	>	D	11.9942	16.5905	2216261664	3	0.304	0.3726	0.3675	0.5673	0.501	0.8416	0.7758	0.4287	0.5087	0.8912	0.5134	0.9664	0.1876	0.2467	0.6381	0.2064	0.3306	0.6107	0.5686	0.2412	0.3289	0.7537	0.4381	0.1292	0.2873	0.4663	0.666	0.3688	0.484	0.8662	0.4137	0.3097	0.7382	3	6	on promoter
chr1	27719322	27719682	>	C	5.86573	4.18657	372230895	1	0.1662	0.1771	0.1146	0.0923	0.1499	0.2599	0.1467	0	0.1214	0.1155	0.1293	0.1215	0	0.1608	0.482	0.1541	0.0939	0.2126	0.3866	0.0726	0	0	0	0	0.0632	0	0.1721	0.118	0	0.3549	0	0.1181	0	2	6	on promoter
chr1	27721959	27722174	<	CD	16.0161	48.0932	3585103210	3	0.6188	0.7622	1.0862	1.1636	1.7172	2.5565	2.2487	1.2513	1.2265	2.6857	1.7211	3.6154	0.6708	0.7787	1.8884	0.7887	1.3917	0.9746	2.0194	0.8911	1.0511	1.5399	1.6301	0.3948	0.7524	1.2173	1.7753	0.8949	0.8665	2.3961	1.6449	0.5857	2.2186	3	6	outside promoter
chr1	27728838	27729198	>	D	12.9105	20.0912	2535432920	3	0.2634	0.6014	0.2738	0.3565	0.3465	0.9409	0.9683	0.2797	0.2302	0.8825	0.8598	0.7648	0.0808	0.428	1.7364	0.5365	0.6121	0.3951	0.3461	0.5111	0.2784	0.364	0.7012	0.3342	0.5205	1.0563	1.8085	0.8737	0.31	2.3226	0.955	0.4163	0.4372	3	6	outside promoter
chr1	27729467	27729827	>	S	5.25395	8.17309	460017250	1	0.0667	0	0.2974	0.2898	0.597	0.4345	0.4881	0.2267	0.4396	0.6043	0.3733	0.6885	0.1401	0.0969	0	0.3394	0.2656	0.2456	0.5712	0	0.0832	0.1237	0.3296	0	0.0782	0.0784	0	0	0.0988	0.2804	0.1923	0	0.5538	2	6	outside promoter
chr1	27743076	27743326	>	C	10.7424	20.2943	2056161456	3	0.5326	0.6133	0.272	0.5085	0.7819	0.4585	0.967	0.2873	0.3881	1.3188	0.628	1.2409	0.2565	0.5273	0.4684	0.9293	1.0125	1.3485	0.8351	0.2581	0.4229	0.5119	0.4416	0.4109	0.7078	0.3955	0.2454	0.3437	0.4494	1.0905	0.6946	0.3408	0.6022	3	0	outside promoter
chr1	27755054	27755270	<	CD	4.02201	1.35741	90861912	0	0	0	0	0	0	0	0	0	0	0	0.1096	0	0	0	0	0	0	0.1375	0	0	0	0	0	0	0.0857	0.1116	0	0	0	0	0	0	0	0	0	outside promoter
chr1	27757837	27758053	>	D	4.12976	1.36868	94802435	0	0	0	0	0.0634	0	0	0	0	0	0	0	0	0	0	0	0.082	0.0786	0.126	0.0691	0	0.1219	0	0	0	0.1031	0	0	0	0	0	0	0	0	0	0	outside promoter
chr1	27834795	27835155	>	C	6.6275	4.03467	440700624	1	0.1071	0.1054	0.0694	0.1102	0.1506	0.1629	0.09	0	0.0677	0.1315	0.2005	0.1833	0	0.0799	0.301	0	0.4049	0.2921	0.3702	0	0.1904	0.2358	0	0.0884	0.1162	0.0757	0.0722	0.1184	0	0.4715	0.1008	0.098	0	2	0	outside promoter
chr1	27849665	27849869	<	CD	3.89867	6.55602	274866584	1	0.1947	0.2433	0	0.1173	0.1523	0.2818	0.1931	0.0853	0	0.3036	0.2343	0.2816	0	0.1	0.9417	0.1252	0.6485	0.4451	0.8599	0	0	0.0811	0.2416	0.0688	0.082	0.0887	0.1632	0.1395	0	0.705	0.2307	0.0958	0.1297	2	0	outside promoter
chr1	27873758	27874118	>	D	6.17851	3.94588	388508868	1	0.0963	0	0	0	0.0865	0.3236	0	0	0.0901	0.1599	0	0.1096	0	0.1095	1.3937	0	0.4694	0	0.2616	0	0	0.0942	0	0.0545	0.0929	0.1585	0.2509	0.2484	0	0.2191	0	0	0	1	0	outside promoter
chr1	27883317	27883516	>	S	8.19585	47.4099	1674622320	2	0.7045	0.8819	0.8477	1.1412	1.7986	3.0924	2.208	0.8515	1.208	2.9927	2.0797	2.95	0.5997	0.7268	2.0997	1.0525	2.242	1.3796	1.8341	0.714	0.791	1.3254	1.0893	0.4303	0.5873	1.0858	1.52	0.8519	0.9937	4.4235	3.3751	0.5781	1.0465	3	0	outside promoter
chr1	27895038	27895398	>	C	9.99692	19.8227	1828069979	2	0.2126	0.2748	0.3994	0.8375	0.6172	1.0255	1.0374	0.6807	0.7705	0.9665	0.5918	0.99	0.3974	0.278	1.0545	0.2957	0.4355	0.4627	0.7131	0.3169	0.3212	0.6476	0.4585	0.1151	0.3056	0.4761	0.527	0.5785	0.4954	0.9529	0.8588	0.1755	0.8532	3	0	outside promoter
chr1	27901816	27902176	<	CD	7.47825	5.72222	6.57666e+08	1	0.1666	0.2712	0	0.0677	0.1186	0.4194	0.1488	0	0.1738	0.2911	0.2585	0.2871	0	0.1714	0.7978	0.1767	0.1342	0.1732	0.1649	0.0872	0	0.0873	0.1075	0	0.099	0.1241	0.2468	0.094	0	0.5642	0.2401	0.2293	0.1103	2	0	outside promoter
chr1	27902443	27902803	>	D	7.27271	7.67595	733798197	1	0.1457	0.2073	0.1274	0.1576	0.1846	0.8071	0.3408	0.1551	0.1161	0.5815	0.9059	0.5838	0.0889	0.08	0.1904	0	0.1256	0.0999	0	0.119	0	0.1954	0.2172	0.0622	0.1204	0.2681	0.385	0.1258	0	0.7028	0.2685	0.082	0.2425	2	0	outside promoter
chr1	27926152	27926512	>	S	1.3868	2.05899	45405290	0	0	0	0	0	0	0.098	0	0	0.0639	0	0	0	0	0	0.294	0	0	0	0	0	0	0	0	0.0797	0.1355	0.14	0.2086	0.1885	0	0.1268	0	0	0	0	0	outside promoter
chr1	27928959	27929175	>	C	7.07468	2.87831	386751564	1	0	0	0.0699	0.0909	0	0.1783	0.2426	0	0.0804	0.3462	0.2779	0.2679	0	0	0.143	0	0.139	0.1332	0	0	0	0	0	0	0	0.0649	0.0986	0.1328	0.0631	0.1557	0	0	0	1	0	on promoter
chr1	27932401	27932617	<	C	4.00091	4.37791	224952246	0	0.0848	0.0825	0	0	0.1183	0.4666	0.2923	0	0	0.3446	0.2252	0.4834	0	0.0653	0.346	0.1428	0.3432	0.2536	0.3172	0.0781	0	0	0	0.0697	0.0993	0.1454	0.098	0.1415	0	0.2433	0	0.0728	0.0659	2	0	on promoter
chr1	27932928	27933178	<	D	12.8898	49.2328	3238344930	3	0.8439	0.9968	0.7334	0.7942	1.4034	2.0364	2.3826	0.5974	1.0355	2.9308	1.7593	3.0258	0.2837	1.0027	1.3331	1.0404	1.9329	1.9222	1.3763	0.9477	1.272	2.0735	1.6025	0.5281	1.064	1.3444	1.2532	0.8439	1.5478	2.9349	2.2337	0.6906	1.7923	3	0	outside promoter
chr1	27935201	27935688	>	D	0	50.2226	44705182	0	0.6126	1.1423	0.6387	0.6621	1.7827	1.5921	3.0773	0.3378	0.7762	3.2833	4.213	2.6666	0.2285	0.8785	0.7663	1.3834	3.6772	2.1534	2.2194	0.9414	1.2524	1.624	1.254	0.9113	1.1416	1.04	1.17	0.7485	0.8494	5.1586	1.6109	0.7369	1.122	3	0	outside promoter
chr1	27936357	27936573	>	C	2.67477	1.23515	51200226	0	0	0	0	0	0	0	0.0949	0	0	0.0982	0	0.0973	0	0	0	0	0	0	0	0	0	0	0	0	0	0	0	0	0	0	0	0	0	0	0	outside promoter
chr1	27942964	27943324	<	CD	6.67389	7.52624	635690510	1	0.0763	0.1704	0.1338	0.1132	0.3161	0.3861	0.4223	0.234	0.1301	0.4238	0.3146	0.4625	0.2221	0.0777	0.7323	0.2067	0.5587	0.4862	0.4392	0	0	0	0	0.1084	0.1938	0.2008	0.1377	0.2764	0.0647	0.4027	0	0.1774	0.0662	2	0	outside promoter
chr1	27970456	27970666	>	CD	2.55843	29.3698	302547756	1	0.5786	0.7319	0.6016	0.5701	1.9421	1.8326	1.5243	0.3938	0.7383	2.1953	1.0009	1.6147	0.3309	0.5045	1.1538	1.0208	1.0919	0.7801	1.2143	0.5944	0.3219	0.4113	1.2596	0.3091	0.617	0.6779	0.5976	0.5267	0.5327	1.3664	1.4643	0.5972	1.2185	3	0	outside promoter
chr1	27983128	27983488	<	CD	7.31351	3.49443	466721010	1	0	0	0.0732	0	0.1963	0.6741	0.3282	0	0.1173	0.377	0.1844	0.3748	0	0	0.3661	0	0.0773	0.127	0.1234	0	0	0	0	0.0698	0.1	0.0862	0	0.0793	0	0	0	0	0.071	1	1	outside promoter
chr1	27985708	27985924	>	CD	10.8435	1.59995	479107548	1	0	0	0	0.0658	0	0.1469	0.1104	0	0	0.1115	0	0.1442	0	0	0.129	0	0.0881	0	0	0	0	0	0	0	0	0	0	0	0	0	0	0	0	0	1	outside promoter
chr1	27989781	27989944	<	CD	16.4851	42.9453	3505082912	3	0.7274	0.72	0.4729	0.7123	1.2058	1.9192	2.1021	0.724	0.6769	2.4415	1.6749	2.403	0.3732	0.7948	1.148	1.2262	1.9083	1.6379	1.4479	1.1411	0.8847	1.2062	1.7966	0.5175	0.8713	1.2509	1.0216	0.7883	1.1327	3.1134	1.5024	0.6114	2.1058	3	1	outside promoter
chr1	27995716	27995917	>	CD	8.15264	59.4526	1734746445	2	1.2943	1.8318	0.9906	1.371	1.9535	4.5306	3.6915	1.1893	1.2795	4.3292	3.2667	4.0598	0.7687	1.2411	2.9528	0.7688	2.2097	1.1041	1.5618	0.6549	0.7239	1.1135	1.0045	0.8124	1.1799	2.5136	3.8878	1.8185	0.8736	5.0337	1.8658	0.8661	1.1369	3	1	outside promoter
chr1	27998831	27999191	<	CD	6.84316	7.23294	647656340	1	0.1086	0.1003	0.1148	0.1496	0.4356	0.3681	0.3263	0.1491	0.1277	0.5051	0.4053	0.3697	0	0.0753	0.1817	0.1708	0.3108	0.2701	0.2267	0.237	0	0.0874	0.3901	0.1586	0.243	0.2568	0.1432	0.1063	0.0647	0.2736	0.365	0.0794	0.1904	2	1	on promoter
chr1	27999389	27999605	>	CD	9.59829	1.20407	300792045	1	0	0	0	0	0	0	0	0	0	0	0	0	0	0	0	0.0889	0.1178	0	0	0	0	0	0	0	0	0	0	0	0	0	0	0	0	0	1	on promoter
chr1	28046080	28046440	<	CD	5.2912	2.83805	245554406	1	0	0	0.0743	0.1257	0.1532	0	0	0	0.1608	0	0	0	0	0	0	0.2461	0.2647	0.1374	0.1932	0	0.0813	0.134	0	0.0946	0.2204	0	0	0	0.1879	0	0.1466	0.1032	0.0836	1	1	outside promoter
chr1	28052084	28052444	>	D	11.3442	22.0481	2272151284	3	0.6013	0.8879	0.5177	0.3611	0.614	1.2343	1.1691	0.4602	0.4272	1.3515	0.9736	1.0584	0.2903	0.5364	0.3794	0.3828	0.5176	0.3154	0.6143	0.3003	0.3779	0.7381	0.6148	0.2852	0.6475	0.9537	1.441	0.7391	0.3247	1.5818	0.663	0.4862	0.5842	3	1	on promoter
chr1	28086996	28087212	>	C	5.84063	2.91925	289832268	1	0.1098	0	0	0.057	0	0	0.1821	0	0.0728	0.161	0.0867	0.2244	0	0.0584	0	0.3925	0.1921	0.423	0.3491	0	0	0	0	0.0704	0.15	0.0867	0	0	0	0.1223	0.1009	0.0996	0	1	1	outside promoter
chr1	28155159	28155375	<	C	5.52405	1.14374	117548171	0	0	0	0	0	0	0	0	0	0	0	0	0	0	0	0	0	0	0	0	0	0	0	0	0	0	0	0	0	0	0	0	0	0	0	5	on promoter
chr1	28184607	28184847	<	D	2.81062	72.7892	409992982	1	1.5475	1.4044	1.5826	1.6123	2.3945	4.6236	3.5034	1.0599	1.6989	5.006	2.2864	5.3139	0.8567	1.7361	2.3425	2.228	1.9819	1.9908	1.7223	1.1451	1.1258	1.4849	2.0675	0.6844	1.3103	2.1457	2.134	1.6583	1.4767	3.6755	2.6458	1.0511	2.7522	3	0	outside promoter
chr1	28199754	28199970	>	D	6.65866	2.29359	297788112	1	0	0	0	0	0	0.2963	0.4027	0	0	0.105	0.449	0	0	0	0	0	0	0	0	0	0	0	0	0	0	0	0	0	0	0.1901	0	0	0	0	0	on promoter
chr1	28210845	28211061	>	C	11.5349	1.25427	412799596	1	0	0	0	0.0715	0	0	0	0	0	0.1396	0	0	0	0	0	0	0	0	0	0	0	0	0	0	0	0	0	0	0	0	0	0	0	0	0	outside promoter
chr1	28217973	28218333	<	C	3.00961	1.82412	84479974	0	0	0	0	0.0715	0.0941	0	0.1161	0.0818	0	0.1318	0.1113	0	0	0	0	0	0	0	0	0	0	0	0.1773	0	0	0	0	0	0	0	0	0	0.1465	0	0	outside promoter
chr1	28255151	28255511	<	D	8.96321	3.79463	692625622	1	0.0693	0	0	0.096	0.1961	0.4809	0.3061	0	0.1768	0.2798	0.1667	0.3866	0	0.0548	0.4289	0.0858	0.0896	0.3603	0.2841	0	0	0	0	0	0	0.0685	0	0.1265	0.0655	0	0	0	0	1	0	outside promoter
chr1	28266820	28267180	>	CD	3.96397	12.4569	378519456	1	0.1986	0.2022	0.2839	0.2611	0.5536	0.8709	0.5223	0.202	0.3511	0.7694	0.4258	0.7545	0.232	0.2398	0.5025	0.5171	0.694	0.466	0.5112	0.1746	0.1043	0.1384	0.4256	0.1206	0.2507	0.355	0.3772	0.2442	0.4345	0.3302	0.224	0.1908	0.5425	3	0	outside promoter
chr1	28274047	28274407	<	CD	0.637142	4.6823	53043747	0	0.1006	0	0.0835	0.066	0.1514	0.3124	0.2981	0	0.1455	0.3032	0.2136	0.4856	0	0.0694	0.54	0.1549	0.3972	0.2462	0.422	0	0.0835	0.1271	0	0	0.0627	0.0949	0.1262	0.1102	0.1168	0.1538	0.14	0	0.0772	2	0	outside promoter
chr1	28286538	28286898	>	CD	6.10562	20.3443	825798831	1	0.2733	0.4332	0.4233	0.4716	0.4178	1.3523	1.2931	0.3739	0.3775	1.2817	1.2897	1.2636	0.2411	0.0797	1.7492	0.1	0	0.3186	0.2554	0.2536	0.5477	1.0445	0.5956	0.3058	0.4686	0.8073	1.4841	0.7581	0.094	1.6485	1.0123	0.1998	0.4165	2	0	on promoter
chr1	28306144	28306504	<	CD	13.1635	6.65343	1628032050	2	0	0	0.0743	0.127	0.3389	0	0	0.1177	0.1689	0	0	0	0	0.1087	0	0.8951	0.4941	0.2442	0.4253	0.1579	0.3585	0.5459	0.4865	0.06	0.148	0	0	0	0.3843	0	0.7493	0.0632	0.7012	1	0	outside promoter
chr1	28362986	28363346	>	D	9.43333	4.49966	840059080	2	0	0	0	0.0793	0.1358	0	0	0	0	0	0	0	0.1129	0.0963	0	0.213	0.7244	0.3239	0.1728	0.2257	0.4073	0.502	0.1262	0.2546	0.5333	0	0	0	0	0.1692	0.1482	0	0	1	0	outside promoter
chr1	28412210	28412426	>	C	4.24683	1.16188	82693436	0	0	0	0	0	0	0	0	0	0	0	0.0911	0	0	0	0	0	0	0	0	0	0	0	0	0	0	0	0	0	0	0	0	0	0	0	0	outside promoter
chr1	28414358	28414718	<	CD	10.8984	6.98542	1352231430	2	0.1016	0.2594	0.1727	0.2482	0.2213	0.241	0.5944	0.2014	0.191	0.4731	0.2582	0.822	0.1352	0.1443	0	0.1867	0.3646	0.1219	0.3571	0.09	0.0792	0.2395	0	0.1293	0.2568	0.1504	0.0998	0.1461	0.0693	0.1811	0.0977	0.1577	0	2	0	on promoter
chr1	28417726	28418086	>	CD	11.9032	22.4105	2422406250	3	0.434	0.3935	0.5264	0.4622	1.1918	0	0.2974	0.4379	0.6571	0.3077	0.5934	0.7525	0.3008	0.5358	0	1.2858	0.9069	0.8615	1.313	0.5012	0.4838	0.652	0.9803	0.3956	0.819	0.1029	0.1024	0.0957	0.8697	1.0655	1.1253	0.4845	1.2625	2	0	outside promoter
chr1	28439566	28439926	<	C	10.1613	8.03564	1303467444	2	0.0709	0.1417	0.1022	0.1456	0.6366	0.3437	0.1815	0.2051	0.3658	0.3747	0.1574	0.2391	0.1927	0.3796	0.2117	0.3675	0.4755	0.6949	0.9135	0.0823	0.0955	0.0961	0	0.1761	0.2787	0.1856	0.1056	0.0926	0.1022	0.2629	0.296	0.1173	0.0807	2	0	outside promoter
chr1	28474701	28474905	<	D	8.74927	2.44415	487842475	1	0	0	0	0	0.1171	0.2505	0.38	0	0	0.3284	0.2611	0.3374	0	0	0	0	0	0	0	0	0	0	0	0	0	0	0	0	0	0	0	0	0	0	0	outside promoter
chr1	28501408	28501848	>	D	2.91129	3.49878	133875693	0	0	0	0	0.0766	0.166	0.3905	0.4882	0.1445	0.1414	0.2561	0.2423	0.6226	0.113	0	0.1437	0	0	0	0	0	0	0	0	0	0	0	0	0	0	0	0	0	0	1	0	outside promoter
chr1	28502951	28503380	>	C	8.40694	1.92417	373972809	1	0	0	0	0	0.0875	0.1789	0.2185	0	0	0.1721	0.2195	0.2194	0	0	0	0	0	0	0	0	0	0	0	0	0	0	0	0	0	0	0	0	0	0	0	outside promoter
chr1	28535443	28535693	<	CD	11.8066	26.4184	2517288340	3	0.6556	0.6773	0.5412	0.652	1.6804	0	0.7286	0.3169	0.8475	0.8275	1.0606	1.285	0.1351	0.6894	0	1.7207	1.0723	1.1336	1.204	0.5372	0.5676	0.8024	1.1055	0.4178	0.8721	0.0894	0.133	0	0.6332	1.6783	0.9707	0.5238	1.2545	2	0	outside promoter
chr1	28575038	28575257	>	D	12.5661	38.0462	2974606700	3	0.7153	0.7003	0.8063	0.8907	1.192	1.6811	1.907	0.4187	0.8075	2.717	1.1069	2.462	0.6131	0.9093	1.1503	1.5608	1.0867	1.3325	1.0863	0.7224	0.6903	0.9377	1.4467	0.5144	0.8562	0.8906	0.7274	0.6075	0.8699	2.2012	1.1324	0.8787	1.3692	3	5	outside promoter
chr1	28686140	28686500	>	C	13.8513	15.4311	2445758645	3	0.1309	0.1207	0.4397	0.5727	1.0763	0	0	0.1661	0.5181	0.1796	0.2498	0.3381	0.2748	0.4284	0	1.2606	0.7663	1.0463	0.9152	0.3796	0.6397	0.5857	0.5099	0.162	0.3724	0	0	0	0.579	0.5715	0.7943	0.2028	0.9856	2	1	outside promoter
chr1	28694666	28695026	<	CD	5.16884	8.43118	456039760	1	0.2583	0.1634	0.1597	0.1602	0.22	0.3542	0.1661	0	0	0.2938	0.2722	0.2884	0.1776	0.081	0.2163	0.1197	0.5825	0.6179	0.241	0.1116	0	0	0	0.2763	0.351	0.6208	0.667	0.5317	0.3252	0.5648	0.2271	0.0716	0.0974	2	1	on promoter
chr1	28696572	28697135	>	D	0.928471	1.23335	22184281	0	0	0	0	0.0589	0	0	0	0	0	0	0	0	0	0	0	0	0	0	0	0	0	0	0.1034	0	0	0	0	0	0	0	0	0	0	0	0	on promoter
chr1	28736234	28736594	>	C	11.4903	5.68668	1295641915	2	0	0	0.1172	0.167	0.3401	0	0	0.161	0.2334	0	0	0	0	0	0	0.9562	0.8342	0.2162	0.3942	0.1378	0.1331	0.2062	0.3668	0	0.0741	0	0	0	0.2796	0	0.5398	0	0.3396	1	0	outside promoter
chr1	28762725	28763085	<	C	5.80102	2.69838	271842857	1	0.105	0	0	0	0.0817	0.1636	0.1421	0	0.1205	0.1921	0.1219	0.1663	0	0	0.1555	0.0766	0.203	0.1716	0.2026	0	0	0	0	0.0686	0.1286	0.1094	0.0765	0.0762	0.0647	0.2427	0	0	0	1	0	outside promoter
chr1	28798034	28798250	<	D	0	4.24436	1.68924e+07	0	0.0548	0	0.1128	0	0.106	0	0	0.1413	0.0997	0	0.1644	0.1062	0.1362	0.0757	0	0.4071	0.3868	0.2034	0.657	0.1219	0.1406	0.2046	0.1963	0.1057	0.1444	0	0	0	0.1157	0.4392	0.1501	0	0	2	0	outside promoter
chr1	28844589	28844785	>	D	10.4743	33.0803	2287179424	3	0.3583	0.4976	1.0062	0.9503	0.9429	1.76	1.7421	1.0529	0.9961	1.8964	0.8057	2.406	0.5739	0.3449	1.088	0.3431	0.5281	0.6861	0.7337	0.7571	0.7154	1.0368	1.0907	0.152	0.3915	0.7491	0.9764	0.7496	0.3921	1.2584	3.1815	0.4795	1.2274	3	1	outside promoter
chr1	28844987	28845203	>	S	0	1.94889	9553992	0	0	0	0	0	0	0.1204	0.0941	0.0751	0.0659	0.1038	0.1254	0.1515	0	0	0	0	0	0	0	0	0	0.1074	0	0	0	0.0851	0.0972	0.1229	0	0	0.2867	0	0	1	1	outside promoter
chr1	28907747	28908107	>	C	6.37611	7.71293	598314558	1	0.0709	0.1979	0.3947	0.1525	0.2034	0.5904	0.4314	0.1273	0.1569	0.5222	0.3317	0.5973	0.1281	0.0782	0.2309	0.218	0.2376	0.141	0.168	0	0.1483	0.2513	0	0.1737	0.2405	0.3598	0.5156	0.2188	0	0.1617	0.1669	0.1117	0.0848	2	0	on promoter
chr1	28929354	28929714	<	C	12.28	21.8165	2481675798	3	0.4686	0.3367	0.5393	0.5035	1.2548	0	0.3411	0.2574	0.5356	0.5676	0.5529	0.8695	0.276	0.493	0	1.8629	1.2043	1.2445	1.2631	0.3625	0.6405	0.714	0.4276	0.3542	0.6746	0.1279	0.1656	0.1421	0.7617	1.1322	1.0279	0.3421	0.7306	2	0	outside promoter
chr1	28969537	28969897	<	S	5.72361	17.6967	717712494	1	0.3997	0.4555	0.3085	0.3532	0.4589	1.3337	1.3458	0.2563	0.268	1.3676	1.5562	1.2687	0.1524	0.3248	0.495	0.3331	0.4287	0.3605	0.5634	0.2805	0.2057	0.4273	0.4183	0.2639	0.3936	0.7428	1.1261	0.5513	0.3496	1.2254	0.6221	0.3959	0.3187	3	0	on promoter
chr1	28975082	28975464	<	S	0	1.94632	9.544e+06	0	0	0	0	0.0594	0.1217	0.1155	0.1301	0	0	0.1403	0.1	0.1766	0	0	0	0	0	0	0	0.0819	0	0	0.1444	0	0	0	0	0	0	0	0.1329	0	0.0795	1	0	on promoter
chr1	28975626	28975830	<	S	3.77352	1.54381	94613088	0	0.0644	0	0	0.0564	0.0692	0	0	0	0	0	0	0	0	0	0.1633	0	0.1061	0	0.0917	0	0	0	0.1014	0	0	0.0699	0	0	0	0	0.1119	0	0	0	0	on promoter
chr1	28980439	28980691	<	D	13.0923	10.9278	2050844820	3	0.1828	0.2371	0.2815	0.1685	0.3768	0	0.2827	0.2224	0.1817	0.2243	0.3395	0.2357	0	0.4281	0.1331	0.6407	1.3444	0.6886	0.7415	0.2417	0.1547	0.1083	0.2784	0.3251	0.4532	0.1844	0.1114	0.125	0.2801	1.0095	0.7341	0.1469	0.1236	2	0	outside promoter
chr1	28995121	28995337	>	D	3.94053	1.65427	106360600	0	0	0	0.0612	0	0	0	0	0.0923	0	0	0	0	0	0	0	0	0	0	0	0	0	0.083	0.2312	0	0	0	0	0.0859	0	0	0.143	0	0	0	0	on promoter
chr1	29063163	29063337	>	C	9.72473	41.7289	2158522080	3	0.927	1.7049	0.8274	1.2052	1.422	3.0248	2.6916	0.9134	1.3087	2.6462	2.0611	3.0208	0.4222	0.9809	1.7455	0.3995	1.2484	0.6593	0.6882	0.5865	0.5588	0.9364	0.9458	0.3767	0.6649	1.3675	2.7337	1.0481	0.7894	2.8175	1.7236	0.9906	0.7953	3	0	on promoter
chr1	29083376	29083736	<	C	11.082	4.66174	1101218943	2	0.0582	0.1196	0.0696	0.0698	0.1782	0	0	0	0.1745	0	0.1154	0	0	0.0727	0	0.3819	0.4426	0.5395	0.311	0.1179	0.1299	0.1993	0.1597	0.1956	0.378	0	0.086	0	0.1744	0.1889	0.261	0.1365	0.099	2	0	outside promoter
chr1	29109838	29110198	<	D	2.12104	1.69482	54713110	0	0.0624	0	0	0	0.1089	0.169	0.1177	0	0	0.1238	0.0864	0	0	0	0	0.117	0.1194	0.1187	0.1833	0	0	0	0	0	0.0559	0	0	0	0	0	0	0	0	1	1	outside promoter
chr1	29111696	29111865	>	D	13.5016	38.2052	3165394350	3	0.6223	0.7678	0.7977	0.8524	2.1678	0.971	1.3666	0.6998	0.5374	1.6955	1.2159	1.4077	0.418	0.816	0.5259	2.0958	1.0883	1.1904	1.5924	0.7906	1.1227	1.3529	1.0472	0.4121	0.8517	0.5016	0.4602	0.2944	1.1884	2.2262	1.6444	0.4796	1.5355	3	1	outside promoter
chr1	29119171	29119531	>	S	5.64917	1.21419	129609134	0	0	0	0	0	0	0	0	0	0	0	0	0	0	0	0	0	0	0	0.0783	0.07	0	0	0	0	0	0	0	0	0	0	0	0	0	0	1	outside promoter
chr1	29172690	29173058	>	C	9.94169	12.6189	1539671232	2	0.4351	0.3475	0.0948	0.0737	0.2695	0.5944	0.5797	0.203	0.2262	0.3106	0.3979	0.5167	0.0839	0.32	0.5667	0	0.7683	0.9043	0.7135	0	0.252	0.2982	0	0.4094	0.7707	0.8845	0.8119	0.6109	0.2236	0.5478	0.1217	0.2205	0	2	0	outside promoter
chr1	29203786	29203974	<	CD	12.6535	63.9901	3340141838	3	1.1732	1.3005	0.856	0.9294	2.5533	3.2698	3.163	0.8488	1.1164	3.6341	3.2095	3.5072	0.6307	1.5784	1.4228	2.5321	2.5026	2.1106	2.001	1.2713	0.8644	1.6831	1.8841	0.7496	1.3738	1.6673	2.1419	1.2122	1.3266	5.6265	2.3436	0.9902	2.0609	3	5	outside promoter
chr1	29208632	29208838	>	CD	12.3683	67.3348	3285146568	3	1.0708	1.8413	1.0971	1.1946	2.3646	4.4747	3.7729	0.8188	1.5363	4.2503	3.1722	4.2748	0.6122	1.2992	2.311	1.765	2.0543	1.6761	1.3899	0.9714	0.523	1.3717	1.8334	0.8765	1.7357	2.7391	4.1276	1.6803	1.96	5.1444	2.5025	1.0224	2.074	3	5	outside promoter
chr1	29210543	29210793	<	C	7.12814	2.4696	350117762	1	0	0	0	0	0.141	0.1851	0	0	0	0	0.1022	0.1106	0	0	0.4511	0.145	0	0.2444	0.3596	0	0	0	0	0	0.0595	0.0688	0.1492	0.1214	0	0.137	0	0	0	1	5	outside promoter
chr1	29211466	29211682	<	D	2.67924	1.61176	66233545	0	0	0	0	0	0	0	0	0	0	0	0.1364	0	0	0	0.1272	0	0	0	0	0.0888	0	0	0	0	0	0	0.1065	0	0	0.1093	0	0	0	0	5	on promoter
chr1	29220235	29220595	>	CD	6.85157	9.21756	730916792	1	0.1358	0.4048	0.0881	0.2092	0.3736	0.3818	0.5848	0.0776	0.2621	0.4391	0.2095	0.6994	0.1365	0.1242	1.0215	0.1415	0.3768	0.2078	0.3305	0.0735	0	0.1547	0.1064	0.1689	0.3348	0.3027	0.3959	0.2516	0.1666	0.2236	0.1043	0.4524	0.2374	2	5	outside promoter
chr1	29360371	29360731	<	C	11.0446	11.8362	1760243086	2	0	0	0.4243	0.3014	0.6586	0	0	0.2024	0.4406	0	0	0	0	0.1304	0	1.3579	0.8237	0.4422	0.4481	0.4065	0.3906	0.3155	0.7715	0.0629	0.1883	0	0	0	0.8757	0	1.7399	0	0.9114	1	0	outside promoter
chr1	29444008	29444224	<	S	3.04121	4.03363	154430406	0	0.0911	0.1458	0	0.075	0.0706	0	0.1657	0	0	0.1046	0.1376	0.2558	0	0.0643	0.119	0.203	0.3742	0.9885	0.2252	0	0	0.1209	0	0.0824	0.1776	0.095	0	0.1294	0.1136	0.1594	0	0.1053	0	2	0	outside promoter
chr1	29447693	29448053	<	S	8.80553	16.0469	1383716307	2	0.5137	0.3679	0.5019	0.329	1.0411	1.7443	1.4319	0.4113	0.6868	0.7961	0.5505	1.2814	0.3266	0	2.043	0.2305	0	0.4194	0	0.2155	0	0.2184	0.6176	0	0	0	0	0	0.5566	0.553	0.7089	0.2327	0.422	2	0	outside promoter
chr1	29508386	29508746	<	S	5.36694	37.8107	815309936	1	1.2546	2.0193	0.7576	0.7631	0.9275	2.5076	2.2964	0.5836	0.5141	1.9798	2.7389	1.7177	0.446	0.656	1.6677	0.2839	1.0273	0.4604	0.6096	0.5945	0.4877	1.2968	1.1631	0.4422	0.699	1.4027	3.3214	0.9978	0.4905	4.0646	1.2181	0.7735	1.0103	3	0	on promoter
chr1	29524029	29524389	<	S	10.7803	16.4223	1926929660	3	0.2416	0.2086	0.2019	0.1717	0.6582	0.6727	0.7077	0.2107	0.2628	0.6712	0.6288	0.8968	0.1686	0.2418	0.6934	0.4259	0.9763	1.1908	0.7569	0.2007	0.376	0.34	0.3425	0.4103	0.7824	0.5914	0.4043	0.3941	0.1589	1.7383	0.7086	0.2724	0.3331	3	0	outside promoter
chr1	29529449	29529667	<	S	15.3608	79.1731	3.81999e+09	3	1.4466	2.0697	1.2661	1.3028	2.8466	5.9532	4.8842	1.3659	1.3451	5.9787	3.4913	5.6655	0.6976	1.4869	3.4995	1.7059	2.1775	1.5038	1.5825	1.3677	0.9846	1.6037	2.5408	0.9496	1.5588	2.5329	3.4231	1.7224	2.1235	6.4102	3.1398	0.9906	2.773	3	0	outside promoter
chr1	29557435	29557795	<	D	4.73778	9.25413	420629150	1	0.1493	0.4165	0.2655	0.2456	0.2879	0.5455	0.4118	0.1629	0.1462	0.5727	0.315	0.5779	0.18	0.1091	0.2276	0.0889	0.2361	0.1528	0.2656	0.134	0.1527	0.2773	0.2337	0.0875	0.1887	0.2732	0.4937	0.2785	0.1554	0.4355	0.2193	0.136	0.3148	3	6	on promoter
chr1	29562770	29563130	>	D	12.7212	61.4133	3334742464	3	0.8985	1.9144	0.776	1.4504	1.4313	3.8683	3.9438	1.193	1.7045	3.6026	3.6877	3.8244	0.5441	1.0561	2.1396	0.4851	1.7935	0.7265	2.0533	1.1578	1.1049	2.4768	2.0588	0.5504	1.0286	2.2675	4.2469	1.4086	0.5978	4.9998	2.4615	0.7563	2.4001	3	6	on promoter
chr1	29572293	29572653	>	S	6.64524	39.3417	1141531300	2	1.5316	1.0322	0.1275	0.1255	0.6964	1.0579	1.0146	0	0.1276	0.8596	1.0798	0.7107	0.1053	1.4478	2.0237	0.6316	3.6028	0.3896	0.311	0.2789	0.3652	0.7382	0.2315	1.7887	1.9934	3.0378	3.2724	1.928	0.3449	10.217	0.9029	0.8566	0.1885	2	6	outside promoter
chr1	29658720	29659080	>	S	11.0214	18.1956	2058379020	3	0.2064	0.2906	0.212	0.2261	0.7965	1.1033	1.1498	0.2346	0.3267	1.0784	0.7718	1.149	0.2134	0.255	1.51	0.6634	1.2591	1.2398	1.5536	0.1691	0.1425	0.1978	0.2492	0.3381	0.4806	0.4287	0.4196	0.3971	0.4409	1.5962	0.3207	0.177	0.2118	3	0	outside promoter
chr1	29667484	29667734	>	C	9.17931	14.8493	1441254696	2	0.1087	0.2073	0.3202	0.2992	0.7351	0	0.1718	0.2651	0.4872	0.2069	0.2559	0.2786	0.3299	0.2885	0	1.7017	1.1923	0.8861	1.5114	0.227	0.684	0.764	0.3002	0.2093	0.4039	0	0	0	0.3087	0.5506	0.3768	0.1997	0.254	2	0	outside promoter
chr1	29668410	29668770	<	CD	10.6201	4.83937	1061871864	2	0.1179	0.1757	0.0747	0	0.1312	0	0.1175	0.0762	0	0.1293	0.1393	0.1567	0.0979	0.2237	0.1991	0.1671	0.3726	0.3715	0.3566	0	0.1351	0.1823	0.1007	0.2033	0.2549	0.1563	0.16	0.1642	0.0924	0.4154	0	0.121	0	2	0	outside promoter
chr1	29706005	29706365	>	CD	11.3143	16.6396	2066092380	3	0.1121	0.2316	0.2187	0.2139	0.6657	0	0.2238	0.0836	0.2963	0.1884	0.1534	0.3034	0.261	0.337	0.1167	1.5702	0.5437	1.6992	1.9298	0.1667	1.068	1.1164	0.1645	0.1086	0.2193	0	0	0	1.0862	0.3771	0.4382	0.183	0.2036	2	0	outside promoter
chr1	29723276	29723480	<	CD	11.6482	7.68	1544609745	2	0.1261	0.3762	0	0.0884	0.1731	0	0.0934	0	0	0.1834	0	0.1509	0	0.1919	0.4838	0.3156	0.1407	0.3753	0.2134	0	0.1128	0.0942	0	0.5152	0.7788	0.4342	0.3555	0.425	0.1696	1.099	0	0.2704	0	2	0	outside promoter
chr1	29738384	29738744	>	CD	8.1979	2.82797	486563570	1	0	0	0	0	0.0902	0	0	0	0	0	0	0	0	0	0.4506	0	0.1675	0.1078	0.0991	0	0	0	0	0.1728	0.2252	0.246	0.3956	0.1994	0	0.1725	0	0	0	1	0	outside promoter
chr1	29742021	29742254	<	C	10.176	9.48737	1415331648	2	0.1887	0.1249	0	0	0.2165	0.3108	0.1969	0	0.1009	0.2296	0.1236	0.2002	0	0.2536	0.6464	0.1282	0.3905	0.3511	0.6199	0.0988	0	0.2261	0	0.4672	0.694	0.9418	1.2367	0.6543	0.2215	0.8832	0.2439	0	0	2	0	outside promoter
chr1	29780006	29780366	<	D	6.56783	10.637	729305048	1	0.213	0.1578	0.0741	0.0775	0.6175	0.3026	0.2321	0.0771	0.1441	0.3313	0.2229	0.2756	0.1018	0.3204	0.2047	0.5716	0.9377	0.7582	1.2268	0.1446	0.4563	0.5438	0.1883	0.2728	0.3945	0.2947	0.1481	0.2199	0.2406	1.0796	0.3267	0.111	0.1375	3	0	outside promoter
chr1	29839791	29840151	>	CD	8.93243	28.0999	1689253495	2	0.9752	1.9885	0.2169	0.1096	1.0634	1.1152	1.0204	0	0.3703	0.7111	0.3605	0.9613	0	1.4191	1.3484	0.7467	1.2491	0.3343	1.2055	0.2576	0.7038	1.0751	0.2601	0.6835	1.0768	1.4285	1.9189	1.0217	0.4675	4.5789	0.38	0.576	0.2031	2	0	outside promoter
chr1	30129333	30129693	<	CD	9.60695	8.53802	1227283275	2	0.2837	0.286	0.1156	0.0711	0.2941	0.3738	0.1498	0	0.2796	0.2708	0	0.3642	0.1233	0.1673	1.6343	0.1905	0.1784	0.5259	0.3903	0.1707	0	0	0.1141	0.1403	0.2653	0.2916	0.4284	0.3019	0.4034	0.5029	0.2052	0.2023	0.083	2	0	outside promoter
chr1	30162224	30162584	>	D	11.0286	9.33041	1582979433	2	0.1919	0.3712	0.133	0.0608	0.319	1.2165	0.6119	0	0.167	0.4984	0.3097	0.571	0.0808	0.1223	0.3285	0.1317	0.3879	0	0.1836	0	0.2788	0.471	0	0.1955	0.3049	0.4791	1.2632	0.4997	0.073	1.0522	0	0	0	2	0	outside promoter
chr1	30170797	30171157	>	C	5.79691	13.827	667645845	1	0.4716	0.8237	0	0	0.2548	0.2445	0.2175	0	0.0991	0.2497	0	0.2354	0	0.4265	1.1074	0.4754	1.0819	0.5134	0.7904	0.0705	0.321	0.7384	0.1696	0.3909	0.5941	0.8579	1.208	0.5785	0.4406	1.77	0.1514	0.446	0.0801	2	0	outside promoter
chr1	30176440	30176694	<	CD	4.75878	31.2652	651141369	1	0.7277	1.2378	0.3401	0.2806	1.2733	1.4905	1.0492	0.3536	0.6601	1.617	0.6245	1.4432	0.3543	1.3291	1.3287	1.4223	1.3064	0.9297	1.2993	0.6611	0.6395	0.9557	0.5732	0.489	0.8828	0.9302	0.8116	0.6576	0.7454	2.7203	1.0099	0.7511	0.3645	3	0	outside promoter
chr1	30179866	30180226	>	CD	12.2308	18.574	2349428424	3	0.354	1.2815	0.2358	0.3646	0.3594	1.3231	0.8311	0.3898	0.4956	0.7509	0.8946	0.9168	0.215	0.3351	2.7464	0.2884	0.3898	0.2809	0.5455	0.1278	0.2486	0.8352	0	0.1196	0.2203	0.3174	0.9714	0.6951	0.5613	3.3699	0.2262	0.3202	0	2	0	outside promoter
chr1	30186776	30187136	<	CD	12.0305	4.72082	1226925063	2	0	0.1456	0.0875	0.0899	0.1604	0	0	0	0.079	0	0	0	0	0.1569	0	1.0484	0.4226	0.1823	0.2962	0	0.2039	0.2476	0	0.2655	0.3607	0	0	0	0.1538	0.6443	0.1153	0.1435	0.0642	1	0	outside promoter
chr1	30265919	30266169	>	CD	12.3111	46.9975	3069136896	3	0.8606	1.3409	0.5723	0.6712	1.6395	2.409	2.0433	0.4394	1.0134	2.6352	1.2698	2.6662	0.2821	1.0559	1.6027	1.4754	1.8262	1.501	2.4142	0.8214	1.4109	2.2707	0.7123	0.6034	1.1289	1.4353	1.2084	0.8918	1.3354	3.715	1.3699	0.7481	0.658	3	0	outside promoter
chr1	30321938	30322298	<	CD	13.2372	14.4645	2312579906	3	0.1783	0.3517	0.4119	0.2807	0.7848	0.4719	0.5541	0.2775	0.4897	0.6842	0.3957	0.6885	0.1955	0.3913	0.5023	0.5265	0.4819	0.7236	0.6881	0.2435	0.3796	0.2844	0.1303	0.2083	0.532	0.3214	0.4229	0.2426	0.6426	1.0069	0.39	0.2326	0.2972	3	0	outside promoter
chr1	30349750	30350110	>	D	2.5566	3.40895	113502240	0	0	0.0765	0	0	0.1204	0.1011	0.1372	0	0	0	0	0.0993	0	0.0621	0.6208	0	0.1388	0	0.3538	0	0.0877	0	0	0.1305	0.2734	0.2548	0.453	0.256	0	0.1149	0	0	0	1	0	outside promoter
chr1	30385269	30385629	>	C	10.1752	10.1162	1457873152	2	0.2634	0.6883	0.1165	0.1393	0.4133	0	0.2939	0	0.205	0.2755	0.3308	0.3946	0.1188	0.2634	0.1099	0.572	0.2974	0.5219	0.6686	0.1644	0.2607	0.3348	0.3215	0.3707	0.6162	0.1679	0.1101	0.1622	0.1299	1.6523	0.1785	0.2041	0.0734	2	0	outside promoter
chr1	30558818	30559178	<	C	12.8888	22.0129	2606402673	3	0.3245	0.8627	0.2102	0.342	0.2737	0.6872	0.7089	0.3427	0.6615	0.7938	0.6254	0.8703	0.2302	0.4864	1.9889	0.2909	0.2636	0.2685	1.0298	0.5952	0.8871	1.6996	0.3703	0.1272	0.2217	0.3974	0.998	0.6769	0.4921	2.3327	1.0676	0.4331	0.2703	3	0	outside promoter
chr1	30578961	30579321	<	S	7.89889	20.2595	1242517732	2	0.4475	0.7991	0.2276	0.1355	0.4379	1.0101	0.7514	0.1042	0.3225	0.6729	0.5121	0.6965	0.1282	0.7974	3.239	0.5901	0.7323	0.6157	1.171	0.195	0.0804	0.3854	0.2518	0.4815	0.8082	1.3002	2.4322	0.9304	0.1921	0.6653	0.1894	0.3289	0.1676	3	0	outside promoter
chr1	30584353	30584713	<	S	9.73646	32.389	2022949352	3	1.0914	1.2459	0.3369	0.2193	0.7037	2.1173	0.9846	0.1251	0.2007	0.9266	0.7985	1.2116	0.1392	1.089	2.1599	0.969	1.4269	0.865	1.7131	0.3213	0.5737	1.1265	0.4401	0.6397	1.0034	1.9329	2.6368	1.3346	0.7955	4.073	0.773	0.7119	0.2527	3	0	outside promoter
chr1	30705217	30705467	<	D	9.34957	19.4129	1629837000	2	0.2303	0.236	0.3231	0.3067	0.9151	0.5161	0.9962	0.2701	0.6727	1.0549	0.5669	1.0713	0.3613	0.4086	0.5479	0.1853	1.2058	1.2351	1.8264	0.1862	0.5876	0.8267	0.5105	0.351	0.5036	0.2678	0.2093	0.3098	0.3497	1.2377	0.3267	0.1549	0.1994	3	0	outside promoter
chr1	30795813	30796017	>	D	2.91487	4.49682	157579330	0	0.0792	0.1816	0	0.0562	0.1156	0.3587	0.2024	0	0	0.224	0.1491	0.1661	0	0.1106	1.2255	0	0.1554	0.213	0.3721	0	0	0	0	0.0833	0.1087	0.1593	0.1963	0.2573	0.0712	0.398	0	0	0	1	0	outside promoter
chr1	30826546	30826762	>	C	5.30865	2.7229	239706437	1	0	0.0924	0	0	0.103	0	0	0	0	0	0	0	0	0.2101	0	0	0.1299	0.2616	0.2833	0.1016	0.1348	0.2204	0	0.1328	0.2767	0	0	0	0.0944	0.1342	0	0.0964	0	1	0	outside promoter
chr1	30853270	30853520	<	CD	12.7581	44.7261	3141604692	3	0.4696	0.4462	0.7204	0.8909	1.9922	0.6927	1.1839	0.587	1.0908	1.6359	1.1493	1.2842	0.577	0.888	0.2419	2.1909	2.1431	1.9973	2.9945	0.7218	1.3266	1.4056	1.7952	0.5559	0.9896	0.3652	0.2451	0.1892	1.1381	2.8396	2.0961	0.5038	1.4703	3	0	outside promoter
chr1	30881619	30881823	>	CD	9.73849	4.65207	901999152	2	0.0707	0	0	0	0.1853	0.177	0.1438	0	0.0947	0.1543	0.098	0.16	0	0.0602	0.4228	0.1822	0.2611	0.3425	0.599	0	0	0.1581	0	0.0897	0.2217	0.2593	0.1957	0.2179	0	0.9211	0	0.094	0.111	2	0	outside promoter
chr1	31074412	31074616	<	C	6.10295	1.99585	230390643	0	0.0741	0.0848	0	0	0.1011	0	0	0	0	0	0	0	0	0.0547	0.1705	0	0	0.2401	0.137	0	0	0	0	0.0677	0.0982	0.0682	0.1287	0	0	0.3314	0	0.0693	0	1	1	outside promoter
chr1	31170957	31171211	<	S	8.25579	4.02699	626967582	1	0	0.1659	0	0.0864	0.2386	0.3205	0.3626	0	0.0923	0.4082	0	0.1512	0	0.1335	0.1919	0	0.1208	0	0.1411	0	0	0	0	0	0.0695	0.0707	0.0779	0.0845	0	2.1313	0	0	0	1	7	outside promoter
chr1	31180977	31181337	<	S	11.989	66.3488	3177004684	3	1.2103	1.9511	0.7449	0.8889	2.0446	5.3842	3.6034	0.4314	1.2198	4.3836	3.3697	3.9606	0.5121	1.4381	2.9931	1.3752	2.3544	1.3993	2.8007	1.0037	0.9785	2.0504	1.0518	0.8264	1.3108	2.4075	3.8973	1.7129	1.2527	8.2908	3.1711	1.3199	1.4455	3	7	outside promoter
chr1	31188080	31188440	<	D	7.07794	7.42872	690841008	1	0.1498	0.2068	0.1537	0.1426	0.3527	0.5817	0.2211	0	0.1618	0.4626	0.1423	0.3739	0.1726	0.1797	1.1605	0.21	0.2971	0.2884	0.5624	0.08	0.1055	0.1794	0	0.0864	0.0752	0.1087	0.1388	0.1271	0.0633	0.8621	0.126	0.1553	0.1001	2	7	outside promoter
chr1	31192144	31192326	>	CD	15.4185	60.4434	3715968399	3	1.0475	1.8137	1.1556	1.2584	2.078	5.2147	4.1892	0.727	1.2377	4.1916	3.4615	4.2572	0.5957	1.25	2.4441	1.0181	2.3492	1.3047	1.7606	1.143	0.7537	1.6017	2.0175	0.4688	0.7335	1.6917	2.6828	1.3267	1.2707	5.3148	1.6267	0.9402	2.2038	3	0	on promoter
chr1	31193005	31193221	<	C	9.97321	2.27892	573780340	1	0	0	0	0	0	0.2388	0.3255	0	0	0.2108	0.3618	0.1566	0	0	0	0	0	0	0.1296	0	0	0	0	0	0	0	0	0	0	0.1323	0	0	0	0	0	on promoter
chr1	31197030	31197390	<	S	7.3575	3.30695	454520625	1	0.0675	0	0	0.0649	0.3434	0.1388	0.1899	0	0.1318	0.2074	0.1352	0.2043	0	0.0977	0	0.2805	0.2462	0.2739	0.4359	0	0.1098	0	0	0	0.1116	0	0	0	0	0.2299	0	0.0616	0	1	0	on promoter
chr1	31216410	31216631	<	D	1.17334	1.15083	23419143	0	0	0	0	0	0	0	0.0868	0	0	0	0	0	0	0	0	0	0	0	0	0	0	0	0	0	0	0	0	0	0	0	0	0	0	0	0	outside promoter
chr1	31224934	31225172	>	CD	9.02489	3.01776	600456087	1	0	0	0.0841	0	0.0758	0.1927	0.1886	0	0	0.2143	0.2412	0.181	0	0	0.1938	0	0	0	0.0749	0	0	0	0	0.1121	0.23	0.1826	0.1902	0.2076	0	0	0	0	0	1	0	outside promoter
chr1	31228549	31228919	<	CD	8.49606	3.30285	577027392	1	0	0	0.2261	0.0724	0.1041	0.4049	0.399	0	0	0.4375	0.3298	0.4306	0	0	0	0	0	0	0	0	0	0	0	0	0	0	0	0	0	0	0	0	0.0915	0	0	on promoter
chr1	31234532	31234892	>	CD	10.1229	2.71872	670849329	1	0	0	0	0.086	0.0732	0.421	0.1805	0	0.0923	0.3173	0.3361	0.3577	0.083	0	0	0	0	0	0.1343	0	0	0	0	0	0	0	0	0	0	0	0	0	0	0	0	outside promoter
chr1	31238271	31238487	<	C	3.39201	1.17937	63890882	0	0	0	0	0	0	0	0	0	0	0	0.0921	0	0	0	0	0	0	0	0	0	0	0	0	0	0	0	0	0	0	0	0	0	0	0	0	outside promoter
chr1	31252510	31252737	<	D	16.6425	46.6899	3.57628e+09	3	0.8538	0.8525	1.0731	1.3761	1.9187	2.614	2.5365	0.8679	1.5904	2.8086	1.6702	3.2745	0.548	0.822	1.9173	0.9611	1.2948	0.8811	1.0885	0.9146	0.7633	1.2233	1.8829	0.3345	0.7087	1.124	1.3691	0.7907	0.8324	2.4199	2.2583	0.7192	2.2415	3	0	outside promoter
chr1	31255286	31255444	>	D	14.6497	62.7356	3677325981	3	1.127	1.8934	1.1305	1.2151	2.1256	5.1389	4.257	0.8227	1.601	4.2903	3.8562	4.0841	0.5388	1.3436	3.1618	1.1483	2.3227	1.1822	1.5017	1.0594	1.0313	1.5438	1.3751	0.7077	0.9472	2.2139	3.6529	1.5795	0.8401	6.5213	2.3772	0.9061	1.344	3	0	outside promoter
chr1	31255745	31256105	>	S	3.22221	16.8673	331152624	1	0	0.2593	0.6891	0.6853	0.6378	0	0.7564	0.3915	0.5355	4.2903	0.4956	1.2748	0.2958	0	0.4355	0.5433	0	0.2512	0	0.2676	0	0	0.1678	0.2372	0.4211	0.6663	0.7972	0.6143	0	1.365	0.6469	0	1.0941	2	0	outside promoter
chr1	31274669	31274845	>	S	14.1392	60.436	3596639004	3	1.0477	1.3319	0.9254	1.1659	2.6269	4.3194	3.7987	0.8978	1.4235	4.0393	2.2795	4.6351	0.5485	1.1797	2.5582	1.2843	1.4617	1.0994	1.9206	1.3414	0.8121	1.65	1.8193	0.5486	0.9535	1.9477	2.8867	1.413	1.3646	4.0945	2.7159	0.7734	2.1676	3	0	outside promoter
chr1	31318861	31319111	>	C	4.10416	2.68357	167190177	0	0	0	0	0	0	0	0	0	0	0	0	0	0	0	1.4305	0	0.144	0	0.0872	0	0	0	0	0.0684	0.0938	0.1479	0.2564	0.1137	0	0	0	0	0	0	0	outside promoter
chr1	31329040	31329244	<	CD	6.86081	2.11362	291729864	1	0	0	0	0	0.1229	0.1543	0.1368	0	0	0	0	0	0	0	0	0.1285	0.1263	0	0.0716	0	0.1118	0	0.1347	0	0	0.0625	0	0.0832	0.1067	0.4259	0	0	0.0658	1	0	outside promoter
chr1	31349729	31349979	>	CD	9.13116	1.39656	323498214	1	0	0	0	0	0	0	0	0	0	0	0	0	0	0	0.201	0	0	0.1319	0.0902	0	0	0	0	0	0	0.0685	0	0.0787	0	0	0	0	0	0	0	outside promoter
chr1	31384219	31384579	<	C	10.6867	50.2988	2614029560	3	0.7603	0.9737	0.6227	0.8334	1.707	3.7232	2.8765	0.5537	1.1193	3.5211	1.8426	3.4146	0.4606	0.8629	1.811	1.283	1.8567	1.0856	1.9587	1.2187	0.8321	1.3738	1.606	0.4321	0.9275	1.7555	2.0949	1.1403	1.2684	4.1252	3.1415	0.5798	1.5073	3	0	outside promoter
chr1	31402256	31402616	<	D	8.11503	30.3817	1469319212	2	0.4712	0.5327	0.5234	0.562	1.5113	1.0251	1.7073	0.4783	0.8978	1.9454	1.4723	1.6331	0.3925	0.7174	0.5348	1.2783	1.6878	1.2163	1.7653	0.4703	0.8104	0.6105	0.5374	0.4784	0.6904	0.4668	0.4101	0.3505	0.634	2.4602	0.799	0.5236	0.7084	3	5	outside promoter
chr1	31450105	31450465	>	D	1.40525	1.77124	40302066	0	0	0	0	0	0.0751	0	0	0	0	0	0	0	0	0.08	0	0	0.1278	0.1106	0.0878	0.0693	0	0	0	0.1846	0.2756	0	0	0	0	0.1252	0	0	0	0	0	outside promoter
chr1	31455874	31456234	>	S	9.01872	1.7379	387874942	1	0	0	0.1023	0.0834	0.1168	0	0	0	0.0828	0.1349	0	0.1408	0	0	0	0	0.0822	0	0	0	0	0	0.1158	0	0	0	0	0	0	0	0	0	0.068	0	0	outside promoter
chr1	31628124	31628484	>	S	9.71475	5.36772	979121745	2	0.0666	0.1907	0.0779	0.1565	0.1072	0.3529	0.3163	0.1451	0.1271	0.3378	0.1926	0.2569	0.1171	0.0667	0.1269	0	0.2247	0	0.1158	0.0734	0.1271	0.2008	0.117	0.0455	0.0983	0.1544	0.189	0.1824	0	0.2951	0.2149	0.111	0.228	2	5	outside promoter
chr1	31635635	31635810	>	S	13.0898	43.8458	3200772680	3	0.754	0.9997	0.9234	0.9753	1.86	1.8524	1.6362	0.5806	1.0222	2.6572	1.4771	2.7433	0.6585	1.026	1.3769	2.0129	1.0586	1.016	1.2562	0.5438	1.1776	1.4645	1.0969	0.5238	1.0583	0.8027	0.8994	0.7044	1.3314	2.4227	1.4558	0.8859	1.0378	3	0	outside promoter
chr1	31654332	31654836	>	C	0.034499	33.2809	82419570	0	0.977	1.5554	0.5218	1.1284	1.0435	3.6992	2.2875	0.6614	1.1944	2.1091	1.5964	1.8956	0.5894	0.2177	2.75	0.3785	1.1931	0.4332	1.3181	0.3992	0.1371	0.1666	0.45	0.2303	0.2848	0.805	1.5749	0.76	0	3.8801	1.4118	0.7957	0.3722	2	0	outside promoter
chr1	31655193	31655553	<	CD	2.88966	4.745	161120001	0	0.1545	0.177	0	0	0.1462	0.2752	0.123	0	0.0771	0.2076	0.1096	0.1343	0.0791	0.1161	0.1052	0	0.2411	0.0973	0.1171	0.1134	0	0.1394	0	0.156	0.213	0.3404	0.4588	0.2195	0.0887	0.5324	0	0.0957	0.0673	2	0	outside promoter
chr1	31656809	31657169	>	D	12.4371	43.3067	3042701895	3	0.7757	0.9939	0.5651	0.6124	1.7522	1.9498	1.7532	0.4066	0.9994	2.712	1.6926	2.1818	0.3976	1.0975	1.0745	1.7245	2.1027	2.1275	1.8625	0.7026	1.1676	1.5587	0.6559	0.553	0.8073	0.8377	0.6405	0.7427	1.2059	3.5348	1.5973	0.6182	0.867	3	0	outside promoter
chr1	31658514	31658874	>	C	10.8386	23.1953	2170365186	3	0.5776	0.5912	0.2157	0.1975	0.5727	1.0666	0.6157	0.1002	0.2468	0.9573	0.9355	0.7274	0.237	0.6461	1.5449	0.7033	1.4528	1.0629	0.5607	0.1989	0.8981	1.4822	0	0.5899	0.9633	0.8419	1.0186	0.6498	0.4669	2.8085	0.5691	0.2397	0.0943	2	0	outside promoter
chr1	31687674	31687878	<	C	8.32848	5.29805	752322799	1	0.0809	0.1907	0	0	0.1435	0.4157	0.2466	0	0	0.2861	0.1608	0.169	0	0.1179	1.0136	0.1183	0.12	0.7054	0.818	0	0	0	0	0.0606	0.1405	0.1813	0.2234	0.263	0	0	0	0.0994	0	1	0	outside promoter
chr1	31769472	31769832	<	S	0.246759	3.9917	38057400	0	0.1035	0.2062	0	0.0726	0.0727	0.2297	0.1457	0	0	0.2313	0.12	0.1886	0	0.053	0.1349	0.0734	0	0.0981	0.1012	0.0933	0	0.1826	0.1838	0.0678	0.0735	0.1458	0.172	0.1037	0.0769	0.2024	0.2184	0.0897	0.2258	2	0	on promoter
chr1	31807885	31808245	<	S	12.1488	10.497	1879875504	2	0.0804	0	0.2938	0.2384	0.3338	0	0	0.2381	0.2699	0	0	0.1158	0.1576	0.336	0	0.4452	0.6515	0.724	0.4653	0.3708	0.7583	0.7099	0.2752	0.1237	0.3429	0	0	0	0.9252	0	0.948	0.1346	0.2694	2	0	outside promoter
chr1	31846405	31846621	<	D	2.70172	1.60472	66403226	0	0	0	0	0.0555	0	0.0987	0	0	0	0	0.1338	0	0	0	0	0	0.0749	0	0.0884	0	0	0	0	0	0	0.1431	0.1067	0	0	0.1333	0	0	0	0	1	on promoter
chr1	31867467	31867827	>	D	13.3058	43.3128	3234707196	3	0.8076	1.3452	0.9644	0.9746	1.3743	2.6524	2.4145	0.7625	1.1442	2.7266	1.4692	3.0141	0.4852	0.8512	1.9194	0.7168	1.083	0.6745	1.7999	0.8038	0.8067	1.2456	1.204	0.3606	0.726	1.4153	2.0211	1.2018	0.7591	3.4044	2.0513	0.541	1.4471	3	1	outside promoter
chr1	31869476	31869836	>	S	12.7575	10.0048	1929447245	3	0.1819	0.3321	0.2096	0.1759	0.4212	0.4421	0.4176	0	0.1574	0.563	0.4714	0.5282	0.3461	0.2796	0.3724	0.376	0.6616	0.486	0.7854	0.0738	0.0786	0.0882	0	0.113	0.1325	0.1213	0.144	0.1226	0.0727	2.0658	0.1904	0.2883	0.0836	2	0	outside promoter
chr1	31894253	31894613	>	C	8.62519	17.6603	1379432119	2	0.4044	0.1992	0.1852	0.3962	0.5486	1.1163	0.8491	0.1749	0.4499	2.2102	2.4213	1.1038	0.18	0.3544	1.7673	0.3314	0.8878	1.1925	0.6157	0.0866	0.2263	0.2449	0.1584	0.1877	0.2392	0.4124	0.4827	0.6118	0.4155	1.0069	0.3031	0.2623	0.2355	3	0	outside promoter
chr1	31895655	31895886	<	C	12.4404	64.8338	3289483572	3	1.1009	0.9792	0.6536	0.9519	3.0166	3.7585	3.6978	0.5457	1.2316	4.255	3.5526	3.3591	0.7024	1.3801	2.2286	2.701	2.8099	2.3912	3.2624	1.2964	1.139	1.7875	1.6803	0.5051	0.817	0.9764	1.2362	1.1057	1.0689	5.9011	2.7191	0.8092	2.2965	3	0	outside promoter
chr1	31896360	31896585	<	D	0.151031	3.0726	30076674	0	0	0	0	0.0889	0.1481	0.3754	0.2815	0	0	0.4937	0.595	0.2488	0	0	0	0	0	0	0	0	0	0	0	0	0	0	0	0	0	0	0	0	0.1203	0	0	outside promoter
chr1	31932945	31933195	>	CD	7.43871	4.03553	528002210	1	0	0	0	0.107	0.0851	0	0	0	0.0962	0	0	0	0.1051	0.1055	0	0.2424	0.3513	0.3535	0.3977	0.2147	0.3384	0.2555	0.2719	0	0.0976	0	0	0	0.2445	0	0.383	0.0611	0.0678	1	0	outside promoter
chr1	31973632	31973848	<	CD	7.29519	2.15072	325473348	1	0	0	0	0.1234	0	0.1374	0	0	0	0.3296	0.1976	0	0	0	0.211	0	0.092	0.1854	0.1039	0	0	0	0	0	0.0789	0	0.0775	0.1016	0	0	0	0	0	1	0	outside promoter
chr1	31983010	31983214	>	CD	7.58345	1.98155	322916880	1	0	0	0	0.0669	0.0739	0.1107	0.1028	0	0	0.1536	0	0.1317	0	0	0.5555	0	0.1393	0.1231	0.2469	0	0	0	0	0	0	0	0	0.0756	0	0	0	0	0	1	0	outside promoter
chr1	32014561	32014780	<	CD	16.2059	59.5578	3741235098	3	1.1086	1.2509	0.9419	1.183	1.8809	3.1335	3.0438	0.6524	1.0222	3.5501	3.0334	3.5345	0.4075	1.0738	2.2126	1.7592	3.0118	1.6414	2.4494	1.1486	1.3156	2.1293	1.5049	0.6709	1.0211	1.7478	2.0606	1.0184	1.0277	4.7221	2.2626	0.7319	2.0071	3	0	outside promoter
chr1	32014889	32015093	>	CD	8.02073	40.1382	1553125848	2	1.1086	0.2903	0.1815	1.183	1.8809	0.7979	3.0438	0	1.0222	3.5501	3.0334	3.5345	0.4075	1.0738	0.3046	1.7592	3.0118	1.6414	2.4494	0	0.1875	2.1293	0	0.1287	1.0211	0.2816	0.3293	0.2915	1.0277	4.7221	0.1117	0.7319	2.0071	2	0	outside promoter
chr1	32015276	32015492	<	CD	7.39693	1.14373	184275000	0	0	0	0	0	0	0	0	0	0	0	0	0	0	0	0	0	0	0.1043	0	0	0.0857	0	0	0	0	0	0	0	0	0	0	0	0	0	0	outside promoter
chr1	32029762	32029904	>	D	9.49721	31.8812	1935746568	3	0.5778	0.4591	0.6552	0.634	1.6414	0.1779	1.2062	0.579	0.9095	1.4311	0.6186	1.4361	0.2265	0.5908	0.2769	0.9697	1.2755	1.3021	1.857	0.6783	1.2241	1.3653	1.4194	0.2869	0.6521	0.2328	0.1403	0.2246	1.1308	1.2217	1.8125	0.367	1.1039	3	6	outside promoter
chr1	32053356	32053716	>	C	9.68574	33.4386	2024198016	3	0.5943	0.8396	0.5609	0.7728	1.5401	3.2248	2.0239	0.5722	0.9696	2.2462	1.4526	2.5781	0.5219	0.7204	2.7416	0.8636	1.5724	0.6494	1.0357	0.3119	0.122	0.3697	0.6727	0.4724	0.6135	0.9871	1.5223	1.1659	0.772	2.7562	0.8805	0.553	0.2426	3	6	outside promoter
chr1	32059685	32059877	<	CD	13.877	69.5461	3620995456	3	2.0273	2.115	0.703	1.1178	2.5098	5.9794	3.2513	0.7219	1.5539	1.7752	4.5716	1.8607	0.6822	1.6291	3.5391	1.1241	2.9114	1.6473	2.6485	0.5902	0.7305	1.6098	1.1368	1.2028	1.8692	3.1688	4.9041	2.2835	0.9843	8.1936	2.4245	1.1438	1.2038	3	6	outside promoter
chr1	32083790	32084150	>	D	7.99186	25.4851	1358902857	2	0.3722	0.4895	0.4603	0.7855	0.7886	2.2166	1.698	0.5369	1.1181	2.2112	1.0735	2.0078	0.4722	0.4152	1.3996	0.4171	0.3007	0.6244	1.005	0.4602	0.6254	0.7754	0.32	0.1696	0.3217	0.5535	0.8684	0.6442	0.5932	1.4799	0.8988	0.3732	0.443	3	0	on promoter
chr1	32085043	32085259	>	C	6.16112	4.94949	445380590	1	0	0	0	0	0	0.3651	0.353	0	0	0.0965	0.1795	0.159	0	0.0667	0	0	0.2071	0	0.2108	0	0	0	0	0.2465	0.2285	0.4763	1.2025	0.4741	0	0.1798	0.2062	0	0	1	0	on promoter
chr1	32098734	32099094	<	C	12.1489	17.7904	2303641590	3	0.4157	0.5867	0.1769	0.1937	0.5221	1.3032	0.6599	0.2252	0.3148	1.0082	0.5076	0.809	0.119	0.407	2.1475	0.5487	1.2195	0.5806	0.9801	0.1087	0.2752	0.3684	0.1706	0.3785	0.5284	0.6496	1.1295	0.8186	0.2435	1.5614	0.3639	0.2646	0.1604	3	0	outside promoter
chr1	32105826	32106093	<	D	8.1917	1.43555	275701504	1	0	0	0	0	0.1859	0	0	0.1064	0	0	0	0	0	0	0	0.1418	0.0778	0.1684	0.0919	0	0	0	0	0	0	0	0	0	0	0	0	0	0	0	0	outside promoter
chr1	32129516	32129719	>	CD	10.1165	61.419	2491981194	3	0.9247	0.8638	1.1349	1.0981	2.6058	4.1959	3.3071	1.0891	1.7808	3.9839	1.9639	4.8509	0.8571	1.3111	2.6601	1.9461	2.0268	1.2729	2.9911	1.2402	0.9185	1.2072	1.479	0.4764	0.9837	1.763	2.2039	1.3017	0.6994	2.46	2.8579	0.6583	2.2068	3	0	outside promoter
chr1	32131778	32131994	<	C	9.89918	2.49517	608183880	1	0	0	0	0	0	0.0974	0.0958	0	0	0	0.1047	0	0.1015	0	0.1438	0	0.1933	0	0	0	0.1174	0	0	0.0928	0.1197	0.1497	0.1686	0.2134	0	0.352	0	0	0	1	0	outside promoter
chr1	32135758	32135962	<	S	7.3316	6.33575	672778844	1	0.1034	0	0	0.0648	0.1668	0.3744	0.1628	0	0.1151	0.2536	0.172	0.226	0.1287	0.112	0.3503	0.1501	0.4891	0	0.1496	0.129	0.1194	0.276	0.1108	0.1346	0.2474	0.4023	0.3939	0.3764	0.1314	0.7389	0.164	0.0694	0.0921	2	0	outside promoter
chr1	32149628	32149988	<	D	10.3813	16.9766	1844269661	2	0.3454	0.2252	0.1744	0.1647	0.3467	0.9685	0.6458	0.1535	0.2751	0.5401	0.3315	0.6466	0.2057	0.3337	3.2791	0.152	1.1465	0.2622	0.5444	0.1955	0.2491	0.2353	0.1845	0.3983	0.4448	0.8034	1.823	1.145	0.2881	0.7473	0.9878	0.135	0.0901	3	0	outside promoter
chr1	32170787	32171147	>	CD	3.32675	16.8527	343253196	1	0.1926	0.5136	0.608	0.508	0.7869	2.2804	1.7808	0.4503	0.5256	1.4714	1.0542	1.3243	0.2547	0.2843	0.3725	0.2253	0.5266	0.6802	0.8583	0.0698	0	0.1053	0.1438	0.0606	0.1001	0.1281	0.259	0.3565	0	2.8449	0.412	0.2668	0.1713	2	0	on promoter
chr1	32173359	32173719	<	CD	11.722	7.13805	1500778292	2	0.0871	0.2143	0.2736	0.2559	0.4155	0.8195	0.7156	0.1171	0.2526	0.6817	0.5006	0.6682	0.1727	0.0724	0.2841	0.5479	0.1345	0.1268	0.0798	0	0	0	0	0.0506	0.0891	0.0849	0.0774	0.0971	0.0818	0.1358	0	0.1518	0	2	0	outside promoter
chr1	32179931	32180291	>	CD	9.22889	18.435	1568114044	2	0.4688	0.5544	0.4069	0.2462	0.9575	2.3342	1.5436	0.4214	0.6475	1.4189	1.1739	1.4122	0.2913	0.4394	1.2734	0.6191	0.1567	0.6964	0.8126	0.2088	0	0	0.2847	0	0.0821	0.1091	0.1965	0.2216	0.5327	2.3894	0.324	0.3411	0.5478	2	0	outside promoter
chr1	32181250	32181610	<	C	7.08415	26.8527	1133103226	2	0.6961	0.9876	0.3731	0.4988	1.0109	1.1487	0.8714	0.2977	0.4919	1.4071	0.7606	1.1583	0.1941	0.763	1.9938	0.8858	0.6637	0.821	1.4549	0.5118	0.4938	0.8102	0.5271	0.334	0.5576	1.0393	1.4423	0.9451	0.1968	1.8132	1.9875	0.5459	0.4231	3	0	outside promoter
chr1	32211343	32211477	<	D	11.5555	37.2174	2696093556	3	0.622	1.2259	0.696	0.7238	1.3109	2.9939	2.0626	0.6237	0.9668	2.238	1.1746	2.7727	0.4265	0.8385	1.7794	0.7677	1.3028	0.8422	1.806	0.5715	0.7423	1.0907	0.5678	0.444	0.7563	1.2354	1.5975	1.1288	0.3438	3.1486	1.3954	0.8494	0.4672	3	0	outside promoter
chr1	32226884	32227100	>	D	8.52844	1.43645	295437441	1	0	0	0	0	0	0	0.183	0	0.0638	0.1617	0	0.1621	0	0	0	0	0.0735	0	0	0	0	0	0	0	0	0	0	0	0	0	0	0	0	0	0	outside promoter
chr1	32228213	32228573	>	S	6.06637	18.2513	789895314	1	0.3065	0.332	0.2282	0.4544	0.4075	0.9721	0.9748	0.289	0.6143	0.9009	0.4718	0.9513	0.1459	0.3197	1.2784	0.231	0.5085	0.3893	0.3778	0.286	0.3807	0.8695	0.8267	0.159	0.4263	0.5701	0.8027	0.6101	0.4189	0.9857	0.9201	0.3275	0.9435	3	0	outside promoter
chr1	32229889	32230105	>	S	6.50765	3.64953	400973958	1	0.0574	0.1076	0.1582	0.0629	0.0744	0.29	0.1607	0	0.1021	0.2976	0.1724	0.2463	0.0867	0	0.2851	0	0.0995	0.1162	0.1439	0	0	0.1548	0	0	0.0663	0.0672	0.1896	0.0978	0	0.1586	0.1785	0.0755	0.0988	2	0	outside promoter
chr1	32230772	32231132	>	S	11.7211	10.584	1808251016	2	0.2339	0.2676	0.1581	0.1079	0.262	0.7848	0.4812	0.1001	0.1759	0.603	0.3155	0.4204	0.0958	0.2488	0.3542	0.6976	0.4433	0.5629	0.9335	0.0692	0.1621	0.2731	0	0.2423	0.3668	0.4385	0.3351	0.3861	0.2681	0.714	0.1449	0.2893	0.2161	2	0	outside promoter
chr1	32254900	32255099	>	S	7.33687	76.8818	1499505920	2	0.8784	1.1201	1.4502	1.8955	2.3565	5.0187	5.0444	1.5514	1.9954	5.5735	3.7889	5.5462	0.799	1.1999	3.1173	0.8633	2.4603	1.0095	2.4974	1.2968	1.3162	2.4645	2.5258	0.6543	1.1739	2.1923	3.3704	1.6316	0.8785	5.0472	3.4655	0.7974	3.7692	3	3	outside promoter
chr1	32281551	32281911	>	S	8.61169	47.5977	1821071936	2	1.3488	2.4517	0.7169	0.747	1.3591	2.3023	1.3849	0.5427	1.0792	3.09	1.8747	2.1798	0.4569	0.875	3.5012	0.9317	1.5425	1.3449	2.0272	0.4544	0.2205	0.7973	0.6351	0.8754	1.1523	2.1901	4.1764	2.2476	0.1526	3.5858	1.2894	1.3873	0.7097	3	3	on promoter
chr1	32300118	32300478	>	C	7.3044	6.22397	661845810	1	0.1006	0	0.0625	0.1079	0.5274	0.3951	0.7507	0	0.1845	0.745	0.3294	0.7353	0.1475	0.0652	0	0.1368	0.3631	0.5501	0.3471	0	0	0	0.1297	0.0882	0.1692	0.1305	0.1065	0.1859	0	0.1706	0	0	0.1244	2	0	outside promoter
chr1	32326990	32327350	<	C	6.12848	7.96115	571012977	1	0	0	0.1662	0.1968	1.1963	0.7388	0.6936	0.1418	0.4171	0.9156	0.7957	0.8952	0.167	0	0.203	0	0	0.6005	0.5523	0	0	0	0.1168	0	0	0	0	0	0	0	0.1064	0	0.244	1	0	outside promoter
chr1	32403837	32404197	<	D	7.10304	17.8339	1004240237	2	0.2679	0.6316	0.6259	0.4308	0.398	0.9561	0.9716	0.3411	0.4574	1.0238	0.8514	0.9105	0.2677	0.3782	0.42	0.3562	0.6136	0.2958	0.4101	0.1618	0.424	0.8265	0.2057	0.1646	0.4748	0.5557	0.8711	0.523	0.2262	0.7911	0.7187	0.5134	0.3944	3	0	on promoter
chr1	32405407	32405767	>	CD	10.9009	15.2081	1903067856	3	0.3372	0.2962	0.5273	0.4379	0.631	1.1004	0.909	0.2235	0.2795	1.1811	0.7993	1.0816	0.0993	0.3044	0.1289	0.3447	0.739	0.5254	0.4826	0.1769	0	0	0.1454	0.3376	0.5905	0.6571	0.9667	0.5215	0.162	1.1384	0.3675	0.1645	0.2464	2	0	on promoter
chr1	32421652	32422012	<	C	12.6432	5.6212	1430267521	2	0.1508	0.1447	0.0953	0.1851	0.1824	0.3266	0.3226	0.1731	0.0935	0.4162	0.2917	0.4355	0	0.086	0.2044	0.1056	0.3246	0.1111	0.2258	0.1127	0	0	0.1912	0.0564	0.1019	0	0.2063	0	0	0.2714	0.2073	0.0917	0.2183	2	0	outside promoter
chr1	32429765	32430023	<	D	12.32	74.1759	3.30287e+09	3	1.6784	1.968	0.929	0.7923	2.5627	2.5631	3.4799	0.4972	1.6062	4.0859	2.3647	3.7448	0.6096	2.0254	1.4886	2.3084	1.7097	3.0942	2.5796	1.4689	1.7995	2.3074	2.2458	1.2015	2.0938	1.5872	1.3868	1.2152	1.4714	4.4069	3.8987	1.3398	1.9688	3	0	outside promoter
chr1	32443343	32443703	>	D	9.72137	9.89287	1340581924	2	0.2157	0.153	0.1514	0.1767	0.4134	0.2208	0.373	0.1609	0.1243	0.515	0.3575	0.3555	0	0.1522	0.4415	0.4459	0.7247	0.6691	0.9667	0.0728	0	0.089	0.1278	0.3362	0.5574	0.3527	0.2896	0.3097	0.3059	0.6896	0.1296	0.1954	0.0702	2	0	outside promoter
chr1	32446459	32446819	>	C	0	1.00818	5.0037e+06	0	0	0	0	0	0	0	0	0	0	0	0	0	0	0	0	0	0	0	0	0	0	0	0	0	0	0	0	0	0	0	0	0	0	0	0	outside promoter
chr1	32469183	32469543	<	C	9.36158	15.8742	1523726575	2	0.2371	0.4336	0.3145	0.2814	0.8935	0	0.1738	0.2768	0.4683	0.3784	0.4294	0.5756	0.2587	0.3984	0	1.1138	1.2322	1.2015	0.754	0.1975	0.4052	0.5953	0.1784	0.3308	0.5581	0.093	0.0717	0	0.776	0.9493	0.7576	0.4195	0.3962	2	0	outside promoter
chr1	32529012	32529372	<	D	7.81339	9.477	912374932	2	0	0	0.3808	0.2362	0.7615	0	0	0.2299	0.4206	0	0	0	0.1181	0.1841	0	0.6619	0.5386	0.4489	0.6865	0.3327	0.3345	0.2962	0.6673	0.1163	0.2841	0	0	0	0.6211	0	0.9114	0	0.6572	1	0	outside promoter
chr1	32538826	32539186	>	CD	3.28363	6.01046	213870234	0	0.0737	0.1011	0.1235	0.1394	0.0732	0.5141	0.3225	0.0862	0.1142	0.3427	0.2843	0.2966	0	0.0691	0.7543	0.0764	0.1163	0.2403	0.349	0.0845	0	0.2026	0.1904	0	0.1184	0.1765	0.2439	0.2165	0.2492	0.2556	0.1071	0.0654	0.1643	2	2	on promoter
chr1	32574943	32575303	<	CD	7.91377	8.92899	907221920	2	0.0904	0	0.2859	0.4459	0.3699	0.0994	0.12	0.247	0.5049	0.1604	0	0.2554	0.2158	0.1718	0	0.7052	0.4386	0.5822	0.4021	0.2048	0.4083	0.4384	0.1883	0.1257	0.2819	0.0895	0	0	0.3827	0	0.616	0.1251	0.2498	2	2	on promoter
chr1	32577285	32577645	>	CD	2.38557	1.00887	36096684	0	0	0	0	0	0	0	0	0	0	0	0	0	0	0	0	0	0	0	0	0	0	0	0	0	0	0	0	0	0	0	0	0	0	0	2	outside promoter
chr1	32593514	32593874	<	CD	5.29678	1.0045	95182500	0	0	0	0	0	0	0	0	0	0	0	0	0	0	0	0	0	0	0	0	0	0	0	0	0	0	0	0	0	0	0	0	0	0	0	0	outside promoter
chr1	32666546	32666906	>	D	5.45098	2.78671	253973880	1	0	0	0.0822	0.1946	0.1133	0.2984	0.1723	0	0.0892	0.21	0.185	0.2419	0	0	0.2616	0	0	0.234	0.148	0	0	0	0	0	0	0	0	0	0	0	0	0.0695	0	1	2	on promoter
chr1	32681313	32681465	>	S	11.334	47.3282	2794730304	3	0.7844	1.2532	0.9606	0.6277	1.673	3.2677	3.0624	0.665	1.256	3.4298	1.9719	3.2438	0.5833	0.981	1.9973	1.5378	2.2104	1.3463	2.1498	0.5967	0.7673	1.463	1.1136	0.5685	0.8901	1.4577	1.6666	0.875	0.716	3.1432	1.2249	0.5875	1.3398	3	2	outside promoter
chr1	32689435	32689651	>	S	9.70316	1.55305	393367454	1	0	0	0	0	0.0686	0	0.0915	0	0	0	0	0	0	0	0	0.3097	0.3206	0.118	0.0821	0	0	0.158	0	0	0.1076	0	0	0	0	0	0	0	0	0	2	on promoter
chr1	32700478	32700694	>	C	4.68698	2.60592	194327656	0	0	0	0	0	0	0.2441	0.2951	0	0	0.1662	0.1835	0.1528	0	0	0.2472	0	0.1307	0	0	0	0	0	0	0.0697	0.0714	0.1214	0.1788	0.1134	0	0.1713	0	0	0	1	0	outside promoter
chr1	32705957	32706317	<	C	5.11341	12.2327	529524828	1	0.3865	0.2766	0.1132	0.1752	0.2917	0.6109	0.5531	0	0.1217	0.6675	1.2587	0.5612	0.1516	0	0.3341	0.187	0.374	0	0	0.111	0.1228	0.2573	0.5345	0.2422	0.4456	0.5378	1.1906	0.6071	0.155	1.1878	0.2765	0.2151	0.4673	2	0	on promoter
chr1	32713858	32714063	<	S	6.17412	40.5804	1023994500	2	0.8515	1.3137	0.8135	0.9154	1.6077	3.7972	2.9606	0.5299	1.4098	3.5166	2.9193	3.0997	0.5983	0.3524	2.8738	0.6201	0.9206	0.5617	1.6367	0.4799	0.2441	0.4671	0.808	0.3598	0.4307	1.2964	2.0422	0.7875	0.6032	3.5182	2.3719	0.6463	0.8975	3	0	on promoter
chr1	32756191	32756551	<	S	8.43684	1.13704	227844129	0	0	0	0	0	0	0	0	0	0	0	0.1253	0	0	0	0	0	0.1002	0	0	0	0	0	0	0.0498	0.0748	0	0	0	0	0	0	0	0	0	1	on promoter
chr1	32782143	32782393	<	D	7.56393	24.7234	1229981280	2	0.8953	0.3815	0.4138	0.7004	0.872	0.6656	1.5686	0.6104	0.5617	1.5607	1.2032	1.6129	0.4159	0.6646	0.4147	0.747	0.761	0.5148	1.186	0.1431	0.8842	1.1494	0.3078	0.5387	0.8183	0.6973	0.5565	0.4625	0.1069	0.2794	0.9768	0.3289	0.2228	3	0	outside promoter
chr1	32799000	32799216	>	D	3.95132	1.19216	77456148	0	0	0	0	0	0	0	0.0899	0	0	0	0.1121	0	0	0	0	0	0	0	0	0	0.0992	0	0	0	0	0	0	0	0	0	0	0	0	0	0	outside promoter
chr1	32800762	32801012	>	C	11.6387	27.5017	2500340480	3	0.4214	0.7903	0.877	0.7909	0.9208	2.1132	2.0013	0.8919	1.0809	2.5122	1.4826	2.0471	0.4511	0.3593	0.7471	0.5098	0.5749	0.5953	1.1278	0.2092	0.4473	0.6911	0.3662	0.2585	0.4078	0.6865	1.0769	0.6422	0.4643	0.7548	0.9538	0.4351	0.7171	3	0	on promoter
chr1	32816734	32817100	<	C	9.68305	9.51542	1308845538	2	0.1205	0.1276	0.2741	0.2135	0.436	0.5123	0.6039	0.1313	0.1787	0.6126	0.3275	0.464	0.163	0.1259	0.653	0.1331	0.1674	0.2863	0.2022	0.3221	0.1475	0.2977	0.2846	0.0853	0.1063	0.169	0.2916	0.1964	0.1141	0.4702	0.5562	0.1189	0.4388	3	0	outside promoter
chr1	32827694	32828054	<	S	4.65365	9.59586	417974991	1	0	0.5382	0.1209	0.1126	0.118	0.6976	0.2315	0	0.2908	0.3771	0.8201	0.3531	0.0991	0	0.2156	0.2374	0	0	0	0.1706	0	0	0.4931	0.1683	0.3294	0.697	1.3287	0.3286	0	0.6765	0.3921	0.2175	0.278	2	0	on promoter
chr1	32837839	32838199	<	D	4.47991	5.09278	286133176	1	0	0	0.1104	0.08	0.4961	0.2471	0.5239	0	0.1239	0.4179	0.2262	0.4006	0.0832	0.0824	0	0.1986	0.1789	0.4498	0.1153	0.0715	0	0	0.3111	0.0652	0.1643	0	0	0	0	0	0.1233	0	0.5738	1	0	outside promoter
chr1	32866537	32866682	>	CD	11.7856	43.8212	2881810251	3	1.2883	0.8898	0.9094	0.978	1.4805	2.9456	2.2594	0.7604	1.1328	2.9329	1.1341	3.4491	0.4052	0.9087	1.7963	1.2538	1.02	1.4125	1.3125	0.747	0.6003	0.9878	1.03	0.4052	0.828	1.4474	1.5184	0.8092	1.2357	2.4086	2.5098	0.6646	1.3893	3	0	outside promoter
chr1	32879614	32879864	<	CD	13.3445	46.3811	3.29337e+09	3	1.1906	1.466	0.4904	0.8135	2.3834	0.987	2.3695	0.4326	0.8472	2.2731	2.5121	2.1589	0.3047	1.5679	0.6152	2.3203	2.7297	2.3257	2.1101	0.5483	0.1939	0.45	1.6495	0.9157	1.4556	0.7475	0.5025	0.4859	0.7105	2.776	1.4024	0.8187	1.5208	3	0	outside promoter
chr1	32913926	32914286	>	D	9.96539	70.3564	2472048740	3	2.1137	2.9297	0.7294	1.0415	2.4071	5.4544	3.9599	0.9812	1.857	3.297	2.5653	4.267	0.3135	2.6646	3.1331	2.0708	2.5922	1.6833	2.2486	0.8664	0.9179	1.6467	1.1184	0.9298	1.501	2.7139	3.1294	1.7752	1.2125	5.1664	2.5166	1.665	0.8371	3	4	outside promoter
chr1	32914784	32915157	>	S	13.2867	6.88842	1669623658	2	0.5124	0.0746	0.0692	0.2389	0.2423	0.3108	0.4314	0	0.3272	0.2717	0.1004	0.3541	0	0.5923	0.3964	0.3357	0.6541	0.7248	0.785	0	0.0952	0	0	0	0.0941	0	0.1023	0.1831	0.0908	0.1229	0	0.0829	0	2	4	outside promoter
chr1	32936619	32936979	>	C	5.9311	5.51691	446782787	1	0	0.1259	0.0702	0.1197	0.1081	0.8158	0.1586	0	0.1348	0.42	0.2272	0	0	0.0829	0.6065	0.255	0	0.229	1.0419	0.0883	0	0	0.3262	0	0	0	0	0	0.1097	0.2986	0.2306	0.1271	0.0696	1	4	outside promoter
chr1	32966314	32966530	<	CD	7.91402	3.18705	498144452	1	0	0.1002	0.1238	0.1433	0	0	0.1146	0	0.2017	0.0992	0	0	0.0798	0	0.1216	0	0	0	0	0.129	0.0802	0.2426	0.1287	0	0	0	0.0893	0	0	0	0.8147	0	0.0934	1	1	outside promoter
chr1	32986084	32986297	>	D	10.1461	46.2575	2370746880	3	0.6957	0.5123	0.8283	1.2107	1.6044	0.1971	1.009	0.9804	1.2356	1.4549	0.7846	2.1174	0.7363	0.7136	0.4361	1.9917	1.5341	2.3317	2.4125	0.8302	1.4937	1.8836	1.3884	0.4392	0.8322	0.3363	0.1541	0.2924	1.7525	1.6155	2.0706	0.5788	1.3389	3	0	outside promoter
chr1	32986757	32987117	>	S	8.55888	3.77865	638666898	1	0	0	0	0.0595	0.1873	0.1432	0.2825	0.0792	0.1126	0.1785	0.1338	0.1905	0	0	0.1991	0	0.2916	0.3409	0.2218	0	0	0	0	0.1283	0.1855	0.2584	0.3962	0.2518	0	0	0	0	0	1	0	outside promoter
chr1	33077666	33078026	>	C	9.08866	7.00292	1020036620	2	0.0588	0.1327	0.1725	0.2501	0.2177	0.6418	0.5823	0.133	0.2014	0.6097	0.6659	0.2984	0.1785	0	0.1914	0	0	0	0.1005	0.1309	0	0	0.3312	0.0457	0.0696	0.1824	0.2042	0.1199	0	0.2656	0.1702	0.079	0.2459	2	0	outside promoter
chr1	33085709	33086069	<	C	10.9566	2.76708	764881344	1	0	0	0.0738	0.1326	0.078	0	0	0.0943	0.0929	0	0	0	0.0895	0	0	0.7205	0.2016	0.1668	0.1726	0.0658	0.1177	0.2923	0.1281	0	0.0725	0	0	0	0.1362	0	0	0	0	1	0	outside promoter
chr1	33164263	33164623	<	D	3.06705	1.6881	80714331	0	0	0	0.1417	0	0.075	0	0.1875	0	0.088	0	0.1252	0.1433	0	0	0.1951	0	0	0	0	0	0	0	0	0	0	0	0	0	0	0	0	0	0	0	3	outside promoter
chr1	33177804	33178076	>	D	14.1337	72.1487	3673534700	3	1.2518	1.7361	1.1695	1.6666	2.3057	3.814	3.0016	1.5409	2.5703	3.3485	2.6289	3.3513	0.7989	1.3206	2.9346	0.8785	2.137	0.7662	2.249	1.1086	1.5438	2.7896	1.6126	0.6675	1.4759	2.5213	4.427	2.2258	1.3678	4.2138	3.476	0.8487	1.654	3	0	outside promoter
chr1	33199690	33199906	>	C	4.20517	1.08573	75849228	0	0	0	0	0	0	0	0.0919	0	0.1273	0	0	0	0	0	0	0	0	0	0	0	0	0	0	0	0	0	0	0	0	0	0	0	0	0	0	outside promoter
chr1	33207031	33207391	<	CD	11.0059	4.65434	1088589805	2	0.0978	0.1238	0	0.0632	0.1471	0.2578	0.1731	0	0.1185	0.1259	0	0.166	0	0.1128	0.3415	0	0.2052	0.141	0.2727	0.116	0.0954	0.1601	0.1393	0.0615	0.1181	0.2264	0.2528	0.2539	0.1182	0.405	0.1973	0.1427	0.0903	2	0	on promoter
chr1	33215418	33215634	>	CD	10.828	3.09955	816353720	1	0	0	0.092	0.0568	0.0938	0.2512	0.1769	0	0	0.114	0.1025	0.1673	0	0.0636	0.2998	0	0.3688	0.1774	0.1718	0	0	0	0	0.0919	0.1454	0.2229	0.1508	0.1532	0.159	0.1204	0	0	0	1	0	outside promoter
chr1	33238670	33238877	<	C	14.2168	62.2928	3623518440	3	1.1907	1.3182	0.9684	1.0691	2.0776	4.5466	3.8608	1.1544	2.0362	4.3139	2.9885	4.6315	0.6574	1.1542	2.9005	1.5022	1.5688	1.6419	1.8758	0.9261	0.9553	1.4479	1.3088	0.6327	1.2283	2.087	2.8901	1.4401	1.0893	4.4849	2.236	0.9884	1.5969	3	0	outside promoter
chr1	33252534	33252894	<	D	3.59802	2.61031	139355060	0	0	0	0.0656	0	0.1915	0	0	0	0.0882	0	0	0	0	0	0	0.7757	0.2976	0.1734	0.1599	0	0	0	0.1668	0.0585	0.153	0	0	0	0.1286	0	0.217	0	0.1192	1	0	outside promoter
chr1	33282884	33283100	>	D	1.01179	2.49785	43522350	0	0	0.0838	0	0	0	0.1451	0.1078	0	0	0.1142	0	0.1038	0	0	0	0	0	0	0	0.1467	0	0	0.495	0	0	0.0819	0.1097	0.0759	0	0	0	0	0.176	1	2	on promoter
chr1	33284361	33284577	>	S	0.767868	0.964167	15197728	0	0	0	0	0	0	0	0	0	0	0	0.0922	0	0	0	0	0	0	0	0	0	0	0	0	0	0	0	0	0	0	0	0	0	0	0	2	on promoter
chr1	33293947	33294307	>	C	12.9711	2.29133	802722543	1	0	0	0	0	0.071	0	0	0	0	0	0	0	0	0.0886	0	0.2234	0.3839	0.2585	0.1543	0.0982	0	0	0.1215	0.0969	0.207	0	0	0	0.2058	0	0.1543	0	0	1	2	outside promoter
chr1	33338332	33338497	<	CD	14.8561	35.1676	3254470944	3	0.6306	0.8296	0.5725	0.7204	1.4356	2.2343	2.1773	0.562	0.8467	2.5172	1.2514	2.773	0.4671	0.8388	1.3855	0.9402	1.2351	1.2005	1.987	0.4379	0.5719	1.1155	0.9332	0.3305	0.5541	0.8779	0.8258	0.6183	0.6997	2.1587	1.5997	0.6148	1.0166	3	2	on promoter
chr1	33342308	33342528	>	CD	15.5464	61.7403	3737050218	3	1.0943	2.3508	0.9992	1.1914	2.0177	4.2117	3.3441	0.8999	1.2162	4.6377	3.0631	4.0558	0.6045	1.3424	4.8684	1.0028	2.6988	1.1097	2.4347	0.5616	0.9632	1.4756	1.1127	0.7569	1.1186	2.3309	3.6584	2.1154	0.611	5.5195	2.264	0.9134	0.7641	3	4	outside promoter
chr1	33352167	33352527	<	C	9.83455	21.5676	1826817524	2	0.495	0.8666	0.3574	0.3389	0.3121	1.026	0.2956	0.4899	0.5337	0.407	0.2931	0.4966	0.2259	0.4895	2.6545	0.2579	0.1777	0.8796	2.0484	0.2225	0.4436	0.9109	0	0.2849	0.4879	0.6678	0.8278	1.2481	0.2907	1.5071	1.4077	0.4292	0.0921	2	4	on promoter
chr1	33358486	33358846	<	D	11.8552	24.0176	2459126642	3	0.3734	0.4603	0.3689	0.7662	0.3744	1.3106	0.3708	0.4472	1.1494	1.4934	0.7094	0.8841	0.6395	0.1968	4.1063	0.1372	0	0.4154	1.882	0.2258	0.1115	0.1862	0.3005	0.2947	0.4725	0.8083	2.0305	1.0006	0.0646	1.3926	0.6628	0.1932	0.2256	2	4	outside promoter
chr1	33358913	33359129	>	CD	7.91641	4.26499	606003954	1	0.0886	0.1327	0.1295	0.091	0.1027	0.2171	0.125	0	0.1507	0.3012	0.1209	0.1719	0.0995	0.0782	0	0.0938	0	0	0.3024	0.0907	0	0	0	0.0545	0.1224	0.2472	0.2891	0.2391	0	0.2441	0.27	0.0946	0.0863	2	4	outside promoter
chr1	33391092	33391315	<	CD	2.96928	6.04955	191267208	0	0	0	0.082	0.1403	0.2887	0.5068	0.6003	0	0.1757	0.4933	0.3323	0.5569	0.1	0	0.454	0.1367	0	0.4142	0.0683	0.0896	0	0	0.1301	0.064	0.0788	0.073	0.138	0.1721	0.1346	1.1421	0.2679	0	0.0718	2	0	outside promoter
chr1	33399027	33399387	>	CD	9.69757	14.7212	1568548080	2	0.1973	0.3838	0.4167	0.3612	0.6788	0.2027	0.2867	0.2021	0.4287	0.398	0.3463	0.4112	0.2428	0.2676	0	1.0519	0.8245	0.6859	0.8209	0.4437	0.4779	0.568	0.5493	0.1436	0.2644	0.1641	0.1372	0.1	0.412	0.6406	1.069	0.1479	0.8653	2	0	outside promoter
chr1	33466887	33467247	<	C	0.688285	4.22238	51393020	0	0.0633	0	0.0781	0.0627	0.2712	0	0.1054	0.1278	0.0853	0.1962	0.1377	0.1534	0.1431	0.0905	0	0.1268	0.3916	0.4695	0.1535	0.0818	0.212	0.1145	0	0.2086	0.3323	0.0794	0.1043	0.1405	0.0824	0.2194	0	0.0602	0	2	0	outside promoter
chr1	33472829	33473189	<	S	6.83325	13.081	844444435	2	0.3188	0.5898	0	0.0818	0.3674	0.1476	0.2884	0.1178	0	0.382	0.2869	0.1722	0	0.4932	0	1.0353	1.216	0.4632	0.3078	0.1353	0.1654	0.1009	0.3102	0.605	0.8631	0.5106	0.3521	0.2862	0.1948	2.0595	0.2827	0.5081	0.2352	2	0	outside promoter
chr1	33520745	33521105	<	S	11.5325	24.0006	2376350812	3	0.4449	0.4966	0.3956	0.4845	0.7165	0.9364	0.9922	0.3942	0.4436	1.19	0.6429	1.2797	0.2285	0.496	0.5945	1.1429	1.0351	0.9045	1.0807	0.6386	0.7229	1.2235	0.8531	0.2793	0.5651	0.4537	0.3733	0.2844	0.37	1.0569	1.7118	0.3418	0.8055	3	0	outside promoter
chr1	33551961	33552321	<	D	13.029	43.814	3.18652e+09	3	1.2396	1.3449	0.3946	0.7375	1.2245	2.046	1.608	0.5231	0.9356	2.3483	0.8705	1.9575	0.4922	1.1254	1.5341	1.311	1.2988	1.3049	1.808	0.7302	0.9713	1.4942	0.7694	0.7772	1.4729	2.1172	2.2477	1.3031	0.9833	2.1291	1.4625	0.8087	0.5454	3	4	outside promoter
chr1	33560660	33560878	>	CD	10.9365	45.8808	2645276375	3	0.6886	0.5016	0.8087	1.082	1.3479	0.7268	1.6506	0.5817	1.1356	2.0946	1.1463	2.2709	0.4963	0.8476	0.775	2.2163	2.002	2.0136	1.9665	1.1879	1.4352	1.7116	1.5161	0.5106	1.0713	0.4621	0.3121	0.444	1.3387	2.147	1.6505	0.4589	1.3481	3	4	outside promoter
chr1	33565197	33565557	<	CD	1.47079	2.17095	49628508	0	0	0.1579	0.0769	0.0581	0.1116	0.1368	0	0	0	0	0	0	0	0.1157	0	0	0	0	0.0779	0	0	0	0.1109	0	0	0	0	0	0	0.4155	0.1296	0.1358	0.1148	1	4	outside promoter
chr1	33577610	33577970	>	CD	6.59849	14.3812	828679523	1	0	0.2186	0.3248	0.2081	0.7109	0	0	0.1649	0.1948	0	0.3419	0	0.2224	0.2776	0	0.7615	2.3833	0.3753	0.3345	0	0.6915	1.4364	0.2125	0.515	0.7391	0	0.1449	0	0.5207	1.5447	0.202	0.3524	0.3546	2	4	outside promoter
chr1	33585480	33585840	<	C	2.60573	2.49103	92832931	0	0	0.1818	0.1542	0.0551	0.1343	0	0.3733	0	0	0	0	0	0	0	0.9543	0	0	0	0	0	0	0	0	0	0	0	0.1132	0	0	0	0	0	0	0	4	outside promoter
chr1	33592835	33593083	<	D	12.0826	51.9056	3076397292	3	1.3294	1.8843	0.9887	0.8987	1.6662	3.0865	3.0226	0.7085	1.3018	3.4494	1.7823	3.1801	0.4428	1.4894	2.1383	1.3611	0.2299	0.9906	0.9209	0.7654	0.5537	1.2997	1.2466	0.8735	1.3576	2.3874	2.9842	1.5385	1.3418	3.597	1.8503	1.1372	0.962	3	1	outside promoter
chr1	33597756	33597972	>	D	7.89158	1.32105	238706880	1	0	0	0	0	0	0	0.0865	0	0	0.0978	0	0	0	0	0	0.0933	0.0761	0.1453	0.1904	0	0	0	0	0.0526	0.1023	0.0776	0	0	0	0.1378	0	0	0	0	1	outside promoter
chr1	33603422	33603782	>	C	10.593	21.5102	2052336150	3	0.3134	0.4957	0.2846	0.2082	0.8773	1.943	1.664	0.1741	0.3425	1.4849	1.0807	1.3513	0.2419	0.0678	2.2363	0.8422	0.5469	0.8058	1.0809	0.1618	0	0.2254	0.2154	0.3881	0.528	1.3323	1.8634	1.16	0.6812	1.2445	0.158	0.3809	0.2831	2	1	outside promoter
chr1	33613513	33613873	<	CD	9.99747	11.2204	1.48187e+09	2	0.2494	0.3786	0.1587	0.2211	0.5836	0.377	0.6421	0.1622	0.1597	0.6207	0.2747	0.4895	0.1404	0.3191	0.5466	0.4111	0.9269	0.6848	1.1894	0	0.1643	0.174	0	0.2069	0.3353	0.2173	0.1438	0.2592	0.1493	1.2926	0	0.3143	0.118	2	1	outside promoter
chr1	33684286	33684646	>	D	9.47747	38.7006	2034518292	3	1.4691	1.4613	0.4504	0.384	0.8686	1.5866	1.2207	0.3039	0.4356	1.2813	1.269	0.8455	0.2063	1.3338	1.6667	1.154	1.8259	1.7044	1.4333	0.6959	0.7835	1.209	0.6295	0.7743	1.0576	1.9881	2.4729	1.2508	0.2881	3.7666	1.2713	0.84	0.3959	3	0	outside promoter
chr1	33761163	33761371	>	C	14.6844	72.31	3739169619	3	1.411	1.5577	1.3114	1.2179	2.9095	5.857	4.1675	0.8617	1.622	4.3948	3.262	5.0325	0.7495	1.3993	3.4708	1.2764	2.1781	1.3299	3.4594	1.3566	0.9638	1.564	1.9957	0.7246	1.3555	2.3018	3.2425	1.6342	1.4811	4.8943	1.812	0.7309	2.8292	3	0	outside promoter
chr1	33764368	33764537	<	C	7.3263	42.8263	1356732048	2	0.7636	1.2577	0.7161	0.7224	1.9308	3.919	2.5995	0.7002	1.1909	3.447	1.3979	3.2222	0.2896	1.2056	2.1843	1.2981	1.1336	1.1932	1.7739	0.8003	0.6286	0.7546	0.9858	0.4744	0.6936	1.4559	1.7917	0.9632	0.6348	2.8634	0.9403	0.9044	1.3821	3	0	outside promoter
chr1	33833459	33833648	<	D	15.7008	68.42	3793792704	3	1.0472	1.1064	1.1185	1.3276	2.895	4.6338	3.9404	1.0054	1.8175	4.6374	2.2726	4.8054	0.6838	1.1232	2.7091	1.3174	1.6669	1.17	3.205	1.3243	1.2074	1.6121	2.7846	0.6027	1.3025	2.1063	2.6223	1.3775	1.2825	3.4492	3.0516	0.6021	2.7705	3	0	outside promoter
chr1	33838396	33838612	>	CD	7.86778	4.76343	641627840	1	0	0.0948	0.0886	0.0636	0.1688	0.6385	0.5993	0.0999	0.0712	0.3083	0.2026	0.3064	0	0	0	0.2558	0	0.1124	0.3667	0	0	0	0	0.1167	0.1545	0.2332	0.2662	0.1583	0.1327	0.2101	0	0	0.1018	2	0	outside promoter
chr1	33896484	33896844	<	C	9.46795	6.2186	1021047500	2	0.1004	0.2982	0.1341	0.0808	0.1621	0.336	0.2343	0.1117	0.1943	0.1965	0.1341	0.1556	0	0.0569	0.2038	0	0.1411	0	0.2064	0.1988	0	0.1041	0.4156	0.072	0.1243	0.2698	0.3894	0.102	0	0.3172	0.4209	0.12	0.3864	2	0	outside promoter
chr1	33921433	33921793	<	S	11.7913	40.2002	2822633898	3	0.7504	1.0192	0.3351	0.6133	1.4252	1.8041	2.0165	0.3266	0.4772	2.3132	1.4031	1.5643	0.2303	1.0287	1.0966	1.778	2.2085	1.0662	1.138	0.53	1.3588	1.9109	0.3789	0.8304	1.3687	0.9148	0.8613	0.8467	1.0199	5.4636	1.0865	0.7101	0.8401	3	0	outside promoter
chr1	33936159	33936409	<	S	9.36554	50.6348	2124976356	3	1.0805	1.1148	0.7525	0.9076	1.6726	2.5638	2.743	0.681	0.9554	3.2392	2.7972	2.6524	0.4252	1.0554	1.328	2.3086	2.0246	1.462	1.9795	0.5009	1.1783	1.8614	0.9185	0.9754	1.2606	1.289	1.5294	0.9566	0.9145	4.1885	1.5166	0.6888	1.1649	3	1	on promoter
chr1	34078590	34078767	<	S	11.5884	57.9062	2988116698	3	1.307	1.3221	1.0123	1.1613	2.1279	2.4216	2.5327	0.8816	1.5104	3.2725	1.6177	3.5905	0.5026	1.6387	1.5952	1.6882	1.8293	2.0504	2.1696	0.805	1.4577	1.6384	1.0778	0.7944	1.2087	1.3138	1.1675	0.9028	1.2264	4.5628	2.3984	1.1574	0.9665	3	2	outside promoter
chr1	34090564	34090924	<	D	10.7338	13.7338	1791733559	2	0.3745	0.1768	0.2026	0.2783	0.4901	0.9624	0.7633	0.1707	0.3579	1.0774	0.7059	0.9226	0.1515	0.4534	2.3258	0.1371	0.5728	0.3247	2.182	0	0.2588	0.1792	0	0.0799	0.0809	0.1998	0.3871	0.2196	0.2074	0.4537	0	0.1401	0	2	2	outside promoter
chr1	34098693	34098919	>	CD	12.6623	107.831	3437532101	3	3.0915	3.9905	1.2981	1.8161	3.3025	5.9634	3.3517	1.2992	1.9312	6.2731	4.4726	5.2236	1.0597	2.8507	4.3232	2.5118	2.491	2.9123	3.4215	0.9645	1.7087	2.7227	2.4743	1.6574	2.9455	4.2461	6.1546	2.5201	2.5732	7.9404	3.9119	2.1206	2.018	3	2	outside promoter
chr1	34100453	34100813	<	CD	11.0819	27.3718	2350071736	3	0.6501	0.7584	0.4478	0.3281	0.8341	1.6057	1.3801	0.6114	0.7598	1.3023	0.7077	1.3132	0.3592	0.8746	1.9168	0.3708	1.2466	0.6378	0.7724	0.5148	0.301	0.8261	0.2609	0.4394	0.7929	1.3298	1.4035	0.9754	0.4246	2.0881	0.8129	0.5938	0.423	3	2	outside promoter
chr1	34106696	34107056	>	D	8.55745	9.73128	1077864392	2	0.1618	0.4221	0.098	0.1455	0.6424	0	0	0	0.2903	0.165	0.5103	0.1087	0.0865	0.3513	0	0.436	0.5248	0.5978	0.6503	0.1054	0.6235	0.716	0.166	0.3794	0.4212	0	0.0752	0	0.2339	1.2672	0.554	0.2726	0.0939	2	2	outside promoter
chr1	34119863	34120223	>	S	9.37101	14.0462	1457718220	2	0.2129	0.7756	0.144	0.0904	0.271	0.6087	0.3302	0.0834	0.1866	0.4019	0.3447	0.5347	0	0.5312	1.4655	0.0977	0.2201	0.3559	0.3206	0.1408	0.4606	0.8593	0.2324	0.2951	0.4467	0.6138	0.9656	0.8724	0.1707	1.697	0.2997	0.5008	0.121	2	2	outside promoter
chr1	34201297	34201531	>	S	8.14172	2.50566	441037800	1	0	0	0	0	0.1116	0	0	0	0	0	0	0	0	0.0569	0	0	0	0	0.1389	0.1695	0.3709	0.3675	0	0	0.0993	0	0	0	0.162	0	0.4294	0	0.1144	0	0	outside promoter
chr1	34308022	34308238	>	S	7.4404	2.00513	315989541	1	0	0	0	0	0.0774	0	0	0	0	0.1342	0	0.1242	0	0.074	0	0	0	0.1924	0.1282	0	0.2361	0.1844	0	0.1606	0.1939	0	0	0	0	0.1736	0.0971	0.0681	0	1	0	outside promoter
chr1	34341459	34341819	>	C	5.49155	6.07063	421290312	1	0.1063	0.1875	0.066	0.1917	0.1627	0.2211	0.2339	0	0.1208	0.8734	0.8711	0.2176	0	0	0.4634	0	0.0842	0	0.1304	0.2446	0.0977	0	0	0.1277	0.1126	0.2175	0.3852	0.2145	0.1307	0	0.1969	0.1055	0.0621	2	0	outside promoter
chr1	34479596	34479956	<	C	4.77784	23.3113	601719569	1	0.4957	0.5582	0.2475	0.4148	0.7899	1.4424	1.1671	0.177	0.6049	2.2039	1.3197	1.8035	0.2283	0.2421	2.7589	0	0.2117	0.6303	1.0095	0.4229	0.4164	0.7792	0.2352	0.4225	0.7486	1.0429	1.4279	1.0537	0.3139	1.4555	0.532	0.4358	0.2503	2	0	outside promoter
chr1	34579050	34579269	<	D	10.0293	4.53995	932123894	2	0	0.1222	0.0684	0	0.1995	0.1658	0.1112	0.0863	0.0804	0.1592	0.1169	0.2078	0	0.0915	1.3608	0	0	0	0.1183	0.0797	0.1602	0.2554	0	0.0525	0.1079	0.1895	0.2221	0.1805	0	0.2579	0.2426	0.1567	0	2	0	outside promoter
chr1	34579543	34579903	>	D	10.3799	5.70262	1128560354	2	0	0.0729	0.1613	0.141	0.441	0	0	0.1358	0.2898	0.1418	0	0.2277	0.1152	0.1506	0	0.202	0.195	0.4501	0.2262	0.1055	0.5715	0.5703	0	0.1141	0.2485	0.0691	0	0	0.0752	0.2507	0.2285	0.1071	0.101	2	0	outside promoter
chr1	34622423	34622639	>	C	9.25139	2.16726	487382532	1	0.0659	0	0	0	0.0935	0	0.1017	0	0.0981	0.1078	0	0.1612	0	0	0.5426	0	0	0.2705	0.3133	0	0	0	0	0.0717	0.105	0	0	0.0895	0	0	0	0.0756	0	1	0	outside promoter
chr1	34628752	34629112	<	CD	4.46283	19.1839	517310030	1	0.7745	0.9536	0.3069	0.4064	0.8107	1.0754	1.3975	0.5613	0.8198	1.3274	0.6148	1.5701	0.2252	0.8557	1.0593	0.3047	0	0.5104	0.588	0.2349	0.3265	0.7402	0.1193	0	0	0	0	0	0.3151	2.2907	0.9271	0.6845	0.2574	2	0	outside promoter
chr1	34758073	34758433	>	D	2.51406	4.50524	133207550	0	0.055	0.3622	0	0.0752	0.4188	0	0.3526	0.1241	0	0.2971	0.2225	0.2096	0	0.1777	0	0	0	0.2416	0.355	0	0	0.1234	0	0.13	0.1934	0	0	0.0859	0	0.6107	0.1075	0.252	0	1	0	outside promoter
chr1	34761180	34761396	>	S	7.02668	1.28462	192697692	0	0	0	0	0	0	0	0.1878	0	0	0	0	0.1198	0	0	0.1156	0	0	0	0.09	0	0	0	0	0.0541	0.0974	0	0	0	0	0	0	0	0	0	0	outside promoter
chr1	34808031	34808271	>	C	9.35736	2.8869	616717640	1	0.0747	0	0	0	0.1616	0.1603	0.2376	0	0.0739	0.3018	0.2151	0.2041	0	0	0.3547	0	0.1285	0.1346	0.4741	0	0.0792	0.1693	0	0.0524	0.063	0	0	0	0	0.234	0	0	0	1	0	outside promoter
chr1	34820034	34820290	<	CD	9.70821	1.6877	424842432	1	0	0	0	0	0.1493	0	0.1879	0	0	0.1322	0.1036	0.1164	0.086	0	0	0	0	0.1088	0.1251	0	0	0	0	0.1032	0.1274	0	0	0	0	0.2108	0	0	0	1	0	outside promoter
chr1	34864540	34864900	>	CD	8.48413	4.30892	686047450	1	0.0672	0.1328	0	0	0.2127	0.1849	0.4438	0	0	0.2048	0.1689	0.2752	0.0937	0.0642	1.1105	0	0.1054	0	0.4777	0	0	0	0	0.1038	0.1609	0.1921	0.1267	0.1709	0	0	0	0.097	0	1	0	outside promoter
chr1	34885327	34885687	<	CD	8.34068	6.8575	8.69998e+08	2	0.0895	0.5995	0	0	0.1271	0	0.1592	0	0	0.1185	0	0	0	0.4023	0.8544	0	0	0.1312	0.3243	0	0.1503	0.4225	0	0.3063	0.6342	0.515	0.4624	0.4332	0	0.515	0	0.2704	0	1	0	outside promoter
chr1	34925945	34926091	>	D	13.4711	25.6019	2825343054	3	0.486	0.5413	0.41	0.6292	1.6464	2.1921	2.0664	0.4192	0.8039	2.4204	1.2002	2.8744	0.2818	0.7348	1.1055	0.301	0.8704	0.5553	0.8659	0.3124	0.5994	0.7078	0.4279	0.2625	0.5833	0.6803	0.5913	0.652	0.5469	1.3698	0.8074	0.2114	0.5403	3	0	outside promoter
chr1	35012606	35012966	>	S	3.49445	4.61423	197456872	0	0.0674	0.1983	0	0.065	0.2192	0	0.0944	0	0.0752	0.1383	0.0941	0	0	0.1779	0.4572	0	0.1363	0.5171	0.2668	0	0.1291	0.1915	0.1075	0.2358	0.2289	0.1711	0.1412	0.21	0	0.7118	0	0.2031	0	2	0	outside promoter
chr1	35014824	35015184	>	C	9.66905	11.8166	1434125985	2	0.2624	0.4714	0.0864	0.1542	0.3241	0.5659	0.3826	0.0931	0.1741	0.4979	0.2111	0.8534	0	0.2627	0.8759	0	0.3721	0.6695	0.6076	0	0.3484	0.6935	0	0.221	0.5151	0.782	0.8282	0.6042	0.089	0.8153	0.4247	0.3762	0	2	0	outside promoter
chr1	35057856	35058216	<	C	5.09431	9.3902	470531295	1	0.2596	0.4579	0.0816	0	0.5666	0	0.2905	0	0	0.099	0.0966	0.5335	0.1279	0.4317	0.1486	0	0.4337	0.4171	0.4922	0	0.4657	0.4935	0	0.4076	0.7672	0.6579	0.5652	0.5983	0.1743	0.1761	0	0.1499	0	2	0	outside promoter
chr1	35063594	35063806	<	D	10.6934	78.6324	2783731496	3	2.1948	3.73	1.031	1.1326	2.9123	6.9157	5.1855	1.1303	1.675	6.4109	3.9141	5.7834	0.6977	2.0701	3.4477	1.173	2.3993	1.4047	2.4131	0.6468	1.0762	2.0339	0.5999	1.1686	1.8237	3.4306	4.6657	2.193	1.1149	7.8773	1.2929	1.7422	0.781	3	0	outside promoter
chr1	35108321	35108681	>	CD	4.85932	5.28908	325996048	1	0.0945	0.1968	0	0	0.1586	0.247	0.0978	0	0.0639	0.3417	0.1577	0.2335	0	0.2215	1.477	0	0.1582	0.2338	0.4685	0	0	0.0967	0	0.1257	0.1469	0.1578	0.3065	0.3276	0	0.4759	0	0.0876	0	2	0	outside promoter
chr1	35147108	35147468	<	C	7.24063	34.3392	1257334050	2	0.6454	1.333	0.6532	0.7059	1.4873	1.1775	1.6233	0.5784	0.7608	2.1628	1.079	2.0394	0.3275	1.4107	0.7934	1.134	1.4854	1.1255	1.4847	0.6052	0.9796	1.2424	0.6182	0.4375	0.6857	0.5064	0.4124	0.4483	0.8126	2.2743	1.0419	0.6981	0.5934	3	0	outside promoter
chr1	35208365	35208580	<	S	9.76573	64.6868	2370503186	3	1.2542	1.8024	1.263	1.4312	2.1247	4.3919	3.6364	1.4509	2.1623	3.9142	2.3749	4.2087	0.7201	1.8063	2.5579	0.8653	1.6002	1.0929	2.4609	0.9261	1.0699	1.5719	1.4884	0.5289	1.1016	1.8124	2.8433	1.5555	0.9636	4.4432	2.5913	1.134	1.7233	3	4	outside promoter
chr1	35218737	35218953	<	D	8.83143	1.97898	416771434	1	0	0	0	0	0	0	0	0	0	0	0	0	0	0	0	0	0.3624	0	0.201	0	0.2127	0.2384	0	0.1447	0.2428	0	0	0	0	0.2342	0	0	0	0	4	on promoter
chr1	35252135	35252333	>	D	11.0521	70.4011	2890447067	3	1.0503	1.768	0.654	0.9503	2.9941	4.5791	4.4673	0.87	1.2176	5.3576	4.2503	4.3924	0.3526	1.6326	2.6383	2.7952	2.7131	1.5444	3.4308	1.0597	1.3849	2.0369	1.3732	1.3119	1.599	1.9411	2.3961	1.332	1.1411	5.4669	2.111	1.0743	1.1613	3	4	outside promoter
chr1	35253715	35254075	>	C	10.3373	20.0146	1933464617	3	0.1439	0.3105	0.2103	0.1336	0.862	1.5537	1.2185	0.1736	0.2095	0.865	0.9743	0.9658	0.0777	0.2194	2.1278	0.7125	0.7721	0.5449	1.9748	0.1774	0	0.1795	0.231	0.7144	0.9651	1.0562	1.2307	0.9408	0.2356	1.0592	0.1375	0.2779	0.0823	2	4	outside promoter
chr1	35318302	35318598	<	C	9.2653	66.5394	2185640658	3	2.0116	1.9242	1.0919	0.8492	2.4499	3.6386	2.7974	0.9665	1.1623	3.639	2.4267	2.4299	0.4308	1.8788	2.9863	1.5394	3.1065	1.3845	2.4676	1.0843	0.6683	1.1278	1.7021	1.1788	1.9102	2.8423	3.3268	1.7561	1.2016	5.2417	2.4318	1.2075	1.5557	3	0	outside promoter
chr1	35325418	35325600	<	S	12.8479	43.8005	3145854120	3	0.9408	1.3034	0.7661	0.9998	1.716	3.198	2.0753	0.5923	0.93	2.4613	1.7138	3.1982	0.519	0.9747	1.677	1.1366	1.0665	0.76	0.879	0.8616	0.8716	1.5565	1.2516	0.4928	0.8534	1.6936	2.284	1.0435	0.907	3.0738	1.7697	0.5772	1.3258	3	0	on promoter
chr1	35332019	35332235	<	S	14.4598	47.86	3477501402	3	0.9854	1.179	1.1112	1.226	1.8311	2.7291	2.495	0.9367	1.2183	2.739	1.3562	3.3305	0.5349	1.2459	1.7731	1.3	1.2699	0.7252	2.0089	0.9259	0.6253	1.1428	1.8696	0.3777	0.8358	1.3472	1.5649	1.1115	0.9496	2.4789	1.9815	0.8365	1.3308	3	0	outside promoter
chr1	35350473	35350833	<	D	12.1202	6.51211	1486941672	2	0.2345	0.1456	0	0.0838	0.1266	0	0.1282	0	0	0.1429	0	0.1355	0.1066	0.0927	1.5533	0	0.1987	0.3465	0.2112	0.1324	0.1511	0.3341	0	0.2165	0.3564	0.5529	0.8075	0.5636	0	0	0.1622	0	0	2	0	outside promoter
chr1	35362207	35362567	>	D	7.88627	3.51189	529867296	1	0	0.0867	0.0877	0.1654	0.1401	0	0	0.1531	0.1621	0	0	0	0	0.0863	0	0.244	0.4171	0.2712	0.217	0.0675	0.1052	0.2655	0	0.1054	0.2097	0	0	0	0.122	0	0	0.1142	0.1258	1	0	outside promoter
chr1	35384721	35385081	>	S	8.394	3.56854	595434300	1	0	0	0.126	0.0834	0.1881	0.5374	0.3113	0.1054	0	0.5243	0.2195	0.3773	0	0	0.5714	0	0	0	0.1528	0	0	0	0	0	0	0	0	0	0	0	0	0	0	1	0	outside promoter
chr1	35450920	35451194	>	S	5.29827	3.55743	288154288	1	0.073	0.1267	0.0831	0	0.0999	0.3127	0.1699	0.1111	0.0856	0.4551	0.1997	0.2572	0	0.0651	0.2763	0	0.0741	0	0.1084	0.0662	0	0	0.1502	0	0	0.1124	0.102	0	0	0.1365	0.1217	0	0.0787	2	0	outside promoter
chr1	35512702	35512918	>	C	7.07059	1.17304	176433771	0	0	0	0	0	0	0.11	0.0929	0	0	0.1265	0	0	0	0	0	0	0	0	0	0	0	0	0.1008	0	0	0	0	0	0	0	0	0	0	0	0	outside promoter
chr1	35578345	35578705	<	C	9.10518	1.70023	386065056	1	0	0	0	0	0.1775	0	0	0	0	0	0	0	0.0805	0	0	0.5301	0.2994	0	0.0737	0	0	0.1161	0	0	0	0	0	0	0.108	0	0	0	0	0	0	outside promoter
chr1	35657590	35657950	<	D	3.33128	3.37748	152300352	0	0.0686	0.0739	0.1161	0.0613	0	0.117	0.1228	0.1645	0.1226	0.1972	0	0.1059	0	0	0.1478	0	0	0	0.1476	0.077	0.1462	0.232	0.119	0	0	0.0912	0.1602	0.1297	0.0974	0.1272	0.1159	0.0598	0.078	2	0	on promoter
chr1	35667777	35667962	>	CD	8.48907	50.6697	1803740120	2	1.3962	1.5036	0.5219	0.7254	2.107	1.4226	2.0216	0.3399	0.7705	2.796	1.9649	2.364	0.5758	1.8423	0.9001	1.5214	1.8605	2.1223	1.6703	0.7521	1.059	1.564	1.428	0.8307	1.3198	0.7565	0.6944	0.67	1.3556	3.4242	2.5255	1.0204	1.3264	3	0	outside promoter
chr1	35686593	35686953	<	CD	2.71771	8.61414	207503496	0	0.2059	0.1432	0.1745	0.1939	0.5915	0.1388	0.1345	0.0734	0.442	0.374	0.1051	0.363	0.1866	0.3564	0.2197	0.5836	0.8141	0.5682	0.7709	0.1763	0.1823	0.0922	0	0.2239	0.371	0.1395	0.1144	0.1438	0.1892	0.3149	0.1809	0.1142	0.0927	2	0	outside promoter
chr1	35733983	35734343	>	CD	1.28588	1.90466	40255388	0	0.0574	0.1181	0	0.0573	0.0801	0	0	0	0	0.1381	0	0.0976	0	0	0.1601	0	0	0	0	0.0799	0	0.0855	0.1269	0	0	0.073	0.0721	0	0	0	0	0	0.1305	1	0	on promoter
chr1	35764192	35764552	<	CD	11.8177	13.1462	1.99922e+09	3	0.1665	0.3395	0.2355	0.4057	0.6998	0	0.3331	0.311	0.3683	0.3608	0.4574	0.2698	0.1048	0.3843	0	0.7434	0.9579	0.4395	0.4084	0.4485	0.2097	0.27	0.4237	0.3547	0.7214	0.1258	0.1113	0.0953	0.3748	0.397	0.8442	0.2746	0.6239	2	2	outside promoter
chr1	35901437	35901653	>	CD	12.5694	1.7813	629510024	1	0	0	0	0	0.0853	0.1774	0.1052	0	0	0.1052	0	0	0	0	0	0.0788	0.1443	0	0.076	0	0	0	0	0.053	0.0943	0.175	0.132	0.1578	0	0.1723	0	0	0	1	1	outside promoter
chr1	35909728	35909949	<	CD	8.60011	5.6906	828447120	1	0.1528	0.1043	0.1509	0.11	0.2792	0.2346	0.4571	0.1101	0.1182	0.4236	0.1503	0.5733	0.0898	0.131	0.2069	0.1291	0.2234	0.2068	0.5284	0	0.0869	0.2823	0	0.0604	0.1597	0.1115	0.1086	0.1306	0.2643	0.2075	0	0.0963	0	2	1	outside promoter
chr1	35916750	35916913	>	CD	10.2341	54.2137	2481869280	3	1.3228	1.7545	0.8328	1.0983	1.8565	3.7705	3.2696	0.9226	0.8691	4.144	2.8442	4.0902	0.4572	1.2298	2.3891	1.2143	1.9716	1.1832	1.5708	0.9746	0.6136	0.7365	1.3232	0.7551	1.2476	2.0806	2.5593	0.9963	1.3019	4.3	1.4873	0.7303	1.8157	3	1	outside promoter
chr1	35920344	35920704	<	C	6.39455	1.44334	185925600	0	0	0.0868	0	0	0.086	0	0	0	0	0	0	0	0	0	0	0.2153	0.1532	0.1099	0.203	0	0	0.0771	0.1378	0.0609	0.0677	0	0	0	0	0	0	0	0	0	1	outside promoter
chr1	35972230	35972590	<	S	2.10117	0.934121	29396615	0	0	0	0	0	0	0	0	0	0	0	0	0	0	0	0	0	0	0	0.118	0	0	0	0	0	0	0	0	0	0	0	0	0	0	0	0	outside promoter
chr1	36010647	36011007	<	S	7.45247	18.3641	1094291472	2	0.2514	0.2995	0.3396	0.4594	0.6508	1.0812	1.1059	0.2009	0.3806	1.9673	1.0854	1.7156	0.2883	0.267	0.9781	0.2921	0.7164	0.9506	0.8182	0.3413	0.1651	0.2091	0.7041	0.4573	0.6547	0.472	0.4859	0.3209	0.232	0.281	0.3409	0.2215	0.3874	3	4	outside promoter
chr1	36030310	36030526	<	D	13.7137	45.7106	3342864096	3	0.6487	0.7062	0.6414	1.0442	2.3316	2.5064	2.72	0.7251	1.07	3.4065	1.9483	3.3665	0.4649	0.97	1.2822	1.8447	1.9789	1.5368	2.5575	0.6708	0.7428	1.1392	1.1894	0.5861	0.9538	0.9189	0.7252	0.7088	0.8117	3.9094	1.3073	0.5271	1.1486	3	4	outside promoter
chr1	36034603	36034789	>	CD	11.4822	58.304	2956732350	3	0.9394	0.9821	0.7837	1.0204	2.1573	3.3353	3.4665	0.6715	0.8791	4.1247	3.5876	3.5901	0.4045	1.1809	1.8002	1.9767	2.9361	1.7123	2.2712	0.8205	1.0524	1.5818	1.3494	0.814	1.3539	1.4218	2.2804	1.1291	1.3448	5.7796	1.8012	0.7673	1.7626	3	4	outside promoter
chr1	36111757	36111973	<	C	4.977	3.53727	262519704	1	0.0689	0.2032	0	0	0.0941	0	0.1094	0	0	0.1054	0.0984	0.1288	0	0.1299	0	0.1068	0.2667	0.4637	0.2688	0	0.1719	0.0955	0	0.1923	0.3197	0.0866	0	0	0.1108	0.2067	0.1498	0.2273	0	1	0	outside promoter
chr1	36181178	36181350	<	S	13.8909	42.5512	3.31188e+09	3	0.8486	1.1702	0.6381	0.729	1.6709	3.315	2.4426	0.5498	0.9578	3.0087	1.7941	2.8147	0.5536	0.8835	2.2831	0.981	1.6807	1.3288	1.4702	0.3988	0.6958	1.0511	0.5209	0.7022	0.9399	2.212	2.3341	1.0943	0.8036	3.3429	1.0128	0.6485	0.8066	3	0	outside promoter
chr1	36192548	36192716	<	S	14.392	47.4162	3.4627e+09	3	1.2301	1.3749	0.4925	0.8612	2.0131	2.4569	2.2569	0.3905	1.0753	2.925	1.7116	2.572	0.2873	1.1114	1.6161	1.6297	2.3425	1.2433	1.642	0.693	1.0464	1.3905	1.2011	0.6414	1.1195	1.2389	1.4859	0.9917	1.129	3.4023	2.1717	0.7647	1.3203	3	0	outside promoter
chr1	36234825	36235130	<	D	0	2.75575	1.26042e+07	0	0.0837	0.0781	0	0.0634	0.075	0.167	0.1839	0.0921	0	0.1354	0.154	0.1418	0	0	0.152	0	0	0	0.0864	0	0	0	0.1805	0	0	0.0763	0	0.0851	0	0	0.1184	0.0612	0.2178	1	0	on promoter
chr1	36240280	36240640	>	D	4.40834	35.8762	610150080	1	0.7803	0.6083	0.6686	0.5176	1.0312	0.6632	1.3019	0.5882	0.8692	1.6801	0.7846	1.9936	0.3133	0.6628	0.6064	1.9887	1.2738	1.8323	1.3595	0.527	1.1416	1.2085	1.0444	0.3752	0.7116	0.4598	0.3599	0.3061	1.3603	1.5473	1.9615	0.5694	1.5462	3	0	outside promoter
chr1	36323467	36323827	>	S	9.83521	5.52094	1015042375	2	0.0597	0	0.1667	0.1353	0.2971	0	0	0.1129	0.1519	0	0.1588	0.1443	0.1516	0.1617	0	0.2418	0.4929	0.6342	0.4355	0.1071	0.3145	0.2993	0	0.1385	0.2587	0	0	0	0.2941	0	0.2768	0.0757	0.2196	2	2	outside promoter
chr1	36348585	36348815	>	S	10.2125	55.813	2487183144	3	1.0434	2.2324	0.9048	1.2092	1.7283	3.3754	2.7845	0.9644	1.6427	3.0603	2.1715	3.1302	0.8875	1.357	2.1958	0.6702	1.307	0.7123	1.0714	0.7546	0.9778	2.2669	1.4221	0.5965	0.9296	1.8012	3.3346	1.5814	0.6579	3.1579	2.4965	1.1329	1.9821	3	2	outside promoter
chr1	36359705	36359921	>	S	4.09261	1.94529	128501436	0	0	0	0	0	0.1247	0.2336	0.2057	0.0899	0.0652	0.1956	0.1643	0.1541	0	0	0	0	0	0	0	0	0	0	0	0	0	0	0	0	0	0	0	0	0.0802	0	2	outside promoter
chr1	36365541	36365901	>	S	10.5858	4.60439	1021882512	2	0	0.1231	0.0993	0.0856	0.2851	0.249	0.3551	0.1183	0.1254	0.2389	0.297	0.4287	0	0.1013	0	0.1977	0.4321	0.1717	0.2222	0	0.144	0	0	0.0994	0.1298	0.103	0.1348	0	0.1883	0.2652	0	0.0619	0	2	1	outside promoter
chr1	36404596	36404812	>	S	6.17914	1.26504	155054750	0	0	0	0	0.0571	0	0	0	0	0	0	0	0	0	0	0	0.1398	0.12	0	0.0734	0	0.0911	0.097	0	0	0	0	0	0	0.1479	0	0	0	0	0	0	outside promoter
chr1	36552916	36553276	>	S	9.34583	1.49423	357589386	1	0	0	0	0	0	0.4101	0	0	0	0	0	0	0	0	0.1615	0	0	0.1232	0.1774	0	0	0	0	0	0	0	0.0707	0	0	0	0	0	0	0	7	on promoter
chr1	36554262	36554489	>	S	6.14794	62.6356	1112189862	2	0.8113	1.2701	1.4127	1.8701	1.9504	3.6768	3.2631	1.5017	1.8775	3.9203	2.2251	4.6382	0.7663	1.3425	2.3896	1.0383	1.8908	1.0054	1.8699	1.2348	0.8976	1.8693	1.9291	0.4906	0.9508	1.7811	2.7238	1.6577	0.8163	3.2051	2.734	0.9984	1.5248	3	7	on promoter
chr1	36562619	36562979	>	S	6.88558	6.51733	619601472	1	0.1353	0.189	0.0735	0	0.2152	0.4048	0.2625	0	0	0.1871	0.195	0.1416	0	0.1958	1.5178	0.143	0.6109	0.1684	0.183	0	0	0.0962	0	0.1524	0.2036	0.3114	0.6244	0.4534	0	0.4679	0	0.1316	0	2	7	outside promoter
chr1	36565284	36565466	>	S	17.198	68.1347	3826708983	3	1.3606	1.8426	0.9494	0.8404	2.5343	5.3767	4.281	0.792	1.3742	5.1331	3.3648	4.9152	0.539	1.4011	2.8704	1.5459	2.8377	1.5219	3.2061	0.856	0.8922	1.5475	1.4086	0.7973	1.2242	2.1289	3.1855	1.6386	1.4898	5.8241	2.5483	0.9476	1.9849	3	7	outside promoter
chr1	36565656	36565909	>	C	12.4376	32.2157	2814798071	3	0.4027	0.7028	0.362	0.3323	0.2662	5.3767	4.281	0.1483	0.5013	5.1331	0.4868	4.9152	0	1.4011	0.7754	0.1624	1.7713	0.4272	3.2061	0.0708	0.0907	0.1584	0.1323	0.3437	0.4742	2.1289	2.1288	1.6386	0.1241	2.8988	0.5797	0.3751	0.1604	2	7	outside promoter
chr1	36600321	36600681	<	CD	12.1129	22.8529	2482578294	3	0.3774	0.4742	0.3497	0.4302	0.8534	1.5701	1.1047	0.2854	0.7509	1.5388	0.7847	1.6387	0.2381	0.3422	1.5123	0.8027	0.6459	1.4253	1.6273	0.3977	0.3121	0.4742	0.5509	0.1939	0.5075	0.6297	0.5462	0.5354	0.4679	0.9361	0.7393	0.3174	0.7428	3	3	outside promoter
chr1	36615178	36615386	>	D	8.13437	53.0167	1693272573	2	0.8981	1.3633	0.9473	1.1696	1.9242	3.2159	3.233	1.2559	1.2508	3.4055	2.4686	3.6202	0.5686	0.994	1.939	1.5473	1.4853	0.9051	1.3268	0.7454	0.6376	1.1709	1.5152	0.5482	1.1994	2.1688	2.9076	1.6064	0.8785	4.0682	1.9516	0.7451	1.7556	3	3	outside promoter
chr1	36626686	36627046	>	S	6.66238	9.16165	697995995	1	0.2294	0.1539	0.2128	0.1832	0.2645	0.8458	0.6253	0.143	0.1844	0.7674	0.8054	0.7241	0.2157	0.0881	0.7718	0.1468	0.2425	0.2955	0.4691	0.1558	0.0873	0.1965	0.2658	0.0531	0.1007	0.0951	0.1906	0.169	0	0.5554	0	0.129	0.1173	2	3	outside promoter
chr1	36653385	36653601	>	C	7.29125	3.99026	506989232	1	0.1064	0.1078	0.1807	0.0548	0.0887	0.2281	0.14	0	0.0659	0.191	0.0939	0.2842	0	0.0778	0.2896	0.183	0.1646	0.3963	0.1913	0	0	0.1321	0.1942	0.0621	0.145	0.1932	0.126	0.236	0	0.2202	0	0	0	2	0	outside promoter
chr1	36653861	36654031	<	CD	12.6943	74.7107	3402193140	3	1.3417	1.8739	1.0741	0.8509	2.6192	5.2711	4.7828	1.0548	1.0232	5.8149	4.8294	4.8797	0.5002	1.3316	4.0229	1.685	1.9813	1.4319	1.6827	1.2178	1.0379	2.2108	1.9989	1.3066	1.982	2.864	4.1523	1.4456	0.9341	8.61	3.0213	0.8296	2.6167	3	0	outside promoter
chr1	36674914	36675130	>	CD	9.95529	1.43949	381668294	1	0	0	0	0	0.0827	0.1595	0	0	0	0.1215	0.1076	0	0	0	0	0	0.099	0.1722	0.1128	0	0	0	0	0	0.0671	0	0	0.0832	0.1379	0	0	0	0	0	0	outside promoter
chr1	36683310	36683539	<	CD	9.5256	11.6959	1393774472	2	0.3346	0.5256	0	0.0751	0.1166	0	0.2749	0	0	0.1534	0.3539	0.1305	0	0.4289	0	0.6419	1.506	0.8423	0.2515	0.1427	0.4229	0.6173	0	0.5697	0.7725	0.1561	0.1732	0.216	0.3423	1.7336	0.5611	0.441	0	2	0	outside promoter
chr1	36690377	36690737	>	CD	0.95506	2.79053	45664200	0	0.0728	0.1112	0	0	0.0705	0	0	0	0	0	0	0	0	0.0752	0.141	0.1064	0.2093	0.2629	0.1345	0.0897	0.1688	0.2006	0.1574	0.0873	0.1166	0.0819	0.0822	0	0	0.1786	0.1863	0.0794	0.0786	1	0	on promoter
chr1	36751074	36751434	<	C	13.2742	17.5784	2488518740	3	0.2635	0.4195	0.2869	0.364	0.999	0	0.3849	0.1948	0.4968	0.4613	0.3559	0.3535	0.3251	0.4978	0	1.297	0.959	0.7105	0.9357	0.3856	0.4885	0.644	0.7779	0.2712	0.4828	0.1041	0.0926	0	0.8257	0.6485	0.9482	0.3819	1.0551	2	0	outside promoter
chr1	36765484	36765844	<	D	11.8199	17.5504	2221849140	3	0.394	0.612	0.2438	0.2021	0.705	0.7286	0.6007	0.1745	0.4238	0.8353	0.5102	0.5416	0.0775	0.5684	0.686	1.1446	1.1785	0.7865	0.6921	0.174	0.5027	0.8212	0.3052	0.3991	0.5752	0.4108	0.461	0.3059	0.3627	2.0005	0.4091	0.4255	0.1449	3	5	outside promoter
chr1	36771782	36772142	>	CD	8.44446	6.19045	841140950	2	0.1428	0.0852	0.1932	0.1363	0.1519	0.4385	0.3181	0.2039	0.1636	0.2158	0.2511	0.4577	0.0817	0	0.2001	0	0.0946	0.1469	0	0.0948	0.0982	0.1327	0.2022	0.0754	0.1506	0.2624	0.2909	0.2715	0	0.2974	0.2439	0.0838	0.1523	2	5	on promoter
chr1	36808308	36808668	<	C	12.4744	49.4058	3141945015	3	0.822	1.3062	0.7578	0.6851	1.5373	4.7244	3.6589	0.5566	1.081	3.826	3.711	3.6992	0.3857	1.0826	2.7698	1.3701	3.207	1.0786	1.1282	0.5428	0.3288	0.7551	1.33	0.7372	1.01	2.0387	2.8776	1.6354	0.6997	4.822	0.8362	0.6624	1.2965	3	5	outside promoter
chr1	36834724	36834904	<	S	11.284	39.2161	2655816288	3	0.6272	0.6551	0.7868	1.0721	0.8712	2.7877	2.37	1.0077	0.9031	3.0082	1.5269	2.8277	0.4686	0.5963	1.8411	0.8807	1.8005	0.9469	0.9875	0.9954	0.7252	0.7452	1.3585	0.4184	0.7133	1.2015	1.297	0.8777	0.5138	2.4976	1.2827	0.4719	1.5991	3	0	outside promoter
chr1	36850478	36850694	<	D	2.82227	0.980527	42162295	0	0	0	0	0	0	0	0	0	0	0	0	0	0	0	0	0	0	0	0	0	0	0	0	0	0	0	0	0	0	0	0	0	0.0638	0	0	on promoter
chr1	36852148	36852364	>	CD	3.33817	2.54893	125101776	0	0	0	0	0	0.1207	0.3076	0.2256	0	0	0.1506	0.1294	0.2287	0	0	0	0.1301	0	0.1133	0.1153	0	0	0	0.1336	0.051	0.1033	0.1335	0.1343	0.0756	0	0	0.1218	0	0.0814	1	0	on promoter
chr1	36886494	36886713	<	CD	11.0273	88.6807	2922733440	3	2.1156	2.811	1.057	1.4542	3.6807	8.0444	6.1191	0.714	1.4635	6.6681	5.8894	6.2836	0.4097	2.0793	4.4031	2.2653	2.7819	1.7273	2.1665	0.9533	1.0516	1.98	2.1721	1.2234	1.6176	3.225	4.7852	2.14	1.5868	9.274	2.5024	1.1483	2.693	3	0	outside promoter
chr1	36911950	36912310	>	D	8.73656	20.7966	1486379700	2	0.5891	0.1455	0.2493	0.2802	0.7977	2.3771	0.945	0.2989	0.5486	1.7785	1.1698	1.9346	0.2265	0.2022	1.7963	0.3435	0.4889	1.4422	2.0058	0.0721	0	0	0.1436	0.4111	0.587	0.8981	1.133	0.7724	0.5302	0.2805	0	0	0.2565	2	0	outside promoter
chr1	36915506	36915756	>	C	2.52258	1.20705	46592860	0	0	0	0	0	0	0	0	0	0	0	0	0	0	0.0657	0	0	0.113	0.1874	0	0.0764	0	0.1418	0	0	0.0561	0	0	0	0	0	0	0	0	0	0	on promoter
chr1	36939711	36940071	<	CD	5.25723	1.61342	153507576	0	0	0	0.0966	0.0649	0.2005	0	0	0.1118	0.0816	0	0.086	0	0.0929	0	0	0	0	0	0.1339	0	0	0	0	0	0	0	0	0	0	0	0	0	0	0	7	outside promoter
chr1	36982045	36982201	>	D	13.7425	54.1999	3468179360	3	0.9575	1.6712	0.7995	1.01	2.1203	4.4969	2.6663	0.8673	1.2753	3.4333	1.9495	3.8633	0.7107	1.2336	2.3491	1.4333	2.4041	1.6035	1.9494	0.3286	0.9994	1.9211	1.0187	0.6286	1.1919	1.6705	2.0685	1.205	1.1295	4.1122	1.0853	0.9188	0.6755	3	0	outside promoter
chr1	36994010	36994370	>	S	9.91458	5.31542	1006193672	2	0.1393	0.1357	0	0	0.1809	0.4409	0.3035	0	0	0.2185	0.1127	0.3567	0	0.1532	0.6497	0.1595	0.3111	0.3612	0.3753	0	0	0	0	0.1483	0.2468	0.1878	0.2169	0.2933	0.0753	0.369	0	0.1304	0	2	0	outside promoter
chr1	37008507	37008867	>	S	9.24996	10.8818	1289275013	2	0.2967	0.3736	0.0886	0.1124	0.2581	0.623	0.201	0	0.1517	0.4438	0.22	0.3447	0.1042	0.532	1.0946	0.1963	0.5678	0.6664	0.8572	0	0	0.0981	0	0.4403	0.4879	0.57	0.8537	0.6534	0.1588	0.5326	0	0.2313	0	2	0	outside promoter
chr1	37019419	37019779	>	S	15.5134	39.2606	3395079025	3	1.1967	1.8706	0.3973	0.5735	1.4797	2.6902	1.988	0.5763	1.0084	2.4043	1.2671	2.6848	0.3062	1.2126	1.8065	0.8063	0.9553	0.8744	2.2702	0.3784	0.7047	1.1077	0.6614	0.4433	1.0092	1.5912	1.7811	1.1016	1.1685	2.5762	0.6824	0.7498	0.7762	3	0	outside promoter
chr1	37041761	37041934	>	S	13.3567	45.0423	3274086025	3	0.9128	1.4829	0.814	1.1973	1.4166	3.6478	2.2875	0.8027	1.1096	2.4931	1.5795	2.7505	0.5206	1.0862	2.193	0.5791	1.3963	1.0418	2.1444	0.7741	0.7874	1.3115	0.7965	0.4655	0.7919	1.5357	2.22	1.183	0.686	3.3245	1.1921	0.8474	1.1557	3	0	outside promoter
chr1	37074924	37075140	>	C	13.0281	39.8227	3.11189e+09	3	0.7548	0.7389	0.4167	0.6171	1.65	2.9844	1.7271	0.5688	0.8347	2.3951	1.1005	2.4813	0.397	0.974	2.748	0.8689	1.1131	1.1852	2.1922	0.5455	0.8487	1.4583	0.5656	0.6259	1.1154	1.6495	2.0596	1.1007	1.3457	2.1373	0.7313	0.4637	0.458	3	0	outside promoter
chr1	37116169	37116366	<	CD	2.36865	41.5101	306968211	1	0.7913	0.9194	0.6061	0.8025	1.4401	2.3685	1.8002	0.6804	1.1119	2.4015	1.1719	2.8267	0.5754	0.9867	1.9947	1.0098	1.5601	1.6444	2.2533	0.7546	1.0156	1.3947	0.8026	0.483	0.7493	1.0305	0.8986	0.7841	0.7997	2.0914	1.487	0.6044	0.7426	3	0	outside promoter
chr1	37169395	37169567	>	D	12.5337	85.8428	3387745775	3	2.1187	3.8266	1.131	1.4041	2.5696	7.4131	5.4003	0.8901	1.643	6.2258	5.5731	5.7775	0.7862	2.1085	4.7852	1.4704	2.6621	1.2516	3.6037	0.7978	1.0944	2.5748	0.9563	1.2042	1.6248	3.5007	5.6969	2.6056	1.1045	7.3231	1.9756	1.3338	1.5243	3	0	outside promoter
chr1	37171324	37171540	>	C	10.0224	5.8753	1085757953	2	0.2874	0.0752	0	0	0	0	0.1224	0	0	0	0	0	0	0.2241	0.2783	0	0.19	0.177	0.3596	0	0	0.1148	0	0.1814	0.3287	0.6542	1.4406	1.0997	0	0.1198	0	0	0.0619	1	0	outside promoter
chr1	37197378	37197628	<	CD	10.8589	6.64818	1312206584	2	0.0989	0.089	0.0635	0	0.2304	0.5323	0.2523	0	0.1258	0.3376	0.1719	0.2968	0	0.1227	0.526	0	0.142	0.1925	0.6379	0	0	0.1176	0	0.3302	0.3181	0.5561	0.7299	0.5761	0.1048	0.1747	0	0	0	2	0	outside promoter
chr1	37329824	37330184	>	D	11.1685	17.5637	2072939040	3	0.2833	0.2813	0.1997	0.3668	0.9414	2.327	1.2298	0.2046	0.4281	1.6565	0.9075	1.9085	0.4344	0.2304	2.6811	0.3075	0.4267	0.402	1.3398	0	0	0.1419	0.1025	0.2523	0.2855	0.3889	0.7382	0.5817	0.4383	0.4777	0.1167	0	0.1351	2	0	outside promoter
chr1	37467385	37467601	>	C	6.09215	1.67004	197152560	0	0	0	0	0.0552	0.1176	0.2121	0	0	0	0	0.1038	0	0.1146	0	0.1655	0	0	0.1091	0.079	0	0	0	0	0.0607	0.0765	0	0.0766	0.1387	0	0	0	0	0	1	0	outside promoter
chr1	37483436	37483658	<	CD	7.25743	2.92463	406896840	1	0	0	0	0.0857	0.1382	0.2086	0.1968	0	0	0.1872	0.138	0.1806	0	0.0769	0.4446	0	0	0	0.7204	0	0	0	0	0.0461	0.1074	0	0	0.074	0.2438	0	0	0	0	1	0	outside promoter
chr1	37486281	37486641	>	CD	8.32816	6.7701	862298784	2	0.0617	0	0.0641	0.0718	0.1169	0.3785	0.2892	0.1483	0.1261	0.2574	0.4197	0.5256	0	0.1545	0.7754	0	0.2628	0.1778	0.7168	0	0.0964	0.2365	0	0.1477	0.2095	0.334	0.5967	0.5384	0.1195	0.184	0.1167	0	0	2	0	outside promoter
chr1	37494534	37494894	<	CD	9.44489	6.04373	1001102740	2	0.1345	0.1007	0	0	0.1795	0.3269	0.1912	0.0749	0.077	0.2533	0.106	0.1946	0	0.107	1.6134	0	0.0876	0.1249	0.2665	0	0.0813	0.2218	0	0.1588	0.2649	0.4499	0.6533	0.3326	0.1334	0.2879	0	0	0.0739	2	0	outside promoter
chr1	37501698	37501918	>	CD	9.70966	3.77171	786378334	1	0	0	0.0601	0.0995	0.1543	0.3778	0.2049	0	0.1024	0.2401	0.2721	0.2411	0.0915	0	0.5332	0	0	0.0981	0.1707	0	0	0	0.1077	0.0808	0.1135	0.1215	0.1798	0.1631	0.0825	0	0	0	0.0871	1	0	on promoter
chr1	37503914	37504133	<	C	5.40783	16.2886	641737127	1	0.6565	0.4263	0.0732	0.0788	0.1867	0.4209	0.2571	0	0	0.2646	0.2934	0.2403	0	0.5734	0.5674	0.2588	0.2941	0.2363	0.2554	0.1033	0.3299	0.5002	0	0.6732	1.2595	1.7006	2.2376	1.2651	0.9215	1.1118	0.1387	0.0869	0.2126	2	0	outside promoter
chr1	37551074	37551325	<	D	6.7128	4.29772	467527416	1	0.1803	0.1069	0.0792	0	0.1289	0.2149	0.1075	0	0.0981	0.2843	0	0.2385	0.0775	0.1299	1.2672	0.1888	0.1709	0.4968	0.5373	0	0	0	0	0	0.0954	0.1191	0.079	0.1544	0	0	0	0	0.0763	1	0	outside promoter
chr1	37562151	37562511	>	CD	7.90984	7.0789	808898304	1	0.093	0	0.0703	0.1408	0.5171	0.6749	0.4364	0.1282	0.3119	0.5764	0.2779	0.5059	0.107	0.0653	0.6596	0.2563	0.1781	0.4579	0.854	0	0	0.1376	0	0.097	0.18	0.1325	0.1594	0.2226	0.1421	0	0	0	0.1101	2	0	outside promoter
chr1	37596225	37596448	<	CD	0.329368	2.13212	25301040	0	0.0714	0	0.0778	0	0.117	0.3073	0.2331	0	0.0694	0.2078	0.195	0.1904	0	0	0	0	0	0	0.12	0	0	0	0	0	0	0	0	0	0.076	0	0	0	0	1	0	outside promoter
chr1	37602058	37602274	>	CD	6.77596	1.00235	138066348	0	0	0	0	0	0.0992	0	0	0	0	0	0	0.121	0	0	0	0	0	0	0.0906	0	0	0	0	0	0	0	0	0	0	0	0	0	0	0	0	outside promoter
chr1	37642856	37643216	<	C	11.7166	19.0376	2255811272	3	0.4473	0.3693	0.1631	0.267	0.8927	1.4065	0.8486	0.0841	0.3609	0.9499	0.5209	1.0764	0.2641	0.6185	1.4157	0.372	0.7257	0.4682	0.6192	0.0739	0.3482	0.7781	0.121	0.5083	0.9085	1.2327	1.3056	0.8092	0.3698	1.2125	0.4069	0.1011	0.2749	3	0	outside promoter
chr1	37774203	37774563	<	S	7.61265	4.60744	594783308	1	0.0671	0.0821	0	0.0775	0.1605	0.3626	0.3356	0	0.0696	0.3726	0.1956	0.3973	0	0.0875	0.1395	0	0.1428	0.1363	0.2093	0.1276	0.1579	0.1923	0	0.1464	0.2114	0.2411	0.38	0.2539	0	0	0	0	0	2	0	outside promoter
chr1	37777540	37777756	<	S	7.01659	1.51447	224677440	0	0	0	0.0599	0.0612	0.1068	0	0.2489	0	0	0.1534	0.13	0.1571	0	0	0	0	0	0	0	0	0	0	0	0	0	0	0	0	0	0	0	0	0	0	0	outside promoter
chr1	37789496	37789635	<	D	13.058	28.2105	2836796512	3	0.4458	0.6324	0.4867	0.5931	1.4426	2.0954	1.9744	0.4481	0.9169	2.5788	1.1187	2.901	0.2913	0.5004	1.231	0.9866	0.7781	1.1004	1.8639	0.3203	0.9778	1.2688	0.3153	0.0914	0.1581	0.1838	0.213	0.2576	0.7833	1.8677	0.7109	0.437	0.6472	3	0	outside promoter
chr1	37856893	37857109	>	CD	9.72589	7.00208	1135427054	2	0.2358	0.2815	0.0593	0	0.1645	0.6127	0.3014	0	0	0.1832	0	0.2366	0	0.1676	1.1277	0.0741	0.3844	0.1155	0.756	0	0	0.1334	0	0.1981	0.1849	0.3512	0.6668	0.5087	0.1431	0.8096	0	0	0	2	0	outside promoter
chr1	37899971	37900197	<	CD	14.6726	85.234	3776632416	3	1.5074	3.0339	1.4423	1.58	2.3536	6.5246	4.6336	0.8813	1.9969	5.8341	4.924	5.3959	1.109	1.8796	4.8953	0.9198	2.9462	1.1913	2.8042	0.9953	0.9432	2.4278	1.2717	1.0184	1.5794	3.3567	5.4059	2.9493	1.3424	7.055	2.4606	1.4858	1.9814	3	7	outside promoter
chr1	37920529	37920724	>	D	15.9226	58.8996	3725205695	3	1.0038	1.2223	0.7911	1.0112	2.7722	2.0924	3.4057	0.8044	1.5543	4.2452	2.2929	4.0039	0.4711	1.5023	1.9764	1.7884	1.3594	1.4894	2.7258	0.8528	0.7532	1.2665	1.9495	0.6726	1.1503	1.8857	2.4228	1.7731	1.211	3.987	2.1731	0.7737	2.2252	3	7	outside promoter
chr1	37924226	37924476	>	S	6.78634	6.97641	627892221	1	0.073	0	0.1174	0.2135	0.2533	0.128	0.4629	0.1441	0.1773	0.2899	0.5409	0.311	0.1071	0.0679	0.1626	0	0.5952	0.5739	0.4241	0	0	0.1856	0.1024	0.2467	0.3493	0.2458	0.3023	0.3029	0	0.5169	0	0	0.0826	2	7	outside promoter
chr1	37939221	37939581	>	S	0.329468	4.08567	40368141	0	0.1069	0	0.0833	0.0567	0.1206	0.3298	0.2451	0	0.0938	0.5926	0.2916	0.3047	0	0	0	0.0753	0.3614	0.1802	0.3481	0	0	0.1204	0	0.0713	0.0823	0.1355	0.1255	0.1307	0	0.2735	0	0.1112	0.0782	2	7	on promoter
chr1	37943953	37944313	>	C	10.1145	2.11188	551397469	1	0	0	0.0668	0.064	0.1392	0.1829	0.217	0	0	0.192	0.1974	0.2036	0	0	0	0	0.1699	0	0.1153	0	0.1117	0.1935	0	0	0	0	0	0	0	0	0	0	0	1	0	outside promoter
chr1	37944741	37944957	<	C	4.33279	0.987436	70821762	0	0	0	0.0601	0	0	0	0.0954	0	0	0	0	0	0	0	0	0	0	0	0	0	0	0	0	0	0	0	0	0	0	0	0	0	0	0	0	outside promoter
chr1	37953058	37953293	<	D	8.25318	58.3111	1763831958	2	0.8854	1.5286	1.2129	1.4326	2.1018	3.9065	3.1596	1.0781	1.228	3.7288	2.4154	4.1132	0.6212	1.2111	2.8563	0.9663	1.3501	1.1702	1.7138	1.0278	0.5837	0.9917	1.6393	0.6856	1.2465	2.2037	3.4129	1.8652	0.7806	3.576	2.3837	0.9928	2.1205	3	0	outside promoter
chr1	37974794	37975154	>	D	0.63347	2.84558	38002608	0	0.0668	0.0826	0.1088	0.0829	0.2008	0	0	0.0939	0	0.1494	0	0	0	0.1445	0	0.1427	0.1965	0.3885	0.2217	0	0.1207	0.2782	0	0.1033	0.2586	0	0	0	0	0	0	0.0648	0	1	0	outside promoter
chr1	37980211	37980571	>	S	11.8153	17.4809	2217637345	3	0.3703	0.7316	0.3175	0.4329	0.5139	0.9086	0.8328	0.2299	0.4766	0.903	0.6123	0.9418	0.1998	0.3632	0.6447	0.2107	0.4174	0.3096	0.5388	0.2467	0.3644	0.7663	0.299	0.1562	0.4371	0.6212	1.0639	0.6576	0.3285	0.8627	1.1453	0.4096	0.4183	3	0	on promoter
chr1	38027378	38027738	>	S	9.91746	36.6391	2155698124	3	1.0682	0.6402	0.5205	0.4623	1.3189	3.9073	3.5099	0.2307	0.3994	3.2129	2.6373	2.1822	0.1142	1.1061	2.5235	1.2353	2.4109	0.6641	0.7641	0.2379	0.1082	0.1306	0.1063	0.8827	1.0047	2.17	3.2774	1.4504	0.4559	4.657	0.2491	0.566	0.2373	3	0	outside promoter
chr1	38068718	38069078	>	S	11.3222	19.663	2186227830	3	0.4305	0.3522	0.4607	0.5546	0.8468	0.463	0.767	0.2806	0.74	1.218	0.5264	1.3798	0.1918	0.4376	0.5499	0.6783	0.7227	1.1494	0.9576	0.4233	0.521	0.5977	0.5099	0.2148	0.4382	0.3309	0.1238	0.1566	0.8283	0.7176	0.7366	0.2951	0.7772	3	0	outside promoter
chr1	38087874	38088078	>	C	10.0748	2.50345	626961582	1	0	0	0	0	0.1115	0.2004	0.1228	0	0	0.1497	0.1466	0.1961	0	0	0.5389	0	0.1929	0.2158	0.5067	0	0	0	0	0	0.057	0.0709	0	0.0858	0	0	0	0	0	1	0	outside promoter
chr1	38142169	38142385	<	C	5.03611	4.45062	309818390	1	0	0	0.1809	0.1281	0.1241	0.4256	0.2751	0.1572	0.1559	0.3664	0.5204	0.4822	0.0898	0	0	0	0	0.1576	0.0693	0	0.3068	0.4574	0	0	0	0	0	0	0	0	0	0.0676	0	1	0	outside promoter
chr1	38148160	38148314	<	D	14.0379	33.4205	3129205918	3	0.5638	0.5085	0.654	0.7331	1.0914	0	0.8085	0.5	0.8266	0.9208	0.881	1.3047	0.4265	0.5891	0.138	1.8714	1.3712	2.2104	1.2991	0.7445	0.7848	0.9001	1.2303	0.3542	0.6828	0.0952	0.1322	0.1864	1.2851	1.9777	2.1149	0.5507	1.5917	2	6	outside promoter
chr1	38157894	38158254	>	CD	4.99199	20.2569	613539384	1	0.3855	0.7706	0.2364	0.3879	0.667	1.1499	0.8877	0.4085	0.2986	0.9668	0.9732	0.9727	0.1706	0.3826	1.1014	0.459	0.6924	0.2756	0.568	0.3263	0.3481	0.8521	0.5851	0.2953	0.4408	0.77	1.6906	0.6509	0.2335	1.2484	0.7219	0.4766	0.7795	3	6	on promoter
chr1	38231748	38232108	<	C	7.32633	8.24409	767521560	1	0.2937	0	0.0724	0.1642	0.2865	1.3156	0.6865	0	0.2473	0.3533	0.2085	0.7386	0.0867	0.24	0.6113	0	0.3246	0.2892	0.7184	0	0	0	0	0.119	0.1683	0.4054	0.4732	0.3593	0.4005	0.3849	0.1296	0	0	2	1	on promoter
chr1	38244384	38244744	<	D	5.4169	2.94889	261668580	1	0.0645	0	0	0	0.1737	0.2431	0.2402	0	0	0.1848	0.228	0.264	0	0	0	0	0.1322	0.4012	0.2729	0	0	0	0	0.0845	0.1047	0.1015	0.1446	0.0963	0	0.2512	0	0	0	1	1	outside promoter
chr1	38260563	38260779	>	D	8.99046	3.62746	677441856	1	0.0582	0	0.0594	0.0627	0.0687	0.1291	0.3566	0.1202	0.0938	0.1359	0.1364	0.2495	0	0	0.2069	0	0.3254	0.1776	0.0779	0	0	0.108	0	0.0811	0.1917	0.211	0.3057	0.1463	0.145	0	0.1051	0	0	2	1	on promoter
chr1	38276817	38277003	>	S	1.21068	31.919	164526912	0	0.5071	0.5957	0.672	0.5772	1.7222	2.3238	1.7994	0.8309	1.0613	2.3734	1.0367	2.8061	0.5419	0.7077	1.6205	1.2294	0.925	0.7214	1.3932	0.3508	0.7792	0.6771	0.7745	0.3153	0.6447	0.8478	0.7203	0.6102	0.5876	1.2319	0.7456	0.4298	0.7976	3	0	outside promoter
chr1	38285613	38285829	>	S	4.638	0.897397	69531425	0	0	0	0	0	0	0	0	0	0	0	0	0	0	0	0	0	0	0	0	0	0	0	0	0	0	0	0	0	0	0	0	0	0	0	0	outside promoter
chr1	38324654	38325014	>	S	4.43244	1.03425	77046773	0	0	0	0	0	0	0.1492	0	0	0.069	0.0963	0	0	0	0	0	0	0	0	0	0	0	0	0	0	0	0	0	0	0	0	0	0	0	0	0	on promoter
chr1	38325372	38325605	>	C	2.73183	3.04358	113068520	0	0.0681	0.1302	0	0.0654	0.1733	0.1977	0.1402	0	0.1177	0.1852	0.1873	0.1418	0	0.0654	0	0	0.0742	0	0.1052	0	0	0.0818	0.1048	0	0.0888	0.1269	0.1717	0.1331	0	0.2446	0	0.0815	0.1295	2	0	on promoter
chr1	38325867	38326043	<	C	14.5289	48.3699	3492431313	3	1.3805	1.7509	0.8556	0.6895	1.7554	3.1173	2.4584	0.953	1.2292	2.775	2.5686	3.0412	0.3143	1.2796	2.1921	0.6864	1.3665	0.6338	1.5011	0.6534	0.7016	1.3348	0.8346	0.7424	1.0103	2.2627	3.991	1.6193	0.7633	3.6189	1.355	0.8911	0.958	3	0	on promoter
chr1	38341493	38341853	<	D	10.0418	3.56258	800882829	1	0.1294	0.0993	0	0	0.1118	0	0	0	0.0995	0	0	0	0	0.1439	0	0.3931	0.2687	0.4092	0.0968	0.0871	0.3236	0.3467	0	0.1496	0.389	0.0674	0	0.099	0	0.2352	0	0.12	0	1	0	outside promoter
chr1	38356069	38356429	>	D	11.4165	8.00248	1536319937	2	0	0	0.1842	0.2468	0.3371	0	0	0.2007	0.3849	0	0	0	0.0997	0.0549	0	1.0907	0.3691	0.5092	0.4771	0.2752	0.4624	0.4546	0.7052	0	0.1183	0	0	0	0.2595	0	0.3488	0	0.8919	1	0	outside promoter
chr1	38384965	38385325	>	S	5.61778	7.24427	478464259	1	0.1795	0.2315	0.0921	0.1159	0.3234	0.2455	0.1241	0.0765	0.1274	0.1899	0.1471	0.188	0	0.261	0.3655	0.275	0.303	0.7217	0.2742	0.1327	0.1161	0.1756	0	0.2825	0.5022	0.26	0.2712	0.2701	0.0648	0.2283	0.2397	0.258	0.0703	2	0	outside promoter
chr1	38388642	38388846	>	C	0	1.32008	6.71285e+06	0	0	0	0	0	0.0967	0.1051	0	0	0	0.1797	0.1302	0	0	0	0	0	0	0	0.1081	0	0	0	0	0	0	0	0	0	0	0	0	0	0.082	0	0	outside promoter
chr1	38401703	38402063	<	C	9.38379	7.66372	1122128080	2	0.0589	0	0.2682	0.1305	0.4698	0.9812	0.5685	0.1175	0.3045	0.7269	0.4752	0.5321	0.0871	0.1001	1.0325	0.1732	0.2861	0.2526	0.6098	0	0	0	0	0.08	0.0824	0.1256	0.1385	0.1804	0.101	0.1889	0	0	0.2424	2	0	outside promoter
chr1	38440706	38441066	<	S	12.9665	16.3811	2378650419	3	0.4909	0.3801	0.1815	0.1268	0.3538	0.287	0.343	0.2349	0.2245	0.5403	0.4171	0.5621	0.1697	0.5953	0.3398	0.9466	1.1303	1.1065	0.6967	0.3549	0.44	0.5074	0.7201	0.3103	0.6606	0.3836	0.3247	0.284	0.2963	0.9234	0.4808	0.4136	0.6215	3	2	outside promoter
chr1	38455720	38455961	<	D	14.5605	104.46	3782819840	3	2.3268	4.0657	1.3162	1.6196	3.4748	5.4051	5.7422	1.3501	1.6564	7.0634	5.8812	6.1296	0.4726	2.7841	4.2349	1.8855	2.6077	1.5501	2.6535	0.9327	1.3683	2.8549	2.7114	2.2143	3.1167	4.772	7.1082	3.256	2.5522	7.5518	2.8997	1.8396	1.445	3	2	on promoter
chr1	38470163	38470568	>	CD	0	1.49385	7560503	0	0	0	0	0.0703	0.1107	0.1685	0.121	0	0	0.1323	0.1092	0.1233	0.1056	0	0	0	0	0	0.0853	0	0	0	0	0	0	0	0	0	0	0	0	0	0	0	2	on promoter
chr1	38479956	38480316	<	C	1.64286	0.912324	23084230	0	0	0	0	0	0	0	0	0	0	0	0	0	0	0	0	0	0.0763	0	0	0	0	0	0	0	0	0	0	0	0	0	0	0	0	0	5	outside promoter
chr1	38484608	38484968	<	D	10.1952	9.78268	1440718170	2	0.0588	0.0835	0.3136	0.2806	0.5043	0	0	0.1306	0.3897	0	0	0	0.1924	0.3479	0	1.3188	0.6868	1.0437	0.5106	0.2033	0.3585	0.4392	0.3708	0.1511	0.3909	0	0	0	0.5487	0	0.5968	0.0889	0.3003	2	5	outside promoter
chr1	38492290	38492650	>	D	10.8773	28.048	2305410993	3	0.7227	0.7286	0.4822	0.7008	0.8537	1.5891	1.267	0.3804	0.5794	1.6659	1.2257	1.8002	0.2531	0.6019	1.3411	0.9081	0.9509	1.0257	0.9766	0.352	0.5983	0.9499	0.7082	0.3602	0.7654	1.0544	1.1034	0.7887	0.4466	2.499	1.2027	0.4669	0.5342	3	5	outside promoter
chr1	38494296	38494500	>	S	4.34594	3.05724	197275813	0	0	0.0756	0	0	0.0953	0.3447	0.2007	0	0.087	0.2001	0.2737	0.247	0	0	0.4368	0	0.1668	0.1062	0.121	0	0	0	0	0.0581	0	0.1036	0.1621	0.144	0	0.2671	0	0	0	1	5	outside promoter
chr1	38503378	38503738	>	S	9.98529	11.6183	1501170570	2	0.1912	0.1418	0.1666	0.2987	0.2668	0.6644	0.4924	0.1	0.1843	0.8272	0.4607	0.7756	0	0.1512	0	0.525	0.5897	0.6763	0.8325	0	0.2534	0.6207	0	0.2065	0.4275	0.7044	1.1235	0.6523	0.1956	0.704	0.1142	0.1068	0.1431	2	5	outside promoter
chr1	38506173	38506533	>	C	10.8789	18.2036	2021143124	3	0.4291	0.2166	0.2516	0.3578	0.775	1.1429	1.066	0.1779	0.4161	1.8579	0.9043	1.3131	0.2478	0.357	0.8866	0.2522	0.5662	0.7517	0.9212	0.1481	0.2429	0.4965	0	0.4995	0.9439	1.0266	0.8155	0.689	0.1444	0.9765	0.1538	0.2168	0.0945	2	5	outside promoter
chr1	38512004	38512220	<	CD	10.0017	0.96447	251209440	1	0	0	0	0	0	0	0	0	0	0	0	0	0	0	0	0	0	0	0	0	0	0	0	0	0	0	0.0906	0	0	0	0	0	0	0	5	on promoter
chr1	38516594	38516844	>	CD	8.01964	1.64555	302619096	1	0	0	0	0	0	0.2277	0	0	0.0663	0.3216	0.1531	0.19	0	0	0	0	0	0	0.0768	0	0	0	0	0	0	0	0	0	0	0.1118	0	0	0	0	5	outside promoter
chr1	38527503	38527719	<	C	5.39217	1.1989	119293450	0	0	0	0	0	0	0	0.1055	0	0	0.1483	0.107	0.1277	0	0	0	0	0	0	0	0	0	0	0	0	0	0	0	0	0	0	0	0	0	0	0	outside promoter
chr1	38537552	38537912	<	D	9.70376	11.8466	1443322200	2	0.0993	0.3405	0.2518	0.2724	0.8807	0	0.1613	0.1915	0.3643	0.2482	0.6599	0.2638	0.1645	0.484	0	0.8962	0.6661	0.886	1.2235	0.1557	0.2336	0.2311	0.1232	0.3907	0.6314	0	0	0	0.3763	0.7471	0.1734	0.2629	0.1631	2	0	outside promoter
chr1	38538752	38538987	>	CD	3.17701	1.01248	49892535	0	0	0	0	0	0.1075	0	0	0	0	0.1184	0	0	0	0	0	0	0	0	0.1401	0	0	0	0	0	0	0	0	0	0	0	0	0	0	0	0	outside promoter
chr1	38554150	38554400	<	CD	6.50282	5.87649	535968498	1	0.1037	0.1601	0	0	0.1126	0.1438	0.8062	0	0.0844	0.363	0.2893	0.1822	0	0.0966	0.2376	0	0.2647	0.6268	0.5388	0	0	0	0	0.1499	0.1912	0.241	0.3969	0.3732	0	1.1828	0	0	0.0718	1	0	on promoter
chr1	38595167	38595527	>	CD	11.2173	5.50058	1234157602	2	0.1204	0.1029	0.093	0.0895	0.1791	0.5445	0.4117	0	0.0666	0.4031	0.182	0.4841	0	0.1058	0.9535	0	0.1092	0	0.1356	0	0	0.1239	0	0.1241	0.1784	0.2479	0.2751	0.3523	0.0693	0.2272	0	0.0797	0	2	0	outside promoter
chr1	38618425	38618785	<	CD	7.27758	4.72296	561877741	1	0	0	0	0.0696	0.2295	0	0	0.0741	0.0834	0.0991	0.147	0.1146	0	0.0523	0	0.1765	0.2318	0.4704	0.3115	0.1168	0.183	0.4501	0.1087	0.3251	0.558	0	0	0	0.0651	0.5246	0.3727	0.0728	0.1023	2	0	outside promoter
chr1	38674954	38675314	>	CD	0	3.21343	14023588	0	0	0	0	0	0.2241	0.4119	0.2421	0	0.083	0.3444	0.1051	0.2085	0	0	0.2275	0	0.1162	0	0.0919	0	0	0	0	0.0731	0.0659	0.1585	0.2968	0.2445	0	0.134	0	0	0	1	0	outside promoter
chr1	38713532	38713748	<	CD	8.40825	0.923794	179786425	0	0	0	0	0	0	0	0	0	0	0	0	0	0	0	0	0	0	0	0	0	0	0	0	0.0475	0.0592	0	0	0	0	0	0	0	0	0	0	outside promoter
chr1	38727454	38727670	>	CD	4.26773	1.11987	80002648	0	0	0	0.0719	0	0.0746	0	0.1554	0	0	0	0	0	0	0	0	0	0	0	0.1194	0	0	0	0	0	0	0	0	0	0	0	0	0	0	0	0	outside promoter
chr1	38791911	38792127	<	CD	5.04789	1.07272	96289920	0	0	0	0	0	0	0	0	0	0	0	0	0	0	0	0	0	0	0	0.1361	0	0	0	0	0	0	0	0	0	0.1177	0	0	0	0	0	0	outside promoter
chr1	38826495	38826855	>	CD	9.43378	6.69817	1057988776	2	0	0	0.122	0.2343	0.2308	0.307	0.4482	0	0.1123	0.3268	0.2526	0.5055	0	0.0628	0.7242	0	0	0.139	0.242	0.0735	0	0.2536	0	0.2188	0.3612	0.3953	0.4942	0.3534	0	0.2568	0.1329	0.0796	0.2229	2	0	outside promoter
chr1	38869406	38869766	<	CD	11.7745	6.14726	1393610323	2	0.0783	0	0.1349	0.1264	0.2165	0.2072	0.3586	0.107	0.1764	0.6246	0.321	0.5265	0.2887	0.1292	0.5463	0.0915	0.1212	0.5734	0.5062	0	0	0.0889	0	0.0907	0.1331	0.0919	0.1511	0	0.1264	0.2347	0	0	0	2	0	outside promoter
chr1	38955478	38955838	>	D	2.99547	29.7403	363045340	1	1.0459	0.4345	0.2224	0.4258	0.8898	2.8424	1.3987	0.1127	0.1927	2.4284	1.4299	1.7466	0.314	0.6886	3.8767	0.5871	1.29	0.9186	1.8941	0.2564	0.3156	0.4927	0.1695	0.6496	0.7937	1.4088	2.4399	1.1044	0.727	2.0457	0.2068	0.3374	0.3502	3	0	outside promoter
chr1	38965972	38966332	>	C	0	4.33336	1.71168e+07	0	0.0818	0.146	0	0.0794	0.1739	0	0	0.0926	0.0696	0	0	0.1065	0	0.2066	0.1961	0.1186	0.2153	0.2251	0.3968	0.1692	0.2021	0.2876	0.1025	0.2521	0.2906	0	0	0.0823	0	0.6902	0	0.0804	0.116	2	0	outside promoter
chr1	38968493	38968853	<	C	7.23766	4.72796	557325564	1	0	0	0.1979	0.131	0.2818	0.3983	0.2829	0.1254	0.134	0.3912	0.1049	0.5138	0.1325	0.066	0.7745	0.0887	0	0	0.1695	0	0	0	0	0	0.0686	0	0	0	0.1734	0	0.1142	0	0.2208	1	0	outside promoter
chr1	38987723	38988083	<	D	8.28434	3.58605	584164488	1	0.0928	0.077	0	0	0.1077	0.4282	0.1993	0	0.0964	0.1599	0	0.2755	0.0932	0.1253	1.0752	0	0.1982	0.2575	0.2095	0	0	0	0	0	0.0589	0	0.1002	0.1826	0	0.1632	0	0	0.0626	1	0	outside promoter
chr1	38992968	38993328	>	D	9.82181	1.59592	410287289	1	0	0	0	0.0611	0.0712	0.1052	0.1281	0	0	0.1106	0.1113	0.1245	0	0	0.1615	0	0	0	0	0	0	0	0.15	0.0526	0.0734	0	0	0	0	0	0	0	0	1	0	outside promoter
chr1	39005592	39005849	>	S	9.03242	2.34704	500686708	1	0	0	0.1328	0.0728	0.1005	0.2385	0.2263	0.0766	0	0.2864	0.2916	0.2116	0	0	0	0	0	0	0	0	0	0	0	0	0	0	0	0	0	0	0	0	0	0	0	outside promoter
chr1	39024244	39024460	>	C	6.54653	2.06047	265075785	1	0	0	0	0.0736	0.0891	0.2377	0.2113	0	0	0.1182	0.1061	0.1848	0	0	0.4018	0	0	0	0	0	0	0	0	0	0	0	0.0717	0	0	0.2372	0	0	0	0	0	outside promoter
chr1	39052811	39053024	<	CD	7.30915	58.983	1444882782	2	0.8501	1.5593	1.134	1.1998	2.4996	3.7661	3.3316	1.1606	1.5874	4.2304	2.5572	4.3678	0.9221	1.2054	2.7525	1.5248	1.1067	0.9616	2.6198	0.67	1.4431	1.8188	1.0547	0.6024	1.103	1.6074	2.0402	1.1893	1.0883	1.7493	0.9811	1.1885	1.5553	3	0	outside promoter
chr1	39073919	39074279	>	CD	11.1426	26.2985	2341328913	3	0.3317	0.7553	0.3467	0.4983	0.8806	2.0857	1.3776	0.2506	0.247	2.145	1.8435	1.837	0.217	0.2811	3.1454	0.7752	0.5495	0.8224	1.1952	0.2853	0.1088	0.3744	0.2161	0.6589	0.8524	1.3908	2.3867	1.3864	0.7601	0.7136	0.2308	0.3301	0.2141	3	0	outside promoter
chr1	39081362	39081722	<	CD	11.3719	4.20078	1066693776	2	0.0774	0.2343	0	0.0664	0.518	0	0.2924	0.0902	0.1235	0.1995	0.2565	0.1777	0	0.0802	0	0.1886	0.2728	0.1742	0.2848	0	0	0.1086	0	0.1013	0.1204	0	0	0	0	1.0477	0	0.1428	0	1	0	outside promoter
chr1	39281755	39281971	>	CD	2.36571	4.14256	119106932	0	0	0	0.115	0.1394	0.0699	0.429	0.3249	0.0865	0	0.7263	1.1045	0.5399	0	0	0	0	0	0	0.2228	0	0	0	0	0	0	0	0	0	0	0.1658	0	0	0	1	0	outside promoter
chr1	39283828	39284188	<	C	12.6909	30.983	2839495976	3	0.5921	0.9171	0.6946	1.0048	0.7403	1.8358	1.0707	0.7687	1.0089	2.1243	1.0627	2.6591	0.5836	0.6292	1.8119	0.1876	0.5597	0.5955	0.7018	0.6655	0.6767	1.2797	0.5904	0.1633	0.407	0.8481	1.5043	0.7883	0.5654	1.4325	0.9714	0.4982	0.9085	3	0	outside promoter
chr1	39300934	39301294	<	D	14.1497	40.5901	3308609619	3	0.9057	0.9124	0.5007	0.8966	2.3226	0.3484	1.226	0.4371	0.9417	1.3647	1.5551	1.278	0.4718	1.0362	0.2728	2.5391	1.8181	1.9002	1.9379	0.8314	0.5269	0.9138	1.2028	0.6531	1.164	0.28	0.2638	0.2165	0.9597	2.9057	1.3128	0.7497	1.5803	3	7	outside promoter
chr1	39311962	39312179	>	D	4.95269	1.77012	152964152	0	0	0	0	0	0.0904	0	0.1044	0	0	0	0.2094	0.1109	0	0.0761	0	0	0.3364	0.3545	0.1933	0	0	0	0	0	0.0558	0	0.084	0	0	0	0	0	0	0	7	outside promoter
chr1	39357456	39357706	>	C	6.32004	2.40078	283633266	1	0.0965	0	0.0616	0.0565	0.0895	0.1264	0.0963	0	0	0.1318	0	0	0	0.0574	0.4671	0	0.1306	0.2297	0.2287	0	0	0	0	0.0834	0.1621	0.1163	0.1327	0.0891	0	0.1212	0	0	0	1	0	outside promoter
chr1	39429833	39430193	<	CD	12.4139	11.1468	1968198375	3	0.3571	0.1354	0.2145	0.2349	0.5593	0.2502	0.5718	0.2906	0.2643	0.7043	0.5329	0.585	0.0834	0.2349	0.1903	0.1957	0.8361	0.7972	0.7628	0	0.335	0.4955	0	0.3054	0.5179	0.2178	0.1553	0.2386	0	0.8606	0.4519	0.1593	0	2	1	outside promoter
chr1	39554406	39554672	>	CD	11.8603	1.89409	624511272	1	0	0	0.09	0	0.1551	0	0	0	0	0	0.137	0.0989	0	0	0	0.0977	0.1413	0	0.1667	0	0.0929	0	0	0.1243	0.1887	0.0772	0.1218	0	0	0.1111	0	0	0	1	0	outside promoter
chr1	39558017	39558377	<	CD	4.45521	31.6574	598572820	1	0.4808	0.448	0.4314	0.6542	1.405	0.3072	0.7089	0.4488	0.8263	0.4334	1.1948	1.0605	0.4422	0.7255	0.2536	2.2377	1.0317	1.86	1.7975	0.3934	0.7164	1.0296	0.8555	0.5726	0.9071	0.3087	0.1706	0.2444	1.3686	1.3359	1.8141	0.255	0.7655	3	0	outside promoter
chr1	39564388	39564638	>	D	11.6234	30.0261	2560861424	3	0.4618	0.3708	0.4491	0.6705	0.9841	0.6479	1.2916	0.6602	0.85	1.6704	0.6608	2.094	0.1864	0.5901	0.547	1.2031	0.8369	1.2408	1.1475	0.7433	1.0617	1.1447	1.2173	0.3299	0.8187	0.572	0.3451	0.3058	1.0543	1.5519	1.2015	0.3422	1.1799	3	0	outside promoter
chr1	39568194	39568554	>	S	2.8324	23.3709	318536088	1	0.2111	0.1434	0.2871	0.2939	1.2102	0	0.1784	0.348	0.4176	0.2674	0.3287	0.3898	0.1445	0.513	0	3.0255	2.1674	1.4432	1.467	0.7848	0.5547	0.8731	0.9994	0.3095	0.6053	0	0	0	0.7953	0.7445	1.4304	0.1851	0.6878	2	0	outside promoter
chr1	39595169	39595529	>	S	11.2494	5.88405	1286828610	2	0.2892	0.1296	0.1223	0.1524	0.3243	0	0.1253	0.135	0.0748	0.1675	0.1564	0.2324	0.1095	0.3448	0	0.3347	0.4813	0.156	0.4955	0.0793	0.1128	0.1408	0.1117	0.2005	0.263	0	0	0	0.2426	0.2399	0.18	0.2406	0.0655	2	0	outside promoter
chr1	39602401	39602617	>	S	9.7572	1.89005	471686160	1	0	0	0	0	0	0	0	0	0	0	0	0	0	0	0	0.4015	0.1107	0	0.1879	0.0797	0	0	0.1435	0	0	0	0	0	0.2615	0	0	0	0.0635	0	0	outside promoter
chr1	39649364	39649724	>	S	7.68856	9.13123	874036155	2	0.1612	0	0.1072	0.1738	0.3199	0.3754	0.3565	0.2319	0.2025	0.448	0.2585	0.5444	0.1084	0.154	0.4005	0.2214	0.3824	0.6413	0.406	0.1851	0.1124	0.1312	0.4239	0.1461	0.3246	0.275	0.2151	0.1509	0.1702	0.2169	0.5814	0.1263	0.406	2	0	outside promoter
chr1	39657274	39657634	>	S	8.05676	19.1694	1265721897	2	0.3763	0.545	0.5007	0.3304	0.5131	0.1005	0.542	0.3438	0.494	0.676	0.5307	0.5621	0.2101	0.6106	0.1405	0.642	0.6286	0.7576	0.7073	0.449	0.79	0.7359	0.7046	0.2783	0.5746	0.2138	0.0986	0.1997	0.9843	0.9033	1.2418	0.4024	0.7543	3	0	outside promoter
chr1	39658169	39658529	>	C	13.0353	8.45293	1816687048	2	0	0	0.3343	0.2598	0.5884	0	0	0.1889	0.3381	0	0	0	0.1852	0.1294	0	0.711	0.4687	0.5401	0.6576	0.2491	0.4085	0.5549	0.3894	0.0633	0.124	0	0	0	0.3621	0	0.6202	0	0.7926	1	0	outside promoter
chr1	39724388	39724638	<	CD	11.3669	39.5821	2686625838	3	1.4136	1.0336	0.5362	0.668	1.428	2.1022	1.8818	0.5559	0.6291	2.2585	1.7734	2.4296	0.4467	1.0417	0.9161	0.95	1.8736	1.2051	1.1584	0.7614	0.8604	1.035	1.0951	0.5804	0.988	1.0435	1.1118	0.7581	0.7913	2.8147	1.4654	0.7492	1.1051	3	0	outside promoter
chr1	39731926	39732286	>	CD	9.10954	7.507	1058611128	2	0.0907	0	0.272	0.3876	0.3416	0	0.2716	0.2044	0.2977	0.2634	0.3989	0.2715	0.0795	0.1841	0	0.2434	0.7022	0.3434	0.4787	0.0935	0.2653	0.4201	0.1105	0.1292	0.2917	0	0	0	0.4085	0.1756	0.3878	0	0.172	2	7	outside promoter
chr1	39820238	39820598	<	C	7.46855	2.06075	325917114	1	0	0	0.1013	0	0.1586	0	0	0.0761	0.1104	0	0	0	0	0.0592	0	0.1545	0.2043	0	0.0771	0	0	0	0	0.0778	0.1468	0	0	0	0.115	0	0	0	0.2115	1	0	outside promoter
chr1	39843978	39844338	<	S	9.673	20.8004	1759237823	2	0.6069	0.5497	0.1412	0.1361	0.5571	0.1928	0.4788	0.0964	0.2993	0.8024	0.6407	0.5038	0.0876	0.5304	0.4933	0.2614	1.1261	1.5396	0.6387	0.2006	0.9717	1.6798	0.11	0.7527	1.1032	0.3752	0.1978	0.3091	0.4729	2.3862	0.821	0.2896	0.1379	3	0	outside promoter
chr1	39853194	39853554	<	S	10.2661	4.76805	1000549264	2	0.2386	0.4137	0	0.0546	0.1085	0	0	0.0821	0	0.0958	0.1053	0	0	0.3388	0	0.2568	0.7498	0.5926	0.2778	0	0.0862	0.1628	0	0.1165	0.207	0	0.0746	0	0	0.5156	0.1494	0.3438	0	1	0	outside promoter
chr1	39873421	39873781	<	S	9.42643	1.25281	305686371	1	0.0601	0	0	0	0	0	0	0	0	0	0	0	0	0	0	0	0.1027	0.2072	0	0.0666	0	0.1373	0	0	0.0614	0	0	0	0	0	0	0	0	0	0	on promoter
chr1	39876607	39876967	<	D	8.64565	29.9708	1626434598	2	1	0.9654	0.5558	0.4542	0.8024	1.6598	1.1901	0.3729	0.5154	1.3704	1.1794	1.2478	0.2761	0.9076	1.0415	0.8411	2.471	0.9095	1.4776	0.3535	0.3072	0.911	0.618	0.586	0.8384	0.8021	0.9457	0.8013	0.2024	2.3597	0.8467	0.7434	0.5078	3	0	on promoter
chr1	39934890	39935106	>	D	4.17577	2.04549	137538463	0	0	0	0	0	0.0968	0.1485	0.2489	0	0	0.1079	0.1571	0.1518	0	0.0957	0	0	0.099	0	0.1077	0	0.081	0	0	0.054	0.0736	0	0	0	0	0	0	0	0.2556	1	0	outside promoter
chr1	39956736	39956952	>	S	6.35883	1.36835	175196140	0	0	0	0	0	0	0.1129	0.1644	0	0	0.1414	0	0.1958	0	0	0	0	0	0	0	0	0	0	0	0	0	0	0	0	0	0	0	0	0	0	0	on promoter
chr1	39972879	39973239	>	C	9.9698	8.13112	1271832926	2	0.2004	0.2047	0.0797	0.1144	0.1788	0.3514	0.3841	0.0913	0	0.4478	0.1809	0.564	0	0.1197	0.5363	0.3861	0.3704	0.6618	0.5905	0.0705	0.2825	0.1391	0.0993	0.2173	0.3912	0.4052	0.3809	0.3627	0.2405	0.1997	0.1603	0.0991	0	2	0	outside promoter
chr1	40004974	40005160	<	C	12.0996	37.9913	2864340404	3	0.6617	0.6371	0.5141	0.5306	1.7578	1.5875	1.7322	0.5503	1.0288	2.2222	1.0811	2.3581	0.2814	0.9372	0.7732	1.6834	1.1582	1.9617	2.4416	0.7921	0.731	0.8617	0.8803	0.463	0.9585	1.0418	0.8802	0.5862	0.9652	1.7487	1.4292	0.5567	1.0168	3	0	outside promoter
chr1	40042477	40042837	<	D	7.71948	25.4546	1281499444	2	0.4753	0.8318	0.648	0.4815	0.6419	1.3207	1.4149	0.6018	0.9355	1.6227	0.995	1.7772	0.3591	0.5282	0.9881	0.3963	0.5286	0.4166	0.6845	0.4388	0.4412	0.7673	0.6511	0.2522	0.5316	0.9809	1.5331	0.8304	0.3037	1.2634	1.1102	0.4372	0.755	3	7	on promoter
chr1	40071899	40072149	>	CD	16.0554	35.8786	3.33509e+09	3	0.1222	0.1598	0.7567	0.725	1.752	0	0	0.5093	0.733	0	0.3697	0.2322	0.3401	0.7048	0	2.8938	2.1049	1.5481	1.893	1.0053	1.2584	1.3768	1.7692	0.2955	0.6427	0	0.0951	0	1.5404	0.5125	2.7764	0.3585	2.1521	2	0	outside promoter
chr1	40075301	40075661	<	C	12.7625	24.6911	2673271600	3	0.4108	0.6993	0.3962	0.9724	1.0785	1.1827	1.1408	0.7127	1.339	2.0343	1.1318	1.8217	0.6228	0	2.1798	0.6531	1.3566	1.0857	0.425	0.3284	0	0	0.7056	0.0689	0.0832	0.3112	0.3816	0	0.1831	1.2091	0.7357	0.3426	0.8262	2	0	outside promoter
chr1	40105558	40105918	<	S	8.62889	11.6955	1181859468	2	0.5927	0.2281	0.2147	0.1401	0.208	0.3856	0.3492	0.1288	0.1218	0.3375	0.1183	0.2939	0	0	1.3934	0.0941	0.0855	0.3756	0.6064	0	0	0	0.5247	0.4401	0.6073	0.833	1.3058	0.7371	0.3015	0.2001	0.604	0.1434	0.0813	2	0	on promoter
chr1	40111928	40112178	<	S	2.43704	3.21832	103605999	0	0	0.1746	0.109	0.1031	0.1259	0.2405	0.1958	0	0	0.1604	0.0938	0.2017	0	0	0.4961	0	0	0	0.0699	0	0	0	0	0.0708	0.066	0.0971	0.256	0.1642	0	0.3572	0	0	0	1	0	outside promoter
chr1	40119294	40119461	<	S	14.9935	52.2326	3589512576	3	1.1341	0.9117	0.8182	0.8653	1.9312	3.2198	3.0182	0.5291	1.0538	3.2895	2.5757	3.4339	0.3609	1.0277	1.7748	1.8171	1.5143	1.5672	2.0204	0.6435	1.1262	2.248	1.3749	0.6195	0.8978	1.4011	1.7796	1.0014	1.3012	4.3804	1.8874	0.8437	1.409	3	0	outside promoter
chr1	40123771	40124021	<	D	15.5611	37.491	3356798172	3	0.6014	0.6639	0.6991	0.7285	1.8737	3.2214	2.1352	0.4717	0.9648	2.7025	1.3945	2.988	0.5179	0.7533	1.9979	1.2752	1.5382	1.1838	1.8081	0.3932	0.6147	1.2388	0.6059	0.4514	0.7169	0.9696	1.0092	0.8656	0.6589	2.5064	1.1615	0.6963	0.6293	3	0	outside promoter
chr1	40138083	40138287	>	D	2.8031	4.20628	144844360	0	0	0	0.079	0	0.1097	1.906	0.1319	0	0	1.096	0.1079	1.8606	0	0	0.1395	0	0	0	0.0729	0.0694	0	0	0	0	0	0	0	0	0	0	0	0	0	0	0	on promoter
chr1	40138324	40138684	>	S	11.5268	15.7255	2069844999	3	0.2224	0.3088	0.3941	0.4839	0.7503	1.906	0.8724	0.2864	0.8252	1.096	0.6106	1.8606	0.1979	0.1105	1.5605	0.2529	0.2786	0.6159	1.0036	0.1337	0.0875	0.1793	0.1213	0.0911	0.1456	0.2909	0.3969	0.2931	0.4395	0.3845	0.5485	0.2756	0.1814	3	0	on promoter
chr1	40167533	40167893	>	C	10.1561	28.8478	2095627464	3	0.4989	0.2205	0.8149	0.5434	1.3369	3.1788	2.3344	0.4427	0.7897	1.9999	1.6831	2.4644	0.3013	0.5682	2.0365	0.5144	1.3531	0.7539	1.8739	0.1874	0.1091	0.3844	0.5835	0.5149	0.6853	1.0159	1.4749	0.7082	0.6346	0.9819	0.6452	0.2199	0.1661	3	0	outside promoter
chr1	40185726	40186086	<	C	12.8919	13.1737	2183715927	3	0	0	0.2402	0.3718	0.8582	0	0.132	0.2185	0.3496	0	0.15	0	0.1697	0.1419	0	2.2154	0.8333	0.3007	0.8784	0.3772	0.348	0.3976	1.145	0	0.1327	0	0	0	0.7412	0	0.7492	0.1469	1.0233	2	0	outside promoter
chr1	40254884	40255100	<	D	6.7816	2.0246	275332640	1	0	0	0.0811	0.1015	0.0701	0.1417	0.2613	0	0.0748	0.1141	0.13	0.2016	0	0	0.1403	0	0	0	0.0785	0	0	0	0	0	0	0	0.103	0	0	0	0	0	0	1	7	on promoter
chr1	40264948	40265198	>	CD	0	27.2907	3.81553e+07	0	0.6377	0.5084	0.7293	1.1612	0.9595	3.3984	2.1542	0.5231	0.5342	2.7378	1.7111	2.9418	0.3965	0.324	0.8775	0.3792	0.5938	0.2289	1.4677	0.0836	0	0.0788	0.2173	0.5016	0.7556	0.9074	2.0009	1.269	0	1.7359	0.8432	0.1976	0	2	7	outside promoter
chr1	40265413	40265636	<	CD	14.0474	39.8015	3280109710	3	0.8733	0.9913	1.0277	1.1612	0.9595	3.3984	2.1542	0.4319	0.5675	2.7378	1.7111	2.9418	0.625	1.0194	2.2321	0.9007	1.3372	0.3815	1.4677	0.344	0.7861	1.2957	1.0512	0.4073	0.6171	1.2668	2.0009	1.2841	0.9658	2.129	1.2627	0.786	0.4506	3	7	outside promoter
chr1	40282561	40283488	>	CD	0	60.3128	46260626	0	1.1935	1.4645	0.6554	1.0178	3.7272	3.6663	3.5391	0.7855	0.9248	4.7864	2.0417	4.1435	0.4712	1.1573	2.4233	2.4056	1.8545	1.4731	2.0315	1.0829	0.5678	0.7663	1.6391	0.5537	1.5843	1.8872	2.0866	1.4005	1.1688	4.211	2.7139	1.0703	2.1627	3	0	outside promoter
chr1	40292254	40292614	<	C	5.62987	2.46469	242969120	1	0.0547	0	0	0	0.168	0.2028	0.2342	0	0.0855	0.1425	0	0.1803	0	0	0.2082	0.0735	0.1726	0	0.2345	0	0	0.1404	0	0	0	0	0.0945	0.1125	0	0	0.2654	0	0	1	0	outside promoter
chr1	40367926	40368286	<	S	9.86869	36.7051	2141762920	3	0.4995	0.8417	0.5621	0.7835	1.2649	2.6121	2.4558	0.5839	0.9493	2.6167	2.1182	2.5729	0.44	0.4308	1.7397	0.3393	1.4844	0.6721	0.8881	0.5975	0.7244	1.4739	1.1258	0.4272	0.7803	1.5357	2.575	1.0866	0.3383	3.2027	1.0741	0.4458	0.9746	3	0	on promoter
chr1	40383487	40383847	<	D	6.64993	4.27345	459570804	1	0.0553	0.0719	0.0747	0.145	0.2315	0.1417	0.2904	0.1364	0	0.1664	0.1029	0.2308	0.1321	0.0798	0.3029	0	0.3091	0.1235	0.3237	0	0	0.078	0	0.1271	0.2579	0.165	0.1048	0.1632	0	0.3862	0.1283	0	0	2	0	outside promoter
chr1	40385159	40385519	>	CD	11.0372	25.8787	2298747648	3	0.3751	0.3308	0.4222	0.5704	1.4331	0.6354	1.1869	0.4236	0.6596	1.296	0.6825	1.5169	0.4733	0.478	0.2888	0.7556	0.9891	1.208	0.961	0.4113	1.0332	0.997	0.692	0.3077	0.727	0.3792	0.2369	0.2649	0.7525	1.5744	1.591	0.2323	0.7904	3	0	outside promoter
chr1	40439254	40439485	<	C	14.59	68.4243	3709450235	3	1.3701	1.3502	0.8153	1.1786	2.1088	3.4151	3.2956	0.8472	1.4496	4.7681	2.8682	4.5486	0.5316	1.3989	2.2941	1.9844	2.54	1.9011	2.623	1.1467	1.39	1.8444	1.9752	0.7198	1.249	1.8164	2.3014	1.0351	1.8992	5.2482	2.7163	1.0179	2.3843	3	0	outside promoter
chr1	40483973	40484189	<	S	3.80264	2.40133	139395818	0	0	0	0	0	0.0708	0	0.1643	0	0	0	0.2627	0.1819	0	0	0.2928	0	0.2084	0.1716	0.1867	0	0	0	0	0.1048	0.1469	0.1072	0	0.1153	0	0.157	0	0	0	1	7	outside promoter
chr1	40497970	40498330	<	D	12.5028	27.8068	2713739600	3	0.5058	0.4835	0.7831	0.6626	1.303	0	0.3869	0.6791	0.7633	0.5289	0.9506	0.6036	0.2227	0.6855	0	1.5684	1.8725	1.4091	1.035	0.4123	0.7232	1.0475	0.9695	0.562	0.8398	0.0802	0.1628	0	0.7898	1.8617	1.0018	0.4962	1.0037	2	7	outside promoter
chr1	40504930	40505290	>	D	5.33465	2.31255	213713616	0	0	0	0	0.0855	0.1172	0	0	0.1087	0.0892	0	0	0	0	0	0	0.2576	0.1062	0.1867	0.075	0	0.1648	0.123	0.1532	0	0.0656	0	0	0	0	0	0.1069	0	0.2786	1	0	on promoter
chr1	40524906	40525266	>	S	7.01892	3.11672	404652105	1	0	0	0.0925	0.0854	0.2408	0.3259	0.2647	0.1098	0.1132	0.3565	0.2328	0.2998	0	0	0.321	0	0	0	0.1349	0	0	0	0	0	0	0	0	0	0	0	0	0	0	1	0	outside promoter
chr1	40544301	40544456	>	S	8.19685	28.3737	1463643920	2	0.6057	0.5211	0.2884	0.4578	1.6279	0.8767	1.3013	0.1868	0.7406	1.5701	1.1547	1.5704	0.2016	0.7246	0.4263	1.5865	2.0908	1.443	1.3835	0.5231	0.5763	0.6962	0.4084	0.5212	0.7849	0.3869	0.4046	0.3015	0.8289	1.9804	1.0904	0.4283	0.7135	3	0	outside promoter
chr1	40550371	40550731	>	C	9.96539	57.1921	2403403100	3	1.4689	1.3334	1.1761	1.0279	1.579	3.5212	1.8334	1.0543	1.5064	2.5688	1.9375	3.1568	1.2609	1.1364	1.7561	1.173	1.4682	0.8835	1.1715	0.941	1.5617	2.3649	1.9941	0.6329	1.0957	1.482	1.6233	1.1408	0.9899	3.3046	2.3471	0.7646	1.7435	3	0	outside promoter
chr1	40562931	40563291	<	CD	6.15146	2.43643	275038320	1	0	0.0939	0.0707	0.0823	0	0.134	0.1392	0	0.0933	0.1774	0.1212	0.1738	0	0	0	0	0.103	0	0	0.075	0	0.0896	0.0987	0	0.0597	0.094	0.0983	0	0.0957	0.1152	0	0	0.1178	1	0	on promoter
chr1	40609676	40610036	>	D	11.668	29.9951	2571853254	3	0.5244	0.7206	0.4655	0.4483	1.4153	0.3785	0.8785	0.2818	0.8088	1.1947	0.6519	1.2544	0.2909	0.7225	0.1833	1.578	1.2233	1.4865	1.2495	0.6481	0.8243	1.2718	1.1609	0.2938	0.7023	0.2977	0.1386	0.2133	1.1386	1.5062	1.8515	0.5692	1.23	3	0	outside promoter
chr1	40618689	40619049	>	C	6.66105	23.815	994648803	2	0.0634	0.172	0.5766	0.3536	1.0272	0	0	0.2706	0.5767	0	0.1817	0.0978	0.3409	0.9455	0	2.5482	1.5875	1.0801	1.3184	0.5688	0.9765	0.8696	0.8606	0.2704	0.501	0	0.0884	0	1.2483	0.4164	1.5697	0.4804	0.9545	2	0	outside promoter
chr1	40627445	40627805	<	C	5.23306	3.24342	265733756	1	0.0904	0.1511	0	0.0622	0	0.3137	0.2775	0	0.0718	0.2224	0.2096	0.2828	0	0.0776	0	0	0.2031	0	0.1022	0	0	0	0	0.0523	0.068	0.1165	0.2175	0.1545	0	0.2337	0	0.0898	0	1	0	on promoter
chr1	40633007	40633367	<	S	9.9131	1.16639	306476538	1	0	0	0.0679	0.0568	0.237	0	0	0	0	0	0	0	0	0	0	0	0.0811	0	0.0697	0	0	0	0	0.0511	0.1006	0	0	0	0	0	0	0	0	0	0	outside promoter
chr1	40648664	40649024	<	S	11.49	8.06478	1553746624	2	0.2082	0.0868	0.2114	0.155	0.3516	0	0	0.2114	0.4098	0.144	0.1345	0.2023	0.2313	0.19	0	0.6845	0.6817	0.692	0.5642	0.1636	0.1885	0.1505	0.2448	0.2129	0.3732	0	0	0	0.2541	0.2836	0.216	0.127	0.2862	2	0	outside promoter
[truncated: 59,554 more rows]

## Sheet: Legend
chr	Chromosome
start	Start
[truncated: 44 more rows]
