# Supplementary material for: Spatial patterns of CTCF sites define the anatomy of TADs and their boundaries
Source: Genome Biol. 2020 Aug 12;21:197. doi: 10.1186/s13059-020-02108-x (PMC7422557; doi:10.1186/s13059-020-02108-x)
Supplement: Supplementary file 3 — Additional file 3: Table S2. Metadata for the 33 CTCF ChIPseq Narrow Peak datasets downloaded from ENCODE used in this study. [file 13059_2020_2108_MOESM3_ESM.xlsx]

## Sheet: Sheet1
File	treatment	cell	Tier	Lineage	Tissue	Karyotype	Sex	Documents	Vendor ID	Term ID	Label	tier	Description
wgEncodeOpenChromChipH1hescCtcfPk.narrowPeak.gz	no	H1-hESC	1	inner cell mass	embryonic stem cell	normal	M	ENCODE	WiCell Research Institute WA01	CL:0000007	H1-hESC	1	embryonic stem cells
wgEncodeOpenChromChipKidneyocCtcfPkRep1.narrowPeak.gz		Kidney_OC	3	mixed?	kidney	normal	B	Crawford	NICHD 1104, NICHD 602, NICHD 1442, NCTC 10-0022A, NICHD 1863	BTO:0000671	Kidney OC		Primary frozen kidney tissue from NICHD donor IDs 1104 (Rep B1 DNase), 602 (Rep B2 DNase), 1442 (Rep B3 DNase), 1863 (Rep B3 FAIRE) and NCTC donor ID 10-0022A (Rep B1 FAIRE)
wgEncodeOpenChromChipLungocCtcfPkRep1.narrowPeak.gz		Lung_OC	3	mixed?	Lung	normal	B	Crawford	NICHD 1104, NICHD 602, NICHD 1442 , CF Center DD006I, CF Center DD007I	BTO:0000763	Lung_OC		Primary frozen lung tissue from NICHD donor IDs 1104 (Rep B1 DNase), 602 (Rep B2 DNase), 1442 (Rep B3 DNase) and CF Center donor IDs DD006I (Rep B1 FAIRE) and DD007I (Rep B2 FAIRE)
wgEncodeOpenChromChipPancreasocCtcfPkRep1.narrowPeak.gz		Pancreas_OC	3	mixed?	pancreas	normal	M	Crawford	NCTC 09-0144A, NCTC 10-0021A	BTO:0000988	Pancreas OC		Primary frozen pancreas tissue from NCTC donor IDs 09-0144A (Rep B1) and 10-0021A (Rep B2)
wgEncodeOpenChromChipFibroblCtcfPkRep1.narrowPeak.gz		Fibrobl	3	mixed?	skin	normal	F	Crawford	Coriell AG08470	BTO:0000452	Fibrobl		child fibroblast
wgEncodeOpenChromChipSpleenocCtcfPkRep1.narrowPeak.gz		Spleen_OC	3	mixed?	spleen	normal	F	Crawford	NICHD 1863, NICHD 4548	BTO:0001281	Spleen_OC		Primary frozen spleen tissue from NICHD donor IDs 1863 (Rep B1) and 4548 (Rep B2)
wgEncodeOpenChromChipNhekCtcfPk.narrowPeak.gz		NHEK	3	ectoderm	skin	normal	U	ENCODE	Lonza CC-2501	BTO:0000375	NHEK		epidermal keratinocytes
wgEncodeOpenChromChipHuvecCtcfPk.narrowPeak.gz		HUVEC	2	mesoderm	blood vessel	normal	U	ENCODE	Lonza CC-2517	BTO:0001949	HUVEC	2	umbilical vein endothelial cells
wgEncodeOpenChromChipGm12878CtcfPkRep1.narrowPeak.gz	no	GM12878	1	mesoderm	blood	normal	F	ENCODE	Coriell GM12878	BTO:0002062	GM12878	1	B-lymphocyte, lymphoblastoid, International HapMap Project - CEPH/Utah - European Caucasion, Epstein-Barr Virus
wgEncodeOpenChromChipGm10248CtcfPkRep1.narrowPeak.gz		GM10248	3	mesoderm	blood	normal	M	Crawford	Coriell GM10248	BTO:0002062	GM10248		lymphoblastoid cell line, Clinically normal; 4 paternal cousins have Cornelia de Lange syndrome; 46,XY, t(3;22)(q25.3;p12)
wgEncodeOpenChromChipGm13976CtcfPkRep1.narrowPeak.gz		GM13976	3	mesoderm	blood	normal	F	Crawford	Coriell GM13976	BTO:0002062	GM13976		lymphoblastoid cell line, clinically normal; monozygotic twin sister with Cornelia De Lange syndrome is GM13977
wgEncodeOpenChromChipGm12891CtcfPk.narrowPeak.gz	EBV	GM12891	3	mesoderm	blood	EBV	M	Crawford	Coriell GM12891	BTO:0002062 (non-specific)	GM12891		B-lymphocyte, lymphoblastoid, International HapMap Project, CEPH/Utah pedigree 1463, treatment: Epstein-Barr Virus transformed
wgEncodeOpenChromChipGm12892CtcfPk.narrowPeak.gz	EBV	GM12892	3	mesoderm	blood	EBV	F	Crawford	Coriell GM12892	BTO:0002062 (non-specific)	GM12892		B-lymphocyte, lymphoblastoid, International HapMap Project, CEPH/Utah pedigree 1463, treatment: Epstein-Barr Virus transformed
wgEncodeOpenChromChipGm19238CtcfPk.narrowPeak.gz	EBV	GM19238	3	mesoderm	blood	EBV	F	Crawford	Coriell GM19238	BTO:0002062 (non-specific)	GM19238		B-lymphocyte, lymphoblastoid, International HapMap Project, Yoruba in Ibadan, Nigera, treatment: Epstein-Barr Virus transformed
wgEncodeOpenChromChipGm19239CtcfPk.narrowPeak.gz	EBV	GM19239	3	mesoderm	blood	EBV	M	Crawford	Coriell GM19239	BTO:0002062 (non-specific)	GM19239		B-lymphocyte, lymphoblastoid, International HapMap Project, Yoruba in Ibadan, Nigera, treatment: Epstein-Barr Virus transformed
wgEncodeOpenChromChipGm19240CtcfPk.narrowPeak.gz	EBV	GM19240	3	mesoderm	blood	EBV	F	Crawford	Coriell GM19240	BTO:0002062 (non-specific)	GM19240		B-lymphocyte, lymphoblastoid, International HapMap Project, Yoruba in Ibadan, Nigera, treatment: Epstein-Barr Virus transformed
wgEncodeOpenChromChipGlioblaCtcfPkRep1.narrowPeak.gz		Gliobla	3	ectoderm	brain	cancer	U	Crawford	Dr. Darrell Bigner at Duke University Medical Center D54	BTO:0000527	Gliobla		glioblastoma, these cells (aka H54 and D54) come from a surgical resection from a patient with glioblastoma multiforme (WHO Grade IV). D54 is a commonly studied glioblastoma cell line (Bao et al., 2006) that has been thoroughly described by S Bigner (1981). (PMID: 7252524)
wgEncodeOpenChromChipMedulloCtcfPkRep1.narrowPeak.gz		Medullo	3	ectoderm	brain	cancer	U	Crawford	Dr. Darrell Bigner at Duke University Medical Center	BTO:0001359	Medullo		medulloblastoma (aka D721), surgical resection from a patient with medulloblastoma as described by Darrell Bigner (1997)
wgEncodeOpenChromChipMcf7CtcfPk.narrowPeak.gz	no	MCF-7	2	ectoderm	breast	cancer	F	Crawford Farnham Stam	ATCC HTB-22	BTO:0000093	MCF-7	2	mammary gland, adenocarcinoma. (PMID: 4357757), newly promoted to tier 2: not in 2011 analysis
wgEncodeOpenChromChipMcf7CtcfEstroPkRep1.narrowPeak.gz	Estrogen	MCF-7	2	ectoderm	breast	cancer	F	Crawford Farnham Stam	ATCC HTB-22	BTO:0000093	MCF-7	2	mammary gland, adenocarcinoma. (PMID: 4357757), newly promoted to tier 2: not in 2011 analysis
wgEncodeOpenChromChipMcf7CtcfSerumstvdPkRep1.narrowPeak.gz	Serum-starved	MCF-7	2	ectoderm	breast	cancer	F	Crawford Farnham Stam	ATCC HTB-22	BTO:0000093	MCF-7	2	mammary gland, adenocarcinoma. (PMID: 4357757), newly promoted to tier 2: not in 2011 analysis
wgEncodeOpenChromChipMcf7CtcfSerumstimPkRep1.narrowPeak.gz	Serum-stimulated	MCF-7	2	ectoderm	breast	cancer	F	Crawford Farnham Stam	ATCC HTB-22	BTO:0000093	MCF-7	2	mammary gland, adenocarcinoma. (PMID: 4357757), newly promoted to tier 2: not in 2011 analysis
wgEncodeOpenChromChipMcf7CtcfVehPkRep1.narrowPeak.gz	EthanolSolventforestrogen	MCF-7	2	ectoderm	breast	cancer	F	Crawford Farnham Stam	ATCC HTB-22	BTO:0000093	MCF-7	2	mammary gland, adenocarcinoma. (PMID: 4357757), newly promoted to tier 2: not in 2011 analysis
wgEncodeOpenChromChipHelas3CtcfPk.narrowPeak.gz	no	HeLa-S3	2	ectoderm	cervix	cancer	F	ENCODE Crawford		BTO:0000568	HeLa-S3	2	cervical carcinoma
wgEncodeOpenChromChipA549CtcfPkRep1.narrowPeak.gz	no	A549	2	endoderm	epithelium	cancer	M	Myers Crwaford Stam	ATCC CCL-185	BTO:0000018	A549	2	epithelial cell line derived from a lung carcinoma tissue. (PMID: 175022), "This line was initiated in 1972 by D.J. Giard, et al. through explant culture of lung carcinomatous tissue from a 58-year-old caucasian male." - ATCC, newly promoted to tier 2: not in 2011 analysis
wgEncodeOpenChromChipHepg2CtcfPk.narrowPeak.gz	no	HepG2	2	endoderm	liver	cancer	M	ENCODE	ATCC HB-8065	BTO:0000599	HepG2	2	hepatocellular carcinoma
wgEncodeOpenChromChipLncapCtcfPkRep1.narrowPeak.gz	no	LNCaP	3	endoderm	prostate	cancer	M	Crawford Farnham Stam	ATCC CRL-1740	BTO:0002021	LNCaP		prostate adenocarcinoma, "LNCaP clone FGC was isolated in 1977 by J.S. Horoszewicz, et al., from a needle aspiration biopsy of the left supraclavicular lymph node of a 50-year-old caucasian male (blood type B+) with confirmed diagnosis of metastatic prostate carcinoma." - ATCC. (Horoszewicz et al. LNCaP Model of Human Prostatic Carcinoma. Cancer Research 43, 1809-1818, April 1983.)
wgEncodeOpenChromChipLncapCtcfAndroPkRep1.narrowPeak.gz	Androgen	LNCaP	3	endoderm	prostate	cancer	M	Crawford Farnham Stam	ATCC CRL-1740	BTO:0002021	LNCaP		prostate adenocarcinoma, "LNCaP clone FGC was isolated in 1977 by J.S. Horoszewicz, et al., from a needle aspiration biopsy of the left supraclavicular lymph node of a 50-year-old caucasian male (blood type B+) with confirmed diagnosis of metastatic prostate carcinoma." - ATCC. (Horoszewicz et al. LNCaP Model of Human Prostatic Carcinoma. Cancer Research 43, 1809-1818, April 1983.)
wgEncodeOpenChromChipK562CtcfPk.narrowPeak.gz	no	K562	1	mesoderm	blood	cancer	F	ENCODE	ATCC CCL-243	BTO:0000664	K562	1	leukemia, "The continuous cell line K-562 was established by Lozzio and Lozzio from the pleural effusion of a 53-year-old female with chronic myelogenous leukemia in terminal blast crises." - ATCC
wgEncodeOpenChromChipGm10266CtcfPkRep1.narrowPeak.gz		GM10266	3	mesoderm	blood	affected	M	Crawford	Coriell GM10266	BTO:0002062	GM10266		lymphoblastoid cell line, De Lange phenotype; developmental delay; profound retardation; seizures; 3 cousins are also affected; 46,XY,-22,+der (22)t(3;22)(q25.3;p12)
wgEncodeOpenChromChipGm13977CtcfPkRep1.narrowPeak.gz		GM13977	3	mesoderm	blood	affected	F	Crawford	Coriell GM13977	BTO:0002062	GM13977		lymphoblastoid cell line, Clinically affected; microcephaly; low frontal hairline; synophris; "penciled" arched eyebrows; short nose; crescent shaped mouth; hirsutism; micromelia; short thumbs; mental retardation; clinically normal monozygotic twin sister is GM13976
wgEncodeOpenChromChipGm20000CtcfPkRep1.narrowPeak.gz		GM20000	3	mesoderm	blood	affected	M	Crawford	Coriell GM20000	BTO:0002062	GM20000		lymphoblastoid cell line, De Lange phenotype; developmental delay; profound retardation
wgEncodeOpenChromChipProgfibCtcfPkRep1.narrowPeak.gz		ProgFib	3	mixed?	skin	?	M	Crawford	Progeria Research Foundation HGADFN167	BTO:0001255 (non-specific)	ProgFib		fibroblasts, Hutchinson-Gilford progeria syndrome (cell line HGPS, HGADFN167, progeria research foundation)
