# Supplementary material for: Spatial patterns of CTCF sites define the anatomy of TADs and their boundaries
Source: Genome Biol. 2020 Aug 12;21:197. doi: 10.1186/s13059-020-02108-x (PMC7422557; doi:10.1186/s13059-020-02108-x)
Supplement: Supplementary file 4 — Additional file 4: Table S3. Consensus boundary collection generated in this study. [file 13059_2020_2108_MOESM4_ESM.xlsx]

## Sheet: Consensus Boundaries
chr	start	end	Conservation	N. Boundaries	Ery	MK	Mac0	Mon	nB	nCD4	nCD8
chr1	1612500	1612500	1	1	0	0	0	1	0	0	0
chr1	1646875	1646875	1	1	0	0	0	0	1	0	0
chr1	1842500	1847500	3	3	1	0	0	1	1	0	0
chr1	2112500	2112500	2	2	0	0	1	0	1	0	0
chr1	2342500	2350000	4	5	1	0	1	0	2	0	1
chr1	2608125	2608125	1	1	0	0	0	0	1	0	0
chr1	2697500	2697500	1	1	0	0	1	0	0	0	0
chr1	2725000	2725000	2	2	0	1	0	0	0	0	1
chr1	2762500	2762500	1	1	0	0	0	0	0	0	1
chr1	3355000	3357500	2	2	0	1	1	0	0	0	0
chr1	3656250	3656250	1	1	0	0	0	0	0	0	1
chr1	3763750	3763750	1	1	0	0	0	0	1	0	0
chr1	3830000	3830000	2	2	0	0	0	0	0	1	1
chr1	4378750	4396250	4	4	0	0	0	1	1	1	1
chr1	4429375	4429375	1	1	0	0	0	0	1	0	0
chr1	4682500	4682500	2	2	0	0	0	0	0	1	1
chr1	4725000	4737500	2	2	1	1	0	0	0	0	0
chr1	5295625	5320000	2	3	0	0	0	0	0	2	1
chr1	5345000	5345000	1	1	0	0	0	0	0	0	1
chr1	5522500	5555000	5	6	1	1	1	1	2	0	0
chr1	5987500	5987500	1	1	0	0	0	0	0	1	0
chr1	6012500	6022500	3	3	0	0	1	0	1	0	1
chr1	6727500	6727500	1	1	0	0	0	1	0	0	0
chr1	6752500	6765000	4	4	0	1	1	0	1	1	0
chr1	7000000	7002500	2	2	0	1	1	0	0	0	0
chr1	7027500	7040000	3	3	0	0	0	1	1	1	0
chr1	7697500	7697500	1	1	0	0	0	0	0	1	0
chr1	7722500	7722500	2	2	0	1	1	0	0	0	0
chr1	7817500	7832500	3	4	0	2	1	0	0	1	0
chr1	8018750	8026250	5	6	1	2	1	0	0	1	1
chr1	8400625	8417500	7	12	2	2	2	1	1	2	2
chr1	8550000	8550000	1	1	0	0	0	1	0	0	0
chr1	8575000	8600000	3	4	0	0	2	0	0	1	1
chr1	8952500	8957500	2	2	0	1	1	0	0	0	0
chr1	9018750	9030000	2	2	1	0	0	0	1	0	0
chr1	9170000	9172500	3	3	1	1	0	0	0	0	1
chr1	9216250	9236250	2	2	0	0	0	0	1	1	0
chr1	9553750	9566250	6	7	1	1	1	0	1	1	2
chr1	9652500	9662500	2	2	0	0	1	0	0	0	1
chr1	9785000	9793750	3	3	1	0	0	0	0	1	1
chr1	9856875	9856875	1	1	0	0	0	1	0	0	0
chr1	9922500	9922500	2	2	0	0	0	0	0	1	1
chr1	10011875	10011875	1	1	0	1	0	0	0	0	0
chr1	10215000	10262500	4	6	2	2	0	0	0	1	1
chr1	10427500	10435000	2	2	0	1	0	1	0	0	0
chr1	10537500	10567500	4	6	1	0	0	0	1	2	2
chr1	11048750	11100000	5	7	1	0	1	0	2	1	2
chr1	11295000	11295000	1	1	0	0	1	0	0	0	0
chr1	11300000	11300000	1	1	0	0	1	0	0	0	0
chr1	11712500	11712500	3	3	1	0	1	0	1	0	0
chr1	11790000	11790000	1	1	0	0	0	0	0	0	1
chr1	12080000	12102500	4	4	1	0	1	0	0	1	1
chr1	12127500	12127500	1	1	0	0	0	0	1	0	0
chr1	12200000	12200000	1	1	0	0	0	1	0	0	0
chr1	12272500	12312500	6	11	2	1	2	0	2	2	2
chr1	13261250	13261250	1	1	0	0	0	0	0	1	0
chr1	13339375	13340000	6	6	1	1	1	1	1	0	1
chr1	13628125	13630000	7	7	1	1	1	1	1	1	1
chr1	14137500	14157500	7	9	1	1	2	1	2	1	1
chr1	14217500	14217500	1	1	1	0	0	0	0	0	0
chr1	14280000	14300000	5	6	0	0	1	1	2	1	1
chr1	15360625	15360625	1	1	0	0	0	1	0	0	0
chr1	15435000	15450000	2	2	0	0	1	1	0	0	0
chr1	15487500	15487500	1	1	1	0	0	0	0	0	0
chr1	15575000	15587500	3	3	0	0	0	0	1	1	1
chr1	15645000	15645000	2	2	0	0	1	1	0	0	0
chr1	15806250	15806875	2	2	0	0	0	0	1	1	0
chr1	15857500	15863125	5	5	1	1	1	1	0	0	1
chr1	16072500	16117500	7	14	2	2	2	2	2	2	2
chr1	16351250	16351250	1	1	0	0	0	0	0	1	0
chr1	16373750	16392500	7	11	1	2	2	1	2	1	2
chr1	16864375	16897500	5	5	0	1	1	0	1	1	1
chr1	17377500	17387500	3	3	0	1	1	0	0	1	0
chr1	17612500	17612500	1	1	0	0	0	0	0	1	0
chr1	17740000	17740000	1	1	0	0	1	0	0	0	0
chr1	17781875	17798125	4	4	0	1	1	1	0	0	1
chr1	17868750	17868750	1	1	0	0	0	0	0	1	0
chr1	17947500	17970000	4	4	1	1	1	0	1	0	0
chr1	17975000	17997500	2	2	0	0	1	1	0	0	0
chr1	18002500	18002500	1	1	0	0	0	1	0	0	0
chr1	18562500	18562500	1	1	0	1	0	0	0	0	0
chr1	18650625	18650625	1	1	1	0	0	0	0	0	0
chr1	18783125	18808125	4	4	0	0	1	1	1	0	1
chr1	18850000	18850000	1	1	0	0	0	0	0	1	0
chr1	18882500	18917500	5	5	1	1	1	0	0	1	1
chr1	19197500	19205000	7	11	2	2	2	1	1	1	2
chr1	19383125	19396250	7	13	2	2	2	2	2	1	2
chr1	19575000	19644375	7	14	2	2	2	2	2	2	2
chr1	20022500	20062500	6	6	1	1	1	1	1	0	1
chr1	20120000	20120000	1	1	0	0	0	0	0	1	0
chr1	20167500	20207500	6	6	1	1	0	1	1	1	1
chr1	20527500	20550000	3	5	0	0	0	0	1	2	2
chr1	20617500	20617500	1	1	0	0	0	0	1	0	0
chr1	20826250	20839375	7	7	1	1	1	1	1	1	1
chr1	20977500	21002500	6	7	1	0	2	1	1	1	1
chr1	21297500	21297500	1	1	0	1	0	0	0	0	0
chr1	21526250	21552500	7	11	1	1	1	2	2	2	2
chr1	21760000	21781250	3	3	0	0	0	0	1	1	1
chr1	21812500	21812500	1	1	0	0	0	1	0	0	0
chr1	21925000	21925000	1	1	0	0	0	0	0	0	1
chr1	21950000	21950000	1	1	1	0	0	0	0	0	0
chr1	21992500	21992500	1	1	0	0	1	0	0	0	0
chr1	22318125	22347500	5	6	1	0	1	0	1	1	2
chr1	22417500	22417500	1	1	1	0	0	0	0	0	0
chr1	22450000	22467500	3	4	0	0	0	0	1	1	2
chr1	22610000	22610000	1	1	0	0	0	1	0	0	0
chr1	22710000	22710000	1	1	0	0	1	0	0	0	0
chr1	22747500	22747500	1	1	0	1	0	0	0	0	0
chr1	22881875	22884375	2	2	0	1	0	0	0	0	1
chr1	22982500	23015000	4	7	2	1	2	2	0	0	0
chr1	23272500	23282500	5	7	1	2	1	2	0	1	0
chr1	23542500	23542500	1	1	0	0	0	0	0	1	0
chr1	23602500	23602500	1	1	0	0	0	1	0	0	0
chr1	23798750	23801250	4	4	1	1	0	1	0	1	0
chr1	23862500	23862500	1	1	0	0	0	0	0	0	1
chr1	24010000	24010000	1	1	0	0	0	1	0	0	0
chr1	24068125	24092500	7	9	2	1	1	1	1	1	2
chr1	24265000	24302500	5	5	1	1	1	0	1	0	1
chr1	24365000	24375000	4	5	0	0	0	2	1	1	1
chr1	24403750	24403750	1	1	0	1	0	0	0	0	0
chr1	24692500	24735000	4	8	0	2	0	0	2	2	2
chr1	24960000	24977500	4	6	0	1	1	2	2	0	0
chr1	25012500	25015625	2	2	0	0	0	0	0	1	1
chr1	25162500	25182500	7	10	1	1	2	2	2	1	1
chr1	25563750	25590625	7	8	1	1	1	1	1	1	2
chr1	25633750	25638125	3	3	0	0	1	0	1	1	0
chr1	26145000	26167500	7	11	1	1	2	1	2	2	2
chr1	26347500	26377500	7	8	2	1	1	1	1	1	1
chr1	26487500	26512500	6	7	2	1	1	1	1	0	1
chr1	26780000	26827500	7	13	2	2	2	2	2	1	2
chr1	27240625	27270625	7	9	1	2	1	2	1	1	1
chr1	27311250	27311250	1	1	0	0	0	0	0	0	1
chr1	27422500	27430000	2	3	0	2	1	0	0	0	0
chr1	27617500	27630000	4	4	0	1	1	1	0	0	1
chr1	27712500	27720000	6	6	0	1	1	1	1	1	1
chr1	28005000	28005000	1	1	0	1	0	0	0	0	0
chr1	28040000	28040000	1	1	0	0	1	0	0	0	0
chr1	28095000	28095000	1	1	0	0	0	1	0	0	0
chr1	28100000	28100000	1	1	0	0	0	1	0	0	0
chr1	28130000	28150000	5	8	1	0	1	0	2	2	2
chr1	28555000	28567500	5	6	1	0	1	0	1	1	2
chr1	28671250	28671250	1	1	0	0	0	1	0	0	0
chr1	28840000	28840000	1	1	0	0	0	0	0	0	1
chr1	29110000	29110000	1	1	0	0	0	1	0	0	0
chr1	29197500	29200000	5	5	1	1	0	0	1	1	1
chr1	29557500	29585000	6	12	2	2	0	2	2	2	2
chr1	31077500	31077500	1	1	0	0	0	0	1	0	0
chr1	31147500	31185000	7	11	1	2	1	2	1	2	2
chr1	31415000	31427500	5	5	0	1	1	1	1	1	0
chr1	31586250	31633125	5	6	1	1	0	0	1	1	2
chr1	31842500	31842500	1	1	0	0	0	1	0	0	0
chr1	32022500	32075000	6	6	1	1	0	1	1	1	1
chr1	32255000	32280000	3	3	1	1	0	1	0	0	0
chr1	32547500	32562500	2	2	1	1	0	0	0	0	0
chr1	32665000	32672500	2	2	0	0	0	0	1	1	0
chr1	32750000	32750000	1	1	0	0	0	1	0	0	0
chr1	32907500	32918750	4	4	0	1	0	1	1	1	0
chr1	32950000	32950000	1	1	0	0	1	0	0	0	0
chr1	33127500	33160000	3	4	0	2	1	0	0	0	1
chr1	33283750	33283750	2	2	0	1	0	1	0	0	0
chr1	33318125	33327500	2	2	1	0	1	0	0	0	0
chr1	33358125	33372500	4	4	0	1	0	0	1	1	1
chr1	33557500	33575000	4	4	1	1	1	0	1	0	0
chr1	33616875	33616875	1	1	0	0	0	1	0	0	0
chr1	33952500	33952500	1	1	1	0	0	0	0	0	0
chr1	33985000	34010000	3	4	0	0	0	1	0	2	1
chr1	34035000	34050000	2	2	0	1	0	1	0	0	0
chr1	34090000	34102500	2	2	0	0	1	0	1	0	0
chr1	35227500	35232500	4	4	0	1	0	0	1	1	1
chr1	35270000	35292500	3	3	1	0	1	1	0	0	0
chr1	35772500	35777500	2	2	0	0	0	0	0	1	1
chr1	35900000	35900000	1	1	1	0	0	0	0	0	0
chr1	36022500	36042500	4	6	2	1	1	0	0	0	2
chr1	36265000	36297500	4	7	2	2	2	1	0	0	0
chr1	36330000	36342500	2	2	0	0	0	0	1	0	1
chr1	36367500	36367500	1	1	0	0	0	0	0	1	0
chr1	36547500	36552500	7	9	1	1	1	2	2	1	1
chr1	36605000	36620000	3	3	1	1	1	0	0	0	0
chr1	36781250	36793750	5	7	1	2	2	0	0	1	1
chr1	36920000	36975000	7	11	1	2	2	2	2	1	1
chr1	37885000	37945000	7	13	2	2	2	1	2	2	2
chr1	38165000	38177500	6	7	2	1	1	0	1	1	1
chr1	38245000	38245000	1	1	0	0	0	1	0	0	0
chr1	38457500	38465000	2	2	0	0	1	0	1	0	0
chr1	38492500	38502500	5	7	2	1	0	2	0	1	1
chr1	39302500	39317500	7	9	1	1	1	1	1	2	2
chr1	39408125	39408125	1	1	0	0	0	1	0	0	0
chr1	39472500	39472500	1	1	0	0	0	0	1	0	0
chr1	39502500	39542500	5	6	1	1	1	0	0	1	2
chr1	39732500	39767500	7	13	2	2	2	2	2	1	2
chr1	40027500	40057500	7	12	2	1	2	1	2	2	2
chr1	40227500	40281250	7	11	2	1	2	1	1	2	2
chr1	40450000	40505000	7	12	2	2	1	2	1	2	2
chr1	40913125	40920000	2	2	1	1	0	0	0	0	0
chr1	41007500	41047500	5	7	1	0	0	1	1	2	2
chr1	41482500	41507500	3	3	1	0	0	0	0	1	1
chr1	41672500	41672500	1	1	0	0	0	1	0	0	0
chr1	41702500	41721250	6	6	1	1	1	0	1	1	1
chr1	41892500	41922500	7	13	2	2	1	2	2	2	2
chr1	42592500	42592500	1	1	1	0	0	0	0	0	0
chr1	42605000	42605000	1	1	1	0	0	0	0	0	0
chr1	42632500	42667500	5	9	0	2	0	2	1	2	2
chr1	42792500	42792500	1	1	0	0	1	0	0	0	0
chr1	43030000	43030000	1	1	0	0	0	0	0	1	0
chr1	43035000	43035000	1	1	0	0	0	0	0	1	0
chr1	43222500	43235000	7	12	2	1	2	2	1	2	2
chr1	43360000	43367500	5	10	0	0	2	2	2	2	2
chr1	43642500	43672500	7	13	2	1	2	2	2	2	2
chr1	43955000	43981250	7	8	1	2	1	1	1	1	1
chr1	44110000	44165000	5	6	1	2	1	1	0	1	0
chr1	44190000	44190000	1	1	0	0	0	0	0	0	1
chr1	44450000	44468750	6	6	1	1	1	1	0	1	1
chr1	44655000	44657500	2	2	1	0	1	0	0	0	0
chr1	44802500	44835000	4	6	2	1	2	1	0	0	0
chr1	45140000	45140000	1	1	0	0	0	0	0	0	1
chr1	45182500	45217500	4	6	2	2	1	1	0	0	0
chr1	45429375	45472500	6	9	2	2	1	0	1	1	2
chr1	45792500	45822500	7	11	2	1	2	1	2	2	1
chr1	46057500	46060000	2	2	1	0	1	0	0	0	0
chr1	46115000	46122500	2	2	0	0	0	1	1	0	0
chr1	46203750	46203750	1	1	0	0	0	0	0	1	0
chr1	46476250	46486875	7	7	1	1	1	1	1	1	1
chr1	46698750	46698750	7	7	1	1	1	1	1	1	1
chr1	46847500	46877500	4	4	0	0	0	1	1	1	1
chr1	47007500	47007500	1	1	0	1	0	0	0	0	0
chr1	47212500	47212500	1	1	0	1	0	0	0	0	0
chr1	47282500	47292500	4	4	0	0	0	1	1	1	1
chr1	47745000	47745000	1	1	0	0	1	0	0	0	0
chr1	47865000	47885000	4	4	1	1	0	1	0	0	1
chr1	48195000	48195000	2	2	1	0	0	1	0	0	0
chr1	48242500	48257500	2	2	0	1	1	0	0	0	0
chr1	48285000	48285000	1	1	0	0	0	0	0	0	1
chr1	48517500	48567500	5	5	1	1	1	0	0	1	1
chr1	48712500	48747500	5	6	1	1	2	0	0	1	1
chr1	48972500	48972500	1	1	0	0	1	0	0	0	0
chr1	48977500	48977500	1	1	0	0	1	0	0	0	0
chr1	49125000	49125000	1	1	0	0	0	0	1	0	0
chr1	49392500	49392500	1	1	0	0	1	0	0	0	0
chr1	49397500	49397500	1	1	0	0	1	0	0	0	0
chr1	49492500	49492500	1	1	0	0	0	0	1	0	0
chr1	49730000	49730000	1	1	0	0	0	0	0	1	0
chr1	50030000	50030000	1	1	0	0	0	0	0	1	0
chr1	50472500	50472500	1	1	0	0	1	0	0	0	0
chr1	50540000	50540000	1	1	0	0	1	0	0	0	0
chr1	50810000	50827500	4	5	1	1	2	0	0	0	1
chr1	51087500	51097500	3	3	0	1	0	0	0	1	1
chr1	51142500	51207500	6	8	2	1	2	1	1	0	1
chr1	51680000	51707500	3	3	1	1	1	0	0	0	0
chr1	51750000	51750000	1	1	0	0	0	0	1	0	0
chr1	51787500	51820000	6	9	1	1	0	2	1	2	2
chr1	51997500	52005000	3	4	1	2	1	0	0	0	0
chr1	52262500	52262500	2	2	0	0	1	0	0	1	0
chr1	52312500	52312500	1	1	0	0	0	0	0	0	1
chr1	52355000	52355000	1	1	0	1	0	0	0	0	0
chr1	52465000	52485000	2	2	0	0	0	1	1	0	0
chr1	52510000	52510000	1	1	1	0	0	0	0	0	0
chr1	52745000	52745000	1	1	0	0	0	0	0	1	0
chr1	52802500	52820000	4	5	2	0	1	0	1	0	1
chr1	53157500	53162500	2	2	1	0	1	0	0	0	0
chr1	53342500	53342500	1	1	0	0	0	0	0	0	1
chr1	53484375	53495000	2	2	0	0	1	0	1	0	0
chr1	53520000	53520000	1	1	0	0	0	0	0	1	0
chr1	53562500	53562500	1	1	0	1	0	0	0	0	0
chr1	53697500	53728750	3	4	0	2	1	0	0	1	0
chr1	53870000	53870000	1	1	0	1	0	0	0	0	0
chr1	53875000	53875000	1	1	0	1	0	0	0	0	0
chr1	53937500	53937500	1	1	0	0	1	0	0	0	0
chr1	54210000	54210000	1	1	0	0	0	0	0	1	0
chr1	54252500	54252500	1	1	0	0	0	1	0	0	0
chr1	54285000	54312500	3	5	0	2	2	0	0	0	1
chr1	54417500	54440000	6	6	1	1	1	1	1	0	1
chr1	54495000	54495000	1	1	0	0	1	0	0	0	0
chr1	55027500	55027500	1	1	0	0	1	0	0	0	0
chr1	55377500	55380000	2	2	1	0	0	0	1	0	0
chr1	55497500	55502500	7	7	1	1	1	1	1	1	1
chr1	55732500	55732500	2	2	0	1	1	0	0	0	0
chr1	55757500	55757500	3	3	1	0	0	1	1	0	0
chr1	55805000	55817500	4	4	0	0	1	0	1	1	1
chr1	56050000	56050000	1	1	0	0	0	0	0	1	0
chr1	56725000	56725000	1	1	0	0	0	0	0	1	0
chr1	57110000	57110000	1	1	0	0	1	0	0	0	0
chr1	57180000	57202500	2	2	0	0	0	0	0	1	1
chr1	57227500	57227500	1	1	1	0	0	0	0	0	0
chr1	57257500	57280000	2	2	0	0	1	0	1	0	0
chr1	57337500	57337500	2	2	0	0	0	1	1	0	0
chr1	58640000	58640000	1	1	0	0	0	0	0	1	0
chr1	58732500	58735000	2	2	0	0	1	1	0	0	0
chr1	58835000	58840000	2	2	1	0	0	0	0	0	1
chr1	58945000	58972500	6	7	1	1	1	0	2	1	1
chr1	59115000	59165000	7	10	1	1	2	1	2	1	2
chr1	59765000	59765000	1	1	0	0	1	0	0	0	0
chr1	59770000	59770000	1	1	0	0	1	0	0	0	0
chr1	60250000	60250000	1	1	0	0	1	0	0	0	0
chr1	60335000	60335000	1	1	0	0	0	1	0	0	0
chr1	60380000	60390000	2	2	0	0	0	1	0	0	1
chr1	60417500	60427500	3	4	1	0	1	0	2	0	0
chr1	60600000	60600000	1	1	0	0	0	0	0	0	1
chr1	61200000	61212500	2	2	0	0	0	0	1	0	1
chr1	61267500	61295000	3	4	1	0	1	2	0	0	0
chr1	61300000	61300000	1	1	0	0	1	0	0	0	0
chr1	61335000	61335000	1	1	0	0	0	0	0	0	1
chr1	61402500	61402500	1	1	0	0	0	0	0	1	0
chr1	61502500	61512500	2	2	0	1	1	0	0	0	0
chr1	62157500	62191250	2	4	0	0	0	0	0	2	2
chr1	62477500	62487500	2	2	0	1	0	1	0	0	0
chr1	62542500	62547500	2	2	0	0	0	0	0	1	1
chr1	62595000	62624375	4	4	0	1	1	0	0	1	1
chr1	62870000	62917500	7	11	1	2	2	1	1	2	2
chr1	63262500	63315000	7	13	2	2	2	1	2	2	2
chr1	63764375	63783125	7	9	2	2	1	1	1	1	1
chr1	64012500	64067500	7	10	2	2	1	2	1	1	1
chr1	64715000	64727500	7	10	2	2	1	2	1	1	1
chr1	64765000	64765000	1	1	0	0	0	0	0	1	0
chr1	64857500	64857500	1	1	0	0	0	0	0	0	1
chr1	65122500	65200000	5	9	2	2	0	0	1	2	2
chr1	65295000	65326250	7	13	2	2	1	2	2	2	2
chr1	65505000	65525000	4	5	1	1	2	1	0	0	0
chr1	65585000	65607500	3	3	0	0	0	0	1	1	1
chr1	65667500	65690000	6	7	1	1	2	1	0	1	1
chr1	65895000	65945000	5	9	2	2	2	2	0	1	0
chr1	66157500	66177500	4	5	1	1	2	1	0	0	0
chr1	66217500	66217500	1	1	0	0	0	0	0	0	1
chr1	66337500	66350000	3	3	0	1	0	0	1	1	0
chr1	66395000	66417500	3	4	1	0	2	1	0	0	0
chr1	66627500	66630000	2	2	0	0	0	0	1	1	0
chr1	66660000	66667500	2	2	0	0	0	0	1	1	0
chr1	66692500	66720000	4	7	2	2	2	1	0	0	0
chr1	66965625	66982500	4	5	1	1	2	0	1	0	0
chr1	67175000	67187500	2	3	0	0	0	0	0	2	1
chr1	67220000	67222500	2	2	0	0	1	0	1	0	0
chr1	67455000	67455000	1	1	0	1	0	0	0	0	0
chr1	67660000	67705000	6	10	0	2	1	1	2	2	2
chr1	67977500	67997500	7	13	1	2	2	2	2	2	2
chr1	68242500	68242500	1	1	0	0	1	0	0	0	0
chr1	68247500	68280000	4	4	1	1	1	1	0	0	0
chr1	68307500	68312500	5	5	1	1	0	0	1	1	1
chr1	68492500	68535000	3	3	1	0	0	1	1	0	0
chr1	68562500	68570000	2	4	0	2	2	0	0	0	0
chr1	68885000	68885000	1	1	0	1	0	0	0	0	0
chr1	68970000	68970000	1	1	0	0	1	0	0	0	0
chr1	68975000	68975000	1	1	0	0	1	0	0	0	0
chr1	69005000	69050000	4	6	0	0	0	2	2	1	1
chr1	69885000	69885000	1	1	0	0	0	0	0	1	0
chr1	69980000	69980000	1	1	0	0	0	0	0	1	0
chr1	70272500	70295000	2	3	0	0	1	2	0	0	0
chr1	70330000	70330000	1	1	0	0	0	0	0	0	1
chr1	70412500	70437500	4	4	1	0	1	0	1	1	0
chr1	70562500	70592500	6	9	2	0	2	2	1	1	1
chr1	70632500	70632500	1	1	0	1	0	0	0	0	0
chr1	70977500	71070000	7	14	2	2	2	2	2	2	2
chr1	71552500	71587500	5	7	1	2	2	1	1	0	0
chr1	71630000	71630000	2	2	0	0	0	0	0	1	1
chr1	71985000	72007500	2	2	0	1	1	0	0	0	0
chr1	72012500	72012500	1	1	0	0	1	0	0	0	0
chr1	72457500	72457500	1	1	0	0	0	0	0	1	0
chr1	72627500	72627500	2	2	0	0	1	0	0	1	0
chr1	73597500	73597500	1	1	0	0	1	0	0	0	0
chr1	73622500	73622500	2	2	0	0	0	1	1	0	0
chr1	73985000	73985000	1	1	0	0	0	0	1	0	0
chr1	74250000	74257500	4	4	0	0	1	1	0	1	1
chr1	74330000	74340000	2	2	0	1	1	0	0	0	0
chr1	74370000	74370000	1	1	1	0	0	0	0	0	0
chr1	74647500	74647500	1	1	0	0	0	1	0	0	0
chr1	75192500	75240625	4	6	1	2	2	0	0	1	0
chr1	75370000	75372500	2	2	0	0	0	1	0	0	1
chr1	75572500	75575000	2	2	0	0	0	1	1	0	0
chr1	75682500	75707500	3	4	1	1	2	0	0	0	0
chr1	75745000	75745000	1	1	0	1	0	0	0	0	0
chr1	76097500	76097500	1	1	0	0	0	0	1	0	0
chr1	76147500	76177500	4	6	2	1	1	2	0	0	0
chr1	76292500	76310000	3	4	2	0	0	1	0	0	1
chr1	76467500	76467500	1	1	0	0	0	1	0	0	0
chr1	76597500	76617500	3	4	2	1	1	0	0	0	0
chr1	76837500	76837500	1	1	0	0	0	0	0	0	1
chr1	76855000	76855000	1	1	0	0	0	0	0	0	1
chr1	76925000	76925000	1	1	0	0	0	0	1	0	0
chr1	77595000	77617500	7	13	2	2	2	2	2	1	2
chr1	78015000	78027500	4	5	1	2	1	0	1	0	0
chr1	78170000	78226875	5	7	0	2	1	2	0	1	1
chr1	78585000	78595000	6	9	0	2	2	2	1	1	1
chr1	79172500	79220000	7	8	1	1	2	1	1	1	1
chr1	79847500	79847500	1	1	1	0	0	0	0	0	0
chr1	79885000	79885000	1	1	0	0	1	0	0	0	0
chr1	80655000	80655000	1	1	0	0	0	0	1	0	0
chr1	80887500	80887500	1	1	0	0	1	0	0	0	0
chr1	80964375	80964375	1	1	0	0	0	1	0	0	0
chr1	81050000	81050000	1	1	0	1	0	0	0	0	0
chr1	81077500	81077500	1	1	0	0	0	0	0	0	1
chr1	81312500	81312500	1	1	0	0	0	0	0	0	1
chr1	81458750	81458750	1	1	0	0	0	0	1	0	0
chr1	82217500	82260000	3	3	0	1	1	1	0	0	0
chr1	82322500	82322500	1	1	0	0	1	0	0	0	0
chr1	82552500	82552500	1	1	1	0	0	0	0	0	0
chr1	82585000	82592500	2	2	0	1	0	0	1	0	0
chr1	83689375	83689375	1	1	0	0	0	0	0	1	0
chr1	83740625	83805625	5	6	1	1	1	0	2	0	1
chr1	83873750	83884375	4	4	1	1	1	1	0	0	0
chr1	84325000	84347500	7	12	2	1	2	1	2	2	2
chr1	84562500	84585000	2	3	0	1	2	0	0	0	0
chr1	84890000	84917500	7	11	2	1	1	1	2	2	2
chr1	85292500	85292500	1	1	1	0	0	0	0	0	0
chr1	85372500	85372500	1	1	0	0	0	0	1	0	0
chr1	85382500	85417500	7	7	1	1	1	1	1	1	1
chr1	85557500	85557500	1	1	0	0	1	0	0	0	0
chr1	85562500	85562500	1	1	0	0	1	0	0	0	0
chr1	85740000	85772500	6	9	2	2	2	0	1	1	1
chr1	86032500	86032500	1	1	1	0	0	0	0	0	0
chr1	86057500	86075000	2	2	1	1	0	0	0	0	0
chr1	86110000	86110000	1	1	0	0	1	0	0	0	0
chr1	86195000	86195000	1	1	1	0	0	0	0	0	0
chr1	86255000	86255000	1	1	0	0	0	0	0	1	0
chr1	86290000	86305000	3	3	0	1	1	0	0	0	1
chr1	86770000	86795000	3	3	0	0	0	1	1	1	0
chr1	86825000	86842500	3	4	1	1	2	0	0	0	0
chr1	87140625	87140625	1	1	0	0	0	1	0	0	0
chr1	87167500	87195000	3	4	0	0	2	0	1	1	0
chr1	87255000	87272500	5	6	2	1	0	0	1	1	1
chr1	87567500	87610000	6	9	1	2	2	1	2	0	1
chr1	87642500	87642500	1	1	0	0	0	0	0	1	0
chr1	87665000	87665000	1	1	0	0	0	0	0	1	0
chr1	87767500	87775000	2	2	0	0	1	0	0	0	1
chr1	87810000	87810000	1	1	0	0	1	0	0	0	0
chr1	87912500	87924375	2	2	0	0	0	1	0	1	0
chr1	88632500	88660000	3	3	0	1	1	0	1	0	0
chr1	89081250	89098750	6	7	1	1	1	1	1	0	2
chr1	89350000	89380000	7	13	2	2	2	2	2	1	2
chr1	89930000	89942500	7	14	2	2	2	2	2	2	2
chr1	90075000	90092500	5	9	2	2	2	1	2	0	0
chr1	90250000	90270000	4	7	2	2	2	0	0	1	0
chr1	90507500	90522500	5	6	1	1	2	0	1	0	1
chr1	90892500	90892500	1	1	0	0	0	0	0	0	1
chr1	90952500	90952500	1	1	0	0	0	0	1	0	0
chr1	91045000	91045000	1	1	0	0	1	0	0	0	0
chr1	91152500	91162500	2	2	1	0	1	0	0	0	0
chr1	91312500	91332500	3	4	0	0	1	0	2	0	1
chr1	91358125	91361875	3	3	0	0	1	1	0	0	1
chr1	91730000	91760000	5	5	1	0	1	1	1	0	1
chr1	91852500	91855000	2	2	0	0	0	1	0	0	1
chr1	91905000	91917500	4	4	1	0	1	0	1	1	0
chr1	91962500	91962500	1	1	0	1	0	0	0	0	0
chr1	92417500	92442500	7	14	2	2	2	2	2	2	2
chr1	92690000	92690000	1	1	0	0	0	0	1	0	0
chr1	92700000	92700000	1	1	0	0	0	0	1	0	0
chr1	92752500	92770000	6	12	2	2	2	2	0	2	2
chr1	93182500	93250000	7	7	1	1	1	1	1	1	1
chr1	93275000	93297500	4	4	1	0	0	1	1	0	1
chr1	93460000	93460000	1	1	0	1	0	0	0	0	0
chr1	93542500	93542500	1	1	0	0	0	0	1	0	0
chr1	93547500	93547500	1	1	0	0	0	0	1	0	0
chr1	93722500	93760000	5	6	1	2	0	1	1	0	1
chr1	93842500	93880000	2	3	1	2	0	0	0	0	0
chr1	94062500	94097500	7	9	2	2	1	1	1	1	1
chr1	94360000	94420000	7	12	1	2	2	2	2	1	2
chr1	94792500	94792500	1	1	0	0	0	0	1	0	0
chr1	94820625	94825000	3	3	0	1	1	1	0	0	0
chr1	94875000	94875000	1	1	0	0	0	0	1	0	0
chr1	94910000	94910000	1	1	0	0	0	1	0	0	0
chr1	94937500	94942500	3	3	1	1	1	0	0	0	0
chr1	94972500	94972500	1	1	0	0	0	0	0	0	1
chr1	95287500	95317500	5	9	1	2	2	2	2	0	0
chr1	95530000	95550000	2	3	0	2	0	0	1	0	0
chr1	95590000	95618125	2	3	0	0	2	1	0	0	0
chr1	95722500	95722500	2	2	0	1	1	0	0	0	0
chr1	96272500	96292500	2	2	0	0	0	0	0	1	1
chr1	96650000	96655000	2	2	0	0	1	1	0	0	0
chr1	96727500	96727500	1	1	0	1	0	0	0	0	0
chr1	96752500	96752500	1	1	0	0	0	0	0	0	1
chr1	96790000	96790000	1	1	0	0	0	0	0	1	0
chr1	96985000	96985000	1	1	0	0	1	0	0	0	0
chr1	97007500	97007500	1	1	0	0	1	0	0	0	0
chr1	97112500	97112500	2	2	0	0	0	0	0	1	1
chr1	97315000	97331250	2	2	0	0	0	0	0	1	1
chr1	97387500	97415000	5	7	0	2	1	2	0	1	1
chr1	98552500	98572500	3	4	0	1	1	2	0	0	0
chr1	98632500	98632500	1	1	0	1	0	0	0	0	0
chr1	98662500	98667500	2	2	0	0	0	0	0	1	1
chr1	98992500	98992500	1	1	0	0	1	0	0	0	0
chr1	98997500	98997500	1	1	0	0	1	0	0	0	0
chr1	99030000	99040000	4	5	0	1	0	2	1	1	0
chr1	99067500	99067500	1	1	0	0	0	0	0	0	1
chr1	99187500	99187500	1	1	1	0	0	0	0	0	0
chr1	99577500	99625000	4	7	2	1	2	2	0	0	0
chr1	100175000	100212500	7	12	2	2	1	2	2	1	2
chr1	100500000	100505000	2	3	1	2	0	0	0	0	0
chr1	100622500	100622500	1	1	0	0	0	0	0	0	1
chr1	100667500	100672500	2	2	0	0	0	1	0	0	1
chr1	100915000	100922500	3	3	0	1	1	1	0	0	0
chr1	100960000	100960000	1	1	0	1	0	0	0	0	0
chr1	100992500	101022500	3	5	1	0	0	0	2	0	2
chr1	101347500	101372500	7	13	2	2	2	2	2	1	2
chr1	101842500	101875000	5	5	1	1	1	1	0	1	0
chr1	101912500	101912500	1	1	0	0	1	0	0	0	0
chr1	101962500	101962500	1	1	0	1	0	0	0	0	0
chr1	102087500	102090000	2	2	0	0	0	0	1	0	1
chr1	102135000	102135000	1	1	0	0	0	0	0	1	0
chr1	103435000	103435000	1	1	0	0	1	0	0	0	0
chr1	103472500	103472500	1	1	0	1	0	0	0	0	0
chr1	103505000	103510000	2	2	0	0	1	1	0	0	0
chr1	103550000	103550000	1	1	0	1	0	0	0	0	0
chr1	103942500	103942500	1	1	0	0	0	0	0	1	0
chr1	104190625	104201875	3	3	0	1	1	1	0	0	0
chr1	104266875	104270625	5	5	1	1	0	0	1	1	1
chr1	105107500	105112500	2	2	1	1	0	0	0	0	0
chr1	105360000	105360000	1	1	0	1	0	0	0	0	0
chr1	105460000	105460000	1	1	0	0	1	0	0	0	0
chr1	106205000	106222500	3	3	0	0	1	0	1	1	0
chr1	106337500	106355000	2	2	0	1	0	0	1	0	0
chr1	106707500	106707500	1	1	0	0	0	0	1	0	0
chr1	106797500	106797500	1	1	0	0	0	0	0	0	1
chr1	107542500	107542500	1	1	0	0	0	0	0	0	1
chr1	107727500	107757500	3	3	0	1	0	0	1	0	1
chr1	108082500	108082500	1	1	0	0	0	1	0	0	0
chr1	108127500	108127500	2	2	0	1	0	0	1	0	0
chr1	108167500	108167500	1	1	0	1	0	0	0	0	0
chr1	108237500	108270000	3	3	0	0	0	0	1	1	1
chr1	108302500	108307500	3	4	1	2	1	0	0	0	0
chr1	108783750	108783750	1	1	0	0	0	0	0	0	1
chr1	108856875	108857500	4	4	0	0	1	1	1	1	0
chr1	108901875	108901875	1	1	0	1	0	0	0	0	0
chr1	108931250	108931250	1	1	1	0	0	0	0	0	0
chr1	108981875	108983750	4	4	1	1	1	0	0	1	0
chr1	109195000	109217500	3	5	1	2	0	0	0	2	0
chr1	109282500	109287500	3	4	0	0	2	1	1	0	0
chr1	109485000	109502500	5	7	0	1	1	2	1	2	0
chr1	109617500	109617500	1	1	0	0	1	0	0	0	0
chr1	109697500	109697500	1	1	0	0	0	0	0	1	0
chr1	109730000	109800000	7	8	1	1	2	1	1	1	1
chr1	109957500	109962500	5	5	0	1	1	0	1	1	1
chr1	110060000	110075000	2	2	1	0	0	1	0	0	0
chr1	110170000	110185000	4	4	0	1	1	1	1	0	0
chr1	110317500	110322500	4	6	1	2	2	1	0	0	0
chr1	110570000	110582500	5	6	2	1	1	1	1	0	0
chr1	110640000	110652500	2	2	0	0	0	0	0	1	1
chr1	110722500	110722500	1	1	0	0	1	0	0	0	0
chr1	110862500	110875000	2	4	0	0	2	0	0	0	2
chr1	111042500	111060000	6	8	1	0	1	1	1	2	2
chr1	111127500	111152500	3	3	1	1	1	0	0	0	0
chr1	111327500	111352500	7	7	1	1	1	1	1	1	1
chr1	111377500	111382500	3	3	1	0	0	0	0	1	1
chr1	111542500	111572500	6	6	1	1	0	1	1	1	1
chr1	111605000	111632500	3	3	1	0	0	0	0	1	1
chr1	111972500	112040000	7	13	2	2	1	2	2	2	2
chr1	112337500	112380000	7	12	2	2	2	1	1	2	2
chr1	112417500	112417500	1	1	0	0	0	0	1	0	0
chr1	112825000	112920000	7	13	2	2	2	1	2	2	2
chr1	113247500	113257500	7	8	1	1	2	1	1	1	1
chr1	113300000	113300000	1	1	0	0	0	1	0	0	0
chr1	113342500	113375000	5	5	1	1	0	0	1	1	1
chr1	113611250	113635000	7	14	2	2	2	2	2	2	2
chr1	114250000	114297500	7	12	1	1	2	2	2	2	2
chr1	114357500	114357500	1	1	1	0	0	0	0	0	0
chr1	114482500	114482500	1	1	0	0	1	0	0	0	0
chr1	114507500	114552500	7	11	2	1	1	2	1	2	2
chr1	114845000	114845000	1	1	1	0	0	0	0	0	0
chr1	114850000	114882500	6	9	1	1	2	2	0	2	1
chr1	114937500	114937500	1	1	0	0	0	0	0	0	1
chr1	115117500	115122500	2	3	0	1	2	0	0	0	0
chr1	115327500	115352500	5	5	1	1	1	1	0	1	0
chr1	115392500	115392500	1	1	0	0	0	0	0	0	1
chr1	115470000	115497500	5	5	0	1	0	1	1	1	1
chr1	115657500	115682500	7	10	1	2	1	2	1	1	2
chr1	116127500	116155000	4	7	2	2	2	1	0	0	0
chr1	116207500	116207500	1	1	0	0	0	0	0	0	1
chr1	116320000	116327500	5	7	1	2	2	1	0	0	1
chr1	116610000	116610000	1	1	0	0	0	0	0	0	1
chr1	116630000	116677500	7	8	1	2	1	1	1	1	1
chr1	116887500	116892500	2	3	2	1	0	0	0	0	0
chr1	117077500	117077500	1	1	1	0	0	0	0	0	0
chr1	117112500	117177500	4	7	0	1	0	0	2	2	2
chr1	117215000	117215000	1	1	0	0	0	1	0	0	0
chr1	117602500	117607500	2	2	0	1	0	0	1	0	0
chr1	117677500	117685000	3	5	0	0	0	1	0	2	2
chr1	118002500	118037500	5	7	1	1	1	0	0	2	2
chr1	118382500	118400000	2	2	0	0	1	1	0	0	0
chr1	118517500	118517500	1	1	0	0	0	1	0	0	0
chr1	118555000	118575000	5	9	2	2	0	0	1	2	2
chr1	118607500	118607500	1	1	0	0	1	0	0	0	0
chr1	118667500	118667500	1	1	0	0	0	1	0	0	0
chr1	119597500	119597500	1	1	0	0	0	0	0	1	0
chr1	119630625	119655000	2	3	0	0	0	2	1	0	0
chr1	119740000	119740000	1	1	1	0	0	0	0	0	0
chr1	119810000	119810000	1	1	0	0	1	0	0	0	0
chr1	120067500	120067500	1	1	0	0	0	1	0	0	0
chr1	120072500	120072500	1	1	0	0	0	1	0	0	0
chr1	120140000	120145000	2	3	1	2	0	0	0	0	0
chr1	120715000	120735000	4	4	1	1	0	1	0	0	1
chr1	144400000	144400000	6	6	0	1	1	1	1	1	1
chr1	145187500	145187500	4	4	0	1	1	1	1	0	0
chr1	145257500	145273125	2	2	0	0	0	0	0	1	1
chr1	145312500	145341250	7	7	1	1	1	1	1	1	1
chr1	145896250	145899375	7	7	1	1	1	1	1	1	1
chr1	146178750	146180625	2	2	0	0	0	0	1	1	0
chr1	146717500	146727500	5	6	1	1	1	0	2	0	1
chr1	146782500	146782500	1	1	0	0	0	0	0	1	0
chr1	146870000	146887500	2	3	0	2	0	0	0	1	0
chr1	148130000	148133750	6	6	1	1	1	0	1	1	1
chr1	149200625	149202500	2	2	0	0	0	0	1	1	0
chr1	149227500	149235000	3	3	1	0	0	1	0	0	1
chr1	149668750	149668750	1	1	0	0	1	0	0	0	0
chr1	150032500	150037500	2	4	0	0	2	0	2	0	0
chr1	150117500	150117500	1	1	0	0	0	0	0	1	0
chr1	150205000	150236250	6	9	1	0	1	2	2	1	2
chr1	150528750	150530625	2	2	1	1	0	0	0	0	0
chr1	150982500	151040000	6	11	2	2	0	2	2	2	1
chr1	151165000	151165000	1	1	1	0	0	0	0	0	0
chr1	151232500	151255000	5	5	1	1	0	1	1	1	0
chr1	151312500	151312500	1	1	0	0	1	0	0	0	0
chr1	151375000	151405000	4	4	0	1	0	1	1	0	1
chr1	151845000	151860000	4	6	0	0	1	2	0	1	2
chr1	151895000	151895000	1	1	0	0	1	0	0	0	0
chr1	151950000	151952500	2	2	1	1	0	0	0	0	0
chr1	152017500	152030000	7	12	1	1	2	2	2	2	2
chr1	152160625	152173750	6	12	0	2	2	2	2	2	2
chr1	152442500	152522500	7	11	2	2	1	1	1	2	2
chr1	152742500	152742500	1	1	0	0	0	0	1	0	0
chr1	152792500	152792500	1	1	0	0	1	0	0	0	0
chr1	153312500	153317500	6	7	1	1	2	0	1	1	1
chr1	153465000	153465000	1	1	0	0	0	0	1	0	0
chr1	153490625	153490625	1	1	0	0	1	0	0	0	0
chr1	153546250	153558125	2	2	0	0	0	0	0	1	1
chr1	153632500	153632500	1	1	0	0	1	0	0	0	0
chr1	153962500	153982500	4	6	0	0	2	0	1	1	2
chr1	154160000	154160000	1	1	0	0	1	0	0	0	0
chr1	154265000	154265000	1	1	0	0	0	0	0	0	1
chr1	154340000	154340000	1	1	0	0	0	0	1	0	0
chr1	154388125	154388125	1	1	0	0	0	0	0	0	1
chr1	154442500	154442500	1	1	0	0	0	0	0	1	0
chr1	154520000	154527500	2	2	0	1	1	0	0	0	0
chr1	154612500	154612500	1	1	0	0	0	1	0	0	0
chr1	154902500	154918125	7	9	1	1	1	1	1	2	2
chr1	155057500	155062500	2	2	1	0	0	0	0	1	0
chr1	155158750	155165000	2	2	0	0	0	0	1	0	1
chr1	155259375	155259375	1	1	0	1	0	0	0	0	0
chr1	155297500	155297500	1	1	1	0	0	0	0	0	0
chr1	155583125	155592500	3	3	1	1	0	0	1	0	0
chr1	155812500	155812500	1	1	0	0	0	1	0	0	0
chr1	156027500	156058750	7	8	1	1	1	2	1	1	1
chr1	156317500	156325000	7	8	2	1	1	1	1	1	1
chr1	156417500	156422500	4	4	0	1	1	1	0	0	1
chr1	156600000	156641250	5	7	2	2	1	1	0	0	1
chr1	156891250	156905000	2	4	2	2	0	0	0	0	0
chr1	156997500	156997500	1	1	0	0	0	0	1	0	0
chr1	157037500	157037500	1	1	0	0	0	0	0	0	1
chr1	157140000	157150625	6	9	2	2	1	1	0	1	2
chr1	157465000	157465000	1	1	0	0	0	0	1	0	0
chr1	157475000	157475000	1	1	0	0	0	0	1	0	0
chr1	157500625	157521250	6	9	2	2	2	1	0	1	1
chr1	157847500	157847500	2	2	1	0	1	0	0	0	0
chr1	157922500	157937500	5	7	1	2	1	1	2	0	0
chr1	158067500	158067500	1	1	0	0	0	1	0	0	0
chr1	158082500	158132500	6	9	1	2	2	1	2	1	0
chr1	158453750	158477500	4	6	0	1	2	2	1	0	0
chr1	158512500	158512500	1	1	0	0	0	0	1	0	0
chr1	158555000	158555000	1	1	0	1	0	0	0	0	0
chr1	159082500	159087500	6	8	0	2	2	1	1	1	1
chr1	159135000	159135000	1	1	1	0	0	0	0	0	0
chr1	159180000	159180000	1	1	0	0	0	1	0	0	0
chr1	159235000	159235000	1	1	0	0	0	0	1	0	0
chr1	159287500	159287500	1	1	0	0	0	0	0	1	0
chr1	159730000	159780000	6	10	0	1	2	2	2	1	2
chr1	159845000	159845000	1	1	1	0	0	0	0	0	0
chr1	159895000	159895000	1	1	0	0	1	0	0	0	0
chr1	159900000	159900000	1	1	0	0	1	0	0	0	0
chr1	159995000	159997500	2	2	0	0	1	0	0	0	1
chr1	160035000	160062500	5	5	0	1	1	1	1	1	0
chr1	160145000	160148750	2	2	0	0	0	1	0	0	1
chr1	160237500	160277500	4	6	0	1	0	0	1	2	2
chr1	160355000	160387500	4	6	1	1	2	2	0	0	0
chr1	160590000	160677500	7	13	1	2	2	2	2	2	2
chr1	160967500	160997500	4	4	0	1	1	0	0	1	1
chr1	161030000	161030000	1	1	0	0	0	1	0	0	0
chr1	161136250	161158750	7	8	1	1	1	1	2	1	1
chr1	161413125	161435625	7	12	2	1	2	2	2	1	2
chr1	161722500	161732500	5	7	1	0	1	2	0	1	2
chr1	161760000	161760000	1	1	0	0	0	0	1	0	0
chr1	162010000	162050000	6	9	1	1	1	2	0	2	2
chr1	162427500	162437500	2	2	0	0	0	0	0	1	1
chr1	162593750	162608125	3	3	1	1	1	0	0	0	0
chr1	162752500	162793125	7	8	1	1	1	2	1	1	1
chr1	163327500	163372500	7	9	2	1	2	1	1	1	1
chr1	164020000	164025000	2	2	1	0	1	0	0	0	0
chr1	164470000	164512500	4	4	1	1	1	1	0	0	0
chr1	165067500	165080000	4	4	1	1	1	1	0	0	0
chr1	165180000	165200000	2	2	1	1	0	0	0	0	0
chr1	165250000	165287500	5	5	0	0	1	1	1	1	1
chr1	165565000	165577500	7	10	1	1	1	1	2	2	2
chr1	165996250	165996250	3	3	0	0	0	0	1	1	1
chr1	166377500	166377500	1	1	0	0	0	1	0	0	0
chr1	166420000	166435000	2	2	1	1	0	0	0	0	0
chr1	166782500	166855000	6	8	2	2	1	1	1	1	0
chr1	167017500	167037500	5	8	2	2	2	0	1	1	0
chr1	167177500	167192500	7	10	2	2	2	1	1	1	1
chr1	167512500	167517500	2	4	0	0	2	2	0	0	0
chr1	167560000	167562500	5	5	1	1	0	0	1	1	1
chr1	167677500	167677500	3	3	1	1	1	0	0	0	0
chr1	167782500	167782500	1	1	0	1	0	0	0	0	0
chr1	167812500	167812500	1	1	0	0	0	1	0	0	0
chr1	167872500	167875000	2	2	0	1	0	0	0	1	0
chr1	168052500	168052500	2	2	1	1	0	0	0	0	0
chr1	168132500	168155000	3	3	0	1	0	0	0	1	1
chr1	168237500	168237500	2	2	0	0	0	1	0	1	0
chr1	168282500	168297500	2	3	0	2	1	0	0	0	0
chr1	168550000	168560000	5	10	0	2	2	2	0	2	2
chr1	169332500	169370000	5	7	0	0	2	1	1	2	1
chr1	169417500	169422500	2	3	1	2	0	0	0	0	0
chr1	169492500	169537500	5	8	2	2	2	1	0	0	1
chr1	169867500	169882500	7	9	2	1	2	1	1	1	1
chr1	170052500	170057500	3	3	1	1	0	1	0	0	0
chr1	170107500	170107500	1	1	0	0	0	0	0	0	1
chr1	171157500	171157500	1	1	0	0	0	1	0	0	0
chr1	171207500	171207500	1	1	0	0	1	0	0	0	0
chr1	171327500	171327500	1	1	0	0	0	0	0	0	1
chr1	171377500	171387500	2	2	0	0	0	0	0	1	1
chr1	171415000	171440000	4	4	1	1	0	1	1	0	0
chr1	171555000	171580000	5	7	0	0	1	2	1	2	1
chr1	171695000	171695000	1	1	0	1	0	0	0	0	0
chr1	171960000	171985000	5	8	2	0	2	0	1	2	1
chr1	172010000	172025000	2	3	0	1	0	2	0	0	0
chr1	172052500	172052500	1	1	0	1	0	0	0	0	0
chr1	172392500	172407500	4	5	2	1	1	1	0	0	0
chr1	172472500	172472500	1	1	0	0	0	0	0	1	0
chr1	172505000	172505000	1	1	0	0	0	0	0	0	1
chr1	172517500	172517500	1	1	0	0	0	0	0	0	1
chr1	172547500	172567500	2	2	0	0	0	0	1	1	0
chr1	172677500	172712500	7	10	2	1	1	1	1	2	2
chr1	173220000	173220000	1	1	0	0	1	0	0	0	0
chr1	173305000	173305000	1	1	0	1	0	0	0	0	0
chr1	173375000	173397500	7	10	2	1	1	1	2	2	1
chr1	173807500	173832500	3	3	1	0	1	0	1	0	0
chr1	173867500	173900000	3	3	0	1	0	0	1	1	0
chr1	173927500	173942500	3	3	1	0	0	0	0	1	1
chr1	174202500	174217500	7	11	2	1	1	1	2	2	2
chr1	174722500	174732500	7	14	2	2	2	2	2	2	2
chr1	174987500	174997500	7	8	2	1	1	1	1	1	1
chr1	175092500	175097500	4	4	0	1	1	0	0	1	1
chr1	175292500	175327500	5	7	1	2	2	0	0	1	1
chr1	175365000	175365000	1	1	1	0	0	0	0	0	0
chr1	175415000	175425000	2	2	0	0	0	1	0	1	0
chr1	175832500	175835000	2	2	0	0	0	1	0	1	0
chr1	175875000	175895000	2	2	0	0	0	1	0	0	1
chr1	175992500	175992500	1	1	0	0	1	0	0	0	0
chr1	176207500	176227500	2	2	1	0	0	1	0	0	0
chr1	176262500	176262500	1	1	0	1	0	0	0	0	0
chr1	176312500	176317500	2	2	1	0	1	0	0	0	0
chr1	176362500	176362500	1	1	0	0	0	0	0	0	1
chr1	176802500	176815000	2	2	0	0	1	0	1	0	0
chr1	176852500	176857500	2	3	2	1	0	0	0	0	0
chr1	177355000	177375000	2	3	0	0	0	0	2	1	0
chr1	177917500	177940000	3	4	0	2	1	1	0	0	0
chr1	177965000	177965000	1	1	1	0	0	0	0	0	0
chr1	177970000	177970000	1	1	1	0	0	0	0	0	0
chr1	177997500	177997500	1	1	0	0	0	0	0	1	0
chr1	178035000	178035000	1	1	0	0	0	0	1	0	0
chr1	178257500	178277500	4	6	1	2	2	1	0	0	0
chr1	178420000	178502500	7	9	1	2	2	1	1	1	1
chr1	178670000	178670000	2	2	1	1	0	0	0	0	0
chr1	178717500	178722500	2	3	0	1	2	0	0	0	0
chr1	178987500	178987500	2	2	0	0	0	0	0	1	1
chr1	179035000	179062500	6	10	0	2	2	2	2	1	1
chr1	179385000	179422500	6	6	0	1	1	1	1	1	1
chr1	179647500	179655000	5	5	1	1	1	0	0	1	1
chr1	179777500	179807500	7	12	2	2	2	1	1	2	2
chr1	180135000	180135000	1	1	0	0	1	0	0	0	0
chr1	180162500	180195000	7	13	2	2	1	2	2	2	2
chr1	180452500	180467500	7	13	2	2	2	1	2	2	2
chr1	180842500	180847500	3	4	2	1	1	0	0	0	0
chr1	180905000	180917500	2	2	0	0	0	0	0	1	1
chr1	180982500	180992500	2	2	0	0	0	0	0	1	1
chr1	181147500	181156250	5	8	2	0	1	0	1	2	2
chr1	181232500	181232500	1	1	0	0	0	0	1	0	0
chr1	181313750	181313750	1	1	0	0	0	1	0	0	0
chr1	181402500	181420000	5	9	2	1	2	0	0	2	2
chr1	181977500	182042500	6	10	2	1	2	2	0	2	1
chr1	182075000	182075000	1	1	0	0	0	0	0	0	1
chr1	182102500	182102500	1	1	0	0	0	0	1	0	0
chr1	182397500	182407500	3	4	1	0	2	0	1	0	0
chr1	182475000	182475000	1	1	0	0	0	0	0	0	1
chr1	182520000	182552500	5	6	1	1	0	1	0	2	1
chr1	182577500	182582500	2	3	0	0	2	1	0	0	0
chr1	182840000	182895000	7	14	2	2	2	2	2	2	2
chr1	183142500	183142500	1	1	0	0	0	1	0	0	0
chr1	183165000	183172500	2	2	0	0	0	1	1	0	0
chr1	183242500	183245000	2	2	0	1	0	0	0	0	1
chr1	183277500	183277500	1	1	0	0	0	0	0	1	0
chr1	183367500	183367500	1	1	0	0	0	0	0	0	1
chr1	183427500	183427500	1	1	0	0	0	0	1	0	0
chr1	183490000	183490000	1	1	0	0	1	0	0	0	0
chr1	183575000	183607500	7	11	2	1	1	2	2	1	2
chr1	183897500	183965000	7	11	2	2	2	1	1	2	1
chr1	184000000	184022500	2	2	0	0	1	1	0	0	0
chr1	184027500	184027500	1	1	0	0	1	0	0	0	0
chr1	184195000	184195000	1	1	0	0	1	0	0	0	0
chr1	184200000	184200000	1	1	0	0	1	0	0	0	0
chr1	184227500	184227500	1	1	0	0	0	1	0	0	0
chr1	184287500	184312500	3	3	0	0	0	1	0	1	1
chr1	184642500	184647500	2	3	0	0	0	0	0	1	2
chr1	184675000	184695000	5	7	2	2	1	1	1	0	0
chr1	184972500	185002500	5	7	2	2	0	0	1	1	1
chr1	185122500	185162500	7	8	1	2	1	1	1	1	1
chr1	185275000	185275000	1	1	1	0	0	0	0	0	0
chr1	185672500	185685000	3	6	2	2	2	0	0	0	0
chr1	185732500	185762500	4	5	0	0	0	1	1	2	1
chr1	186220000	186232500	2	3	0	0	0	0	0	2	1
chr1	186267500	186285000	4	4	1	1	1	0	1	0	0
chr1	186342500	186370000	5	6	1	1	1	1	2	0	0
chr1	186402500	186402500	1	1	0	0	0	0	0	0	1
chr1	186432500	186432500	1	1	0	0	0	0	0	1	0
chr1	186437500	186437500	1	1	0	0	0	0	0	1	0
chr1	186475000	186475000	1	1	0	0	0	0	0	0	1
chr1	186970000	186972500	2	2	0	0	0	0	0	1	1
chr1	187012500	187055000	5	6	1	2	1	1	1	0	0
chr1	187132500	187132500	1	1	0	0	0	0	0	1	0
chr1	187302500	187302500	1	1	0	0	0	0	0	1	0
chr1	187500000	187500000	1	1	0	0	1	0	0	0	0
chr1	188920000	188920000	1	1	0	1	0	0	0	0	0
chr1	189012500	189012500	1	1	0	0	1	0	0	0	0
chr1	189107500	189125000	2	2	1	1	0	0	0	0	0
chr1	190412500	190412500	2	2	1	1	0	0	0	0	0
chr1	190525000	190525000	1	1	1	0	0	0	0	0	0
chr1	191107500	191107500	1	1	1	0	0	0	0	0	0
chr1	191250000	191266250	2	2	0	0	0	0	1	1	0
chr1	191407500	191407500	1	1	0	0	1	0	0	0	0
chr1	191435000	191435000	1	1	0	0	0	1	0	0	0
chr1	191800000	191800000	1	1	0	0	0	1	0	0	0
chr1	191847500	191857500	2	2	0	0	1	1	0	0	0
chr1	191900000	191900000	1	1	0	0	1	0	0	0	0
chr1	191940000	191940000	1	1	0	0	0	0	0	1	0
chr1	192222500	192222500	1	1	0	0	0	0	0	1	0
chr1	192295000	192295000	1	1	0	0	0	0	1	0	0
chr1	192367500	192377500	2	3	0	0	0	0	1	2	0
chr1	192412500	192432500	4	5	1	1	2	1	0	0	0
chr1	192582500	192587500	3	3	0	1	1	0	1	0	0
chr1	192725000	192762500	7	9	2	1	1	1	1	2	1
chr1	193027500	193027500	1	1	0	0	0	0	0	1	0
chr1	193060000	193060000	1	1	0	0	0	0	0	0	1
chr1	193097500	193127500	6	6	1	1	1	0	1	1	1
chr1	193155000	193155000	1	1	0	0	0	1	0	0	0
chr1	193165000	193165000	1	1	0	0	0	1	0	0	0
chr1	193760000	193775000	2	4	0	0	0	2	0	2	0
chr1	194307500	194307500	1	1	1	0	0	0	0	0	0
chr1	194402500	194402500	3	3	0	0	0	1	0	1	1
chr1	194582500	194582500	1	1	0	0	0	0	1	0	0
chr1	194817500	194817500	1	1	1	0	0	0	0	0	0
chr1	195057500	195057500	1	1	0	0	0	0	0	1	0
chr1	195287500	195287500	1	1	0	0	0	0	0	1	0
chr1	195440000	195440000	1	1	0	0	0	0	1	0	0
chr1	195767500	195767500	1	1	1	0	0	0	0	0	0
chr1	196065000	196092500	5	5	1	1	1	0	1	1	0
chr1	196147500	196147500	1	1	0	0	0	0	0	0	1
chr1	196272500	196292500	2	3	1	2	0	0	0	0	0
chr1	196733125	196741250	3	3	1	1	0	0	0	0	1
chr1	196769375	196769375	1	1	0	0	1	0	0	0	0
chr1	196795000	196800000	2	2	0	0	0	0	1	1	0
chr1	197047500	197047500	4	4	0	0	1	1	1	0	1
chr1	197112500	197135000	2	2	1	1	0	0	0	0	0
chr1	197260000	197260000	1	1	0	0	0	0	0	0	1
chr1	197327500	197375000	7	10	2	2	1	2	1	1	1
chr1	197417500	197435000	2	2	0	0	1	0	1	0	0
chr1	197895000	197917500	7	10	2	2	1	2	1	1	1
chr1	197955000	197957500	2	2	0	0	0	0	0	1	1
chr1	197992500	198015000	2	2	0	0	1	0	1	0	0
chr1	198432500	198445000	2	2	0	0	1	1	0	0	0
chr1	198460000	198480000	4	7	0	0	1	0	2	2	2
chr1	198687500	198742500	7	13	2	2	2	1	2	2	2
chr1	199530000	199602500	7	12	2	1	2	2	2	1	2
chr1	200042500	200100000	6	8	1	0	1	1	2	1	2
chr1	200497500	200517500	4	4	0	0	0	1	1	1	1
chr1	200542500	200575000	5	5	1	1	0	0	1	1	1
chr1	200857500	200912500	6	10	1	1	0	2	2	2	2
chr1	201195000	201210000	6	6	0	1	1	1	1	1	1
chr1	201357500	201392500	3	3	0	1	1	1	0	0	0
chr1	201477500	201492500	2	2	0	0	1	0	1	0	0
chr1	201665000	201672500	2	4	0	0	0	2	2	0	0
chr1	201860000	201860000	1	1	0	0	1	0	0	0	0
chr1	202101250	202131250	3	4	1	0	0	2	1	0	0
chr1	202302500	202302500	1	1	0	0	0	0	0	0	1
chr1	202635000	202635000	1	1	1	0	0	0	0	0	0
chr1	202692500	202710000	6	6	1	0	1	1	1	1	1
chr1	202852500	202867500	3	5	2	0	1	0	0	2	0
chr1	202990000	202997500	6	7	2	1	1	1	1	1	0
chr1	203190000	203220000	5	6	2	1	0	1	1	1	0
chr1	203247500	203247500	1	1	0	0	1	0	0	0	0
chr1	203302500	203302500	2	2	0	1	1	0	0	0	0
chr1	203462500	203482500	6	10	2	2	1	1	2	2	0
chr1	203507500	203507500	1	1	0	0	0	0	0	0	1
chr1	203802500	203827500	5	7	2	2	1	1	0	0	1
chr1	203880000	203885000	2	2	0	0	0	0	1	1	0
chr1	204097500	204117500	7	10	2	2	2	1	1	1	1
chr1	204367500	204382500	7	14	2	2	2	2	2	2	2
chr1	204492500	204492500	1	1	1	0	0	0	0	0	0
chr1	204505000	204570000	7	13	1	2	2	2	2	2	2
chr1	204880000	204935000	7	9	1	2	2	1	1	1	1
chr1	205007500	205007500	1	1	0	0	0	0	0	1	0
chr1	205237500	205242500	2	2	0	1	1	0	0	0	0
chr1	205297500	205302500	3	3	0	1	1	0	0	0	1
chr1	205502500	205542500	4	6	0	1	1	0	0	2	2
chr1	205742500	205747500	4	4	1	1	1	1	0	0	0
chr1	205993750	205993750	6	6	1	1	1	1	0	1	1
chr1	206121250	206121250	2	2	0	0	0	1	1	0	0
chr1	206395000	206395625	2	2	0	0	0	1	1	0	0
chr1	206762500	206762500	5	5	1	1	1	0	1	1	0
chr1	207012500	207012500	1	1	0	0	0	0	0	0	1
chr1	207100000	207102500	2	2	1	1	0	0	0	0	0
chr1	207172500	207177500	5	6	0	0	2	1	1	1	1
chr1	207207500	207212500	3	3	0	0	0	0	1	1	1
chr1	207242500	207242500	1	1	0	1	0	0	0	0	0
chr1	207750000	207785625	6	6	0	1	1	1	1	1	1
chr1	207955000	207987500	6	6	1	1	0	1	1	1	1
chr1	208037500	208037500	1	1	0	0	1	0	0	0	0
chr1	208162500	208187500	7	9	1	2	2	1	1	1	1
chr1	208270000	208295000	4	5	0	0	2	1	1	1	0
chr1	208425000	208455000	5	6	0	1	2	1	1	1	0
chr1	208505000	208505000	1	1	0	0	0	1	0	0	0
chr1	208835000	208835000	1	1	0	0	0	0	1	0	0
chr1	209180625	209180625	1	1	0	0	0	1	0	0	0
chr1	209427500	209427500	1	1	0	0	1	0	0	0	0
chr1	209535000	209535000	1	1	0	0	1	0	0	0	0
chr1	209677500	209677500	1	1	0	0	0	0	1	0	0
chr1	209712500	209745000	6	7	0	1	2	1	1	1	1
chr1	209917500	209922500	2	3	0	0	0	0	1	0	2
chr1	209980000	209980000	1	1	0	1	0	0	0	0	0
chr1	210010000	210052500	6	9	0	1	2	2	1	2	1
chr1	210205000	210205000	1	1	0	0	1	0	0	0	0
chr1	210237500	210237500	1	1	0	0	1	0	0	0	0
chr1	210285000	210285000	1	1	0	1	0	0	0	0	0
chr1	210290000	210290000	1	1	0	1	0	0	0	0	0
chr1	210480000	210517500	4	4	0	1	1	1	0	1	0
chr1	210565000	210610000	4	4	1	1	1	0	1	0	0
chr1	210647500	210647500	1	1	0	0	0	0	0	0	1
chr1	210690000	210707500	2	2	0	0	0	1	1	0	0
chr1	211382500	211432500	7	9	1	1	1	1	2	1	2
chr1	211685000	211703750	3	3	0	0	0	0	1	1	1
chr1	211827500	211842500	7	7	1	1	1	1	1	1	1
chr1	212177500	212222500	7	13	2	2	2	1	2	2	2
chr1	212572500	212572500	1	1	0	0	1	0	0	0	0
chr1	212617500	212670000	7	12	2	2	1	1	2	2	2
chr1	212832500	212832500	1	1	0	0	0	0	0	1	0
chr1	212837500	212837500	1	1	0	0	0	0	0	1	0
chr1	212972500	212980000	3	4	1	2	1	0	0	0	0
chr1	213247500	213270000	3	3	0	1	1	0	0	1	0
chr1	213322500	213345000	3	3	0	0	0	0	1	1	1
chr1	213377500	213402500	3	3	1	1	0	1	0	0	0
chr1	213435000	213435000	1	1	0	0	0	0	0	0	1
chr1	213502500	213522500	2	3	0	0	2	1	0	0	0
chr1	214280000	214280000	1	1	0	0	0	1	0	0	0
chr1	214360000	214392500	5	8	2	2	1	0	0	1	2
chr1	214410000	214410000	1	1	0	0	0	0	0	1	0
chr1	214510000	214532500	4	6	2	2	0	0	0	1	1
chr1	214787500	214797500	2	2	0	0	1	0	0	1	0
chr1	214827500	214837500	3	4	2	1	0	1	0	0	0
chr1	214905000	214912500	2	2	0	1	0	0	0	0	1
chr1	215002500	215002500	1	1	0	0	0	0	1	0	0
chr1	215697500	215697500	1	1	0	0	0	0	1	0	0
chr1	215832500	215840000	2	2	0	1	1	0	0	0	0
chr1	215870000	215877500	3	3	1	0	1	0	0	0	1
chr1	215912500	215912500	1	1	0	0	0	0	0	1	0
chr1	215945000	215945000	1	1	0	0	0	1	0	0	0
chr1	216332500	216332500	1	1	0	1	0	0	0	0	0
chr1	216440000	216440000	1	1	0	0	1	0	0	0	0
chr1	216480000	216480000	1	1	0	0	1	0	0	0	0
chr1	216982500	216997500	2	2	0	1	1	0	0	0	0
chr1	217602500	217602500	1	1	1	0	0	0	0	0	0
chr1	217947500	217962500	2	3	2	0	0	0	1	0	0
chr1	218395000	218422500	4	5	2	0	1	1	1	0	0
chr1	218566875	218569375	2	2	0	1	0	0	0	0	1
chr1	218702500	218712500	3	5	1	0	2	2	0	0	0
chr1	218744375	218744375	1	1	1	0	0	0	0	0	0
chr1	219245000	219245000	1	1	0	0	1	0	0	0	0
chr1	219250000	219250000	1	1	0	0	1	0	0	0	0
chr1	219817500	219817500	1	1	0	0	0	0	0	0	1
chr1	219988750	220003125	3	3	1	1	1	0	0	0	0
chr1	220067500	220080000	3	4	0	0	0	2	1	0	1
chr1	220294375	220294375	1	1	1	0	0	0	0	0	0
chr1	220535000	220535000	1	1	0	0	0	0	0	0	1
chr1	220825000	220847500	3	3	0	0	1	1	1	0	0
chr1	220935000	220980000	5	7	2	1	2	1	1	0	0
chr1	221022500	221022500	1	1	0	0	0	0	0	1	0
chr1	221237500	221237500	1	1	0	0	0	0	0	1	0
chr1	221360000	221360000	1	1	0	0	0	0	0	1	0
chr1	221387500	221447500	6	9	1	2	2	1	2	0	1
chr1	221617500	221627500	5	6	1	1	2	1	1	0	0
chr1	221902500	221907500	2	3	2	0	1	0	0	0	0
chr1	222235000	222275000	2	4	0	0	0	0	0	2	2
chr1	222627500	222675000	5	7	2	0	0	1	1	1	2
chr1	222742500	222742500	1	1	0	0	0	0	0	1	0
chr1	222805000	222805000	1	1	1	0	0	0	0	0	0
chr1	222810000	222810000	1	1	1	0	0	0	0	0	0
chr1	222892500	222912500	5	8	2	1	1	0	0	2	2
chr1	223287500	223302500	4	7	0	1	2	0	0	2	2
chr1	223322500	223322500	1	1	0	1	0	0	0	0	0
chr1	223352500	223352500	1	1	1	0	0	0	0	0	0
chr1	223400000	223400000	1	1	0	0	0	0	1	0	0
chr1	223430000	223430000	1	1	0	0	0	0	1	0	0
chr1	223759375	223759375	1	1	0	0	1	0	0	0	0
chr1	223877500	223887500	5	6	1	1	0	0	1	1	2
chr1	223947500	223950000	2	2	0	1	0	1	0	0	0
chr1	224114375	224116250	4	4	1	1	0	1	0	0	1
chr1	224188750	224188750	4	4	1	0	0	1	1	1	0
chr1	224310625	224310625	1	1	0	0	1	0	0	0	0
chr1	224507500	224530000	2	3	2	0	1	0	0	0	0
chr1	224655000	224662500	6	7	1	1	0	2	1	1	1
chr1	224847500	224847500	1	1	0	0	0	0	0	0	1
chr1	224875000	224875000	1	1	0	0	0	0	0	0	1
chr1	225112500	225112500	2	2	0	1	0	1	0	0	0
chr1	225465000	225495000	4	4	0	0	0	1	1	1	1
chr1	225595000	225605000	3	3	1	1	1	0	0	0	0
chr1	226035000	226035000	1	1	0	1	0	0	0	0	0
chr1	226195000	226197500	2	2	1	0	1	0	0	0	0
chr1	226247500	226247500	1	1	0	0	0	0	1	0	0
chr1	226305000	226305000	1	1	0	0	0	0	0	1	0
chr1	226512500	226512500	1	1	0	0	0	1	0	0	0
chr1	226537500	226537500	2	2	0	0	0	0	0	1	1
chr1	226607500	226607500	1	1	0	0	0	1	0	0	0
chr1	226710000	226710000	1	1	0	0	0	0	0	0	1
chr1	226738125	226738125	1	1	0	0	0	0	0	1	0
chr1	226770000	226770000	1	1	0	0	0	0	1	0	0
chr1	227042500	227042500	1	1	0	1	0	0	0	0	0
chr1	227138750	227156875	2	3	0	0	0	0	2	0	1
chr1	227417500	227417500	1	1	0	1	0	0	0	0	0
chr1	227422500	227422500	1	1	0	1	0	0	0	0	0
chr1	227650000	227662500	2	2	0	1	0	0	0	0	1
chr1	227692500	227732500	6	7	1	1	0	1	2	1	1
chr1	227916250	227936250	7	10	1	2	1	1	1	2	2
chr1	228158750	228177500	4	5	0	1	2	0	0	1	1
chr1	228265000	228302500	4	4	1	0	0	0	1	1	1
chr1	228723125	228730625	6	6	1	0	1	1	1	1	1
chr1	228761250	228771875	7	7	1	1	1	1	1	1	1
chr1	229377500	229400000	7	14	2	2	2	2	2	2	2
chr1	229667500	229730000	7	9	1	2	1	1	1	2	1
chr1	229757500	229772500	2	2	0	0	1	0	0	0	1
chr1	230192500	230192500	1	1	0	1	0	0	0	0	0
chr1	230197500	230197500	1	1	0	1	0	0	0	0	0
chr1	230485000	230497500	4	5	1	1	2	0	0	1	0
chr1	230540000	230540000	1	1	0	0	0	0	0	0	1
chr1	230700000	230700000	1	1	0	0	0	0	1	0	0
chr1	230732500	230737500	3	3	0	1	0	0	0	1	1
chr1	230762500	230762500	2	2	1	0	1	0	0	0	0
chr1	230832500	230832500	1	1	1	0	0	0	0	0	0
chr1	230985000	231007500	2	2	0	0	1	1	0	0	0
chr1	231382500	231452500	6	12	0	2	2	2	2	2	2
chr1	231477500	231477500	1	1	1	0	0	0	0	0	0
chr1	231482500	231482500	1	1	1	0	0	0	0	0	0
chr1	231747500	231770000	3	3	1	1	1	0	0	0	0
chr1	231842500	231880000	3	3	0	0	0	1	0	1	1
chr1	231905000	231957500	6	6	1	1	1	0	1	1	1
chr1	232022500	232022500	1	1	0	0	0	0	1	0	0
chr1	232420000	232420000	1	1	0	0	0	1	0	0	0
chr1	232572500	232572500	1	1	0	0	1	0	0	0	0
chr1	232577500	232577500	1	1	0	0	1	0	0	0	0
chr1	232747500	232772500	6	7	1	2	1	0	1	1	1
chr1	232837500	232855000	2	2	1	0	0	0	0	0	1
chr1	232922500	232922500	1	1	0	0	0	0	0	1	0
chr1	233407500	233452500	6	7	1	2	1	0	1	1	1
chr1	233485000	233485000	1	1	0	0	0	1	0	0	0
chr1	233535000	233537500	2	2	0	0	0	1	0	0	1
chr1	234232500	234247500	6	10	1	2	2	2	0	1	2
chr1	234272500	234272500	1	1	0	0	0	0	1	0	0
chr1	234452500	234510000	7	9	1	1	1	2	1	1	2
chr1	234545000	234562500	2	2	1	0	0	0	0	1	0
chr1	234607500	234612500	2	2	0	1	1	0	0	0	0
chr1	235262500	235295000	7	12	1	2	2	2	1	2	2
chr1	235600625	235600625	1	1	0	0	0	1	0	0	0
chr1	235625625	235625625	1	1	0	1	0	0	0	0	0
chr1	235665000	235672500	4	7	0	1	2	0	0	2	2
chr1	235790000	235802500	2	2	0	0	0	1	1	0	0
chr1	235987500	235987500	1	1	0	0	0	1	0	0	0
chr1	236002500	236002500	1	1	0	0	0	1	0	0	0
chr1	236202500	236237500	7	12	1	2	2	2	1	2	2
chr1	236680000	236692500	2	2	1	0	0	0	0	1	0
chr1	236752500	236760000	2	4	0	2	2	0	0	0	0
chr1	236785000	236800000	2	3	0	0	0	2	0	0	1
chr1	236840000	236840000	1	1	0	0	0	0	0	1	0
chr1	236880000	236880000	1	1	0	0	0	0	0	0	1
chr1	237087500	237128750	5	7	0	2	2	1	0	1	1
chr1	237740000	237740000	1	1	0	1	0	0	0	0	0
chr1	237777500	237785000	4	4	0	1	1	0	0	1	1
chr1	237967500	237972500	2	3	0	2	0	1	0	0	0
chr1	238362500	238362500	1	1	0	1	0	0	0	0	0
chr1	238552500	238552500	1	1	0	0	0	0	1	0	0
chr1	239198750	239216875	5	5	0	0	1	1	1	1	1
chr1	239427500	239440000	3	3	0	0	1	0	0	1	1
chr1	239475000	239475000	1	1	0	0	1	0	0	0	0
chr1	239532500	239540000	2	2	1	1	0	0	0	0	0
chr1	239565000	239565000	1	1	0	0	0	0	1	0	0
chr1	240170000	240202500	6	6	1	1	1	0	1	1	1
chr1	240262500	240265000	2	2	0	1	1	0	0	0	0
chr1	240997500	240997500	1	1	0	0	0	0	1	0	0
chr1	241597500	241607500	3	3	0	0	0	1	0	1	1
chr1	241635000	241662500	4	7	1	2	2	0	2	0	0
chr1	242151875	242151875	1	1	0	0	0	0	0	1	0
chr1	242187500	242215000	6	6	1	1	1	1	1	0	1
chr1	242447500	242500000	7	7	1	1	1	1	1	1	1
chr1	243154375	243156875	6	6	1	1	1	1	0	1	1
chr1	243219375	243263125	3	4	0	0	0	1	2	1	0
chr1	243477500	243477500	1	1	1	0	0	0	0	0	0
chr1	243970000	243970000	1	1	0	0	0	1	0	0	0
chr1	244000000	244000000	1	1	0	0	0	1	0	0	0
chr1	244550000	244550000	1	1	0	0	0	0	0	1	0
chr1	244597500	244597500	1	1	1	0	0	0	0	0	0
chr1	244642500	244642500	1	1	0	0	0	0	1	0	0
chr1	244697500	244727500	7	8	1	1	1	2	1	1	1
chr1	244943750	244985000	7	13	1	2	2	2	2	2	2
chr1	244990000	244990000	1	1	1	0	0	0	0	0	0
chr1	245232500	245252500	7	10	1	2	1	2	2	1	1
chr1	245705000	245705000	1	1	0	0	0	1	0	0	0
chr1	245825000	245825000	1	1	0	0	0	1	0	0	0
chr1	246019375	246019375	1	1	0	0	0	0	0	1	0
chr1	246157500	246202500	7	11	1	2	1	2	2	2	1
chr1	246630000	246673750	7	13	2	1	2	2	2	2	2
chr1	246960000	246987500	6	8	1	0	1	2	2	1	1
chr1	247115000	247130000	3	3	1	1	1	0	0	0	0
chr1	247517500	247542500	6	11	2	2	2	2	2	1	0
chr1	247737500	247760000	5	6	1	2	1	0	1	1	0
chr1	247800000	247800000	1	1	0	0	1	0	0	0	0
chr1	247825000	247825000	1	1	0	0	0	1	0	0	0
chr1	248556250	248556250	2	2	0	0	0	0	0	1	1
chr1	248698125	248698125	1	1	0	0	1	0	0	0	0
chr1	248762500	248767500	2	2	0	0	1	0	1	0	0
chr1	249112500	249133125	3	4	0	1	0	0	0	2	1
chr1	249222774	249223286	3	3	0	0	1	0	1	1	0
chr10	113750	123750	6	6	1	1	1	1	0	1	1
chr10	517500	517500	1	1	0	0	1	0	0	0	0
chr10	522500	522500	1	1	0	0	1	0	0	0	0
chr10	550000	550000	1	1	0	0	0	0	0	0	1
chr10	652500	652500	1	1	0	0	0	0	0	1	0
chr10	677500	677500	1	1	0	0	0	1	0	0	0
chr10	813750	870000	7	10	2	2	2	1	1	1	1
chr10	1142500	1182500	4	4	0	1	0	0	1	1	1
chr10	1207500	1207500	1	1	0	0	1	0	0	0	0
chr10	1257500	1265625	2	2	1	0	0	1	0	0	0
chr10	1587500	1587500	1	1	0	0	0	0	0	1	0
chr10	1630625	1632500	2	2	0	1	1	0	0	0	0
chr10	1670000	1670000	1	1	1	0	0	0	0	0	0
chr10	1722500	1722500	1	1	0	0	0	1	0	0	0
chr10	2255000	2255000	1	1	0	0	0	0	0	1	0
chr10	2447500	2447500	1	1	0	0	0	0	1	0	0
chr10	2840000	2840000	1	1	0	0	0	1	0	0	0
chr10	2867500	2867500	1	1	0	0	1	0	0	0	0
chr10	2897500	2912500	2	2	0	0	1	1	0	0	0
chr10	3015000	3015000	1	1	0	1	0	0	0	0	0
chr10	3110000	3110000	1	1	1	0	0	0	0	0	0
chr10	3145000	3147500	2	2	0	0	1	1	0	0	0
chr10	3186250	3186250	1	1	0	0	0	0	1	0	0
chr10	3226250	3235000	4	4	1	0	0	0	1	1	1
chr10	3822500	3822500	1	1	0	0	1	0	0	0	0
chr10	4167500	4167500	1	1	0	0	1	0	0	0	0
chr10	4172500	4172500	1	1	0	0	1	0	0	0	0
chr10	4822500	4862500	6	10	1	0	2	1	2	2	2
chr10	5417500	5417500	1	1	0	0	0	0	1	0	0
chr10	5435000	5435000	1	1	0	0	0	0	1	0	0
chr10	5472500	5482500	5	8	1	1	2	0	0	2	2
chr10	5507500	5507500	1	1	0	0	0	1	0	0	0
chr10	5667500	5717500	6	11	2	2	1	0	2	2	2
chr10	5937500	5952500	2	2	0	0	0	0	0	1	1
chr10	5980000	5980000	2	2	1	1	0	0	0	0	0
chr10	6015625	6015625	1	1	0	0	0	0	1	0	0
chr10	6176250	6176250	2	2	0	1	0	0	1	0	0
chr10	6447500	6460000	7	8	1	2	1	1	1	1	1
chr10	6707500	6707500	1	1	0	0	1	0	0	0	0
chr10	6737500	6765000	6	10	2	2	0	1	1	2	2
chr10	6817500	6817500	1	1	0	0	1	0	0	0	0
chr10	7147500	7147500	1	1	0	0	0	0	1	0	0
chr10	7152500	7152500	1	1	0	0	0	0	1	0	0
chr10	7553750	7561250	5	6	1	2	1	0	0	1	1
chr10	7758125	7758125	1	1	0	1	0	0	0	0	0
chr10	7807500	7820625	2	2	1	0	0	0	1	0	0
chr10	7862500	7895000	4	4	0	1	1	0	0	1	1
chr10	8042500	8042500	1	1	0	0	1	0	0	0	0
chr10	8080625	8101250	4	6	2	2	1	0	1	0	0
chr10	8550000	8550000	1	1	0	0	0	0	0	1	0
chr10	8735000	8735000	1	1	0	0	0	0	0	1	0
chr10	9352500	9377500	6	10	2	1	2	0	1	2	2
chr10	10107500	10107500	1	1	1	0	0	0	0	0	0
chr10	10435000	10435000	1	1	0	0	1	0	0	0	0
chr10	10445000	10445000	1	1	0	0	1	0	0	0	0
chr10	10730000	10730000	1	1	0	0	1	0	0	0	0
chr10	10735000	10735000	1	1	0	0	1	0	0	0	0
chr10	10772500	10772500	1	1	0	0	0	0	0	1	0
chr10	10812500	10812500	1	1	0	0	0	0	0	0	1
chr10	10992500	10992500	1	1	0	0	0	0	1	0	0
chr10	11087500	11145000	3	4	1	0	2	1	0	0	0
chr10	11512500	11552500	7	11	2	1	2	2	2	1	1
chr10	11812500	11822500	3	4	1	2	1	0	0	0	0
chr10	11845000	11900000	5	5	1	0	0	1	1	1	1
chr10	12040000	12045000	2	2	1	1	0	0	0	0	0
chr10	12142500	12160000	3	3	0	0	0	0	1	1	1
chr10	12195000	12210000	2	2	1	1	0	0	0	0	0
chr10	12240000	12240000	1	1	0	0	1	0	0	0	0
chr10	12762500	12785000	3	6	2	2	2	0	0	0	0
chr10	12822500	12827500	2	2	0	0	0	0	0	1	1
chr10	13025000	13025000	1	1	0	0	0	0	1	0	0
chr10	13177500	13177500	1	1	0	0	1	0	0	0	0
chr10	13210000	13210000	1	1	0	1	0	0	0	0	0
chr10	13391875	13391875	1	1	1	0	0	0	0	0	0
chr10	13587500	13587500	3	3	1	0	1	0	1	0	0
chr10	13622500	13622500	1	1	0	1	0	0	0	0	0
chr10	13827500	13842500	3	5	1	2	2	0	0	0	0
chr10	14235000	14255000	3	3	0	0	1	0	0	1	1
chr10	14412500	14412500	1	1	0	0	0	0	1	0	0
chr10	14515000	14535000	5	8	0	2	1	0	1	2	2
chr10	15028125	15040000	3	3	0	1	0	0	0	1	1
chr10	15207500	15210000	2	2	1	1	0	0	0	0	0
chr10	15237500	15237500	1	1	0	0	1	0	0	0	0
chr10	15437500	15452500	3	5	2	2	0	0	1	0	0
chr10	15872500	15907500	6	7	2	1	1	1	1	1	0
chr10	16412500	16452500	6	11	2	0	2	2	2	2	1
chr10	16822500	16855000	7	10	1	1	1	2	2	1	2
chr10	17475000	17475000	1	1	0	0	0	1	0	0	0
chr10	17647500	17647500	1	1	0	0	0	0	1	0	0
chr10	17652500	17652500	1	1	0	0	0	0	1	0	0
chr10	17778750	17778750	1	1	0	1	0	0	0	0	0
chr10	17881250	17885625	2	2	0	0	0	0	1	0	1
chr10	18103750	18106250	4	4	0	1	1	1	1	0	0
chr10	18397500	18397500	1	1	0	0	0	0	1	0	0
chr10	18522500	18527500	2	2	0	1	0	0	1	0	0
chr10	18570000	18570000	1	1	0	0	1	0	0	0	0
chr10	18640000	18640000	1	1	0	0	0	1	0	0	0
chr10	18766875	18766875	1	1	0	0	0	1	0	0	0
chr10	18970000	18970000	1	1	0	1	0	0	0	0	0
chr10	19007500	19007500	1	1	0	0	0	1	0	0	0
chr10	19075000	19080000	2	2	0	0	0	1	1	0	0
chr10	19632500	19645000	2	3	0	2	0	1	0	0	0
chr10	19845000	19855000	2	2	1	0	1	0	0	0	0
chr10	20067500	20110000	4	6	1	2	2	1	0	0	0
chr10	20582500	20592500	2	2	0	1	1	0	0	0	0
chr10	20790000	20790000	1	1	0	0	0	1	0	0	0
chr10	21547500	21550000	2	2	0	0	0	1	0	1	0
chr10	21617500	21617500	1	1	0	0	0	0	0	0	1
chr10	21720000	21760000	4	4	1	1	1	0	1	0	0
chr10	22030000	22067500	3	5	2	2	0	1	0	0	0
chr10	22252500	22257500	7	12	1	2	2	1	2	2	2
chr10	22492500	22507500	2	3	0	1	2	0	0	0	0
chr10	22655000	22655000	1	1	0	0	0	0	1	0	0
chr10	22825000	22852500	7	11	1	1	2	2	1	2	2
chr10	23402500	23432500	7	13	2	1	2	2	2	2	2
chr10	23837500	23837500	1	1	0	0	0	0	1	0	0
chr10	24020000	24082500	5	5	1	0	1	1	0	1	1
chr10	24125000	24125000	1	1	0	0	0	1	0	0	0
chr10	24240000	24240000	1	1	0	1	0	0	0	0	0
chr10	24652500	24652500	1	1	0	0	0	1	0	0	0
chr10	24819375	24852500	7	8	1	2	1	1	1	1	1
chr10	25390000	25407500	4	4	1	1	1	0	1	0	0
chr10	25462500	25477500	2	2	0	0	0	1	0	1	0
chr10	25565000	25567500	2	2	1	0	0	0	0	0	1
chr10	25988125	26005625	2	3	2	0	1	0	0	0	0
chr10	26069375	26069375	1	1	0	1	0	0	0	0	0
chr10	26520000	26527500	2	2	0	0	0	0	0	1	1
chr10	26557500	26557500	1	1	0	0	0	1	0	0	0
chr10	26585000	26607500	4	6	1	2	2	0	1	0	0
chr10	26882500	26946250	6	6	0	1	1	1	1	1	1
chr10	26977500	26991875	4	4	1	1	1	0	0	1	0
chr10	27185000	27190000	3	5	2	2	1	0	0	0	0
chr10	27215000	27215000	1	1	0	0	0	0	0	1	0
chr10	27220000	27220000	1	1	0	0	0	0	0	1	0
chr10	27597500	27597500	2	2	1	1	0	0	0	0	0
chr10	27627500	27627500	1	1	0	0	0	0	0	1	0
chr10	27652500	27657500	2	2	0	0	0	0	0	1	1
chr10	27950000	27965000	3	5	1	0	0	0	0	2	2
chr10	28701250	28707500	4	5	2	1	1	0	1	0	0
chr10	28910000	28958750	6	10	2	2	1	0	2	2	1
chr10	29282500	29302500	2	3	1	2	0	0	0	0	0
chr10	29655000	29667500	2	2	0	1	0	0	0	1	0
chr10	29727500	29727500	1	1	0	0	0	0	1	0	0
chr10	29752500	29779375	3	3	0	0	1	1	0	0	1
chr10	30052500	30075000	2	2	0	0	1	0	0	0	1
chr10	30215000	30215000	1	1	0	0	0	1	0	0	0
chr10	30245000	30277500	5	5	1	1	1	0	1	1	0
chr10	30640000	30652500	6	10	2	0	2	1	2	2	1
chr10	30677500	30677500	1	1	0	1	0	0	0	0	0
chr10	30682500	30682500	1	1	0	1	0	0	0	0	0
chr10	30910000	30970000	7	12	2	1	2	1	2	2	2
chr10	31780000	31780000	1	1	0	0	1	0	0	0	0
chr10	31788750	31788750	1	1	0	0	1	0	0	0	0
chr10	32012500	32012500	1	1	1	0	0	0	0	0	0
chr10	32125000	32137500	6	10	1	1	2	0	2	2	2
chr10	32326250	32349375	6	7	1	1	2	0	1	1	1
chr10	32450000	32457500	2	2	0	0	0	0	0	1	1
chr10	32525000	32542500	3	4	0	1	2	1	0	0	0
chr10	32647500	32667500	4	5	0	1	1	0	0	2	1
chr10	32755000	32755000	1	1	0	0	0	1	0	0	0
chr10	33055000	33065000	6	7	1	0	1	1	1	2	1
chr10	33412500	33433125	2	2	1	0	0	1	0	0	0
chr10	33458125	33497500	5	6	0	1	1	0	1	2	1
chr10	33635000	33655000	3	3	0	0	0	0	1	1	1
chr10	34942500	34942500	1	1	0	1	0	0	0	0	0
chr10	34947500	34967500	2	2	1	1	0	0	0	0	0
chr10	35119375	35119375	1	1	0	0	0	0	1	0	0
chr10	35195000	35195000	1	1	0	0	0	0	0	0	1
chr10	35244375	35265000	4	5	2	0	0	1	1	1	0
chr10	35350000	35380000	2	3	0	2	1	0	0	0	0
chr10	35512500	35526250	7	13	2	2	2	2	2	2	1
chr10	35892500	35957500	7	11	1	2	1	2	2	1	2
chr10	36032500	36032500	1	1	1	0	0	0	0	0	0
chr10	36155000	36155000	1	1	0	0	0	0	0	1	0
chr10	37147500	37147500	1	1	0	0	0	0	0	0	1
chr10	37177500	37187500	2	2	1	1	0	0	0	0	0
chr10	37289375	37289375	1	1	0	0	0	0	1	0	0
chr10	37331875	37345000	2	2	0	0	0	1	0	1	0
chr10	37420000	37472500	5	5	1	1	0	1	1	1	0
chr10	38070625	38107500	5	7	0	1	1	2	2	1	0
chr10	38180000	38182500	2	2	0	0	0	0	0	1	1
chr10	38258750	38266250	2	3	0	1	2	0	0	0	0
chr10	39559375	39566875	5	5	1	0	1	1	1	1	0
chr10	39644375	39644375	1	1	0	1	0	0	0	0	0
chr10	39692500	39692500	1	1	0	0	0	0	0	0	1
chr10	41450000	41450000	1	1	0	0	0	1	0	0	0
chr10	41494375	41494375	1	1	0	0	0	0	0	0	1
chr10	42585000	42607500	2	2	0	0	0	1	0	0	1
chr10	42706875	42706875	1	1	0	1	0	0	0	0	0
chr10	42752500	42752500	5	5	1	0	1	0	1	1	1
chr10	43242500	43265000	2	2	0	1	1	0	0	0	0
chr10	43310000	43327500	3	5	2	1	0	0	0	2	0
chr10	43610000	43615000	2	2	1	0	0	0	0	0	1
chr10	43660000	43660000	1	1	0	1	0	0	0	0	0
chr10	43962500	43977500	3	3	0	0	1	0	0	1	1
chr10	44062500	44062500	1	1	0	1	0	0	0	0	0
chr10	44152500	44177500	3	5	0	0	2	0	2	0	1
chr10	44795000	44795000	1	1	0	0	1	0	0	0	0
chr10	44902500	44902500	1	1	0	1	0	0	0	0	0
chr10	44957500	44957500	1	1	1	0	0	0	0	0	0
chr10	45422500	45422500	1	1	0	0	0	0	1	0	0
chr10	45482500	45495000	2	3	2	0	1	0	0	0	0
chr10	45720000	45737500	4	6	2	0	2	1	0	0	1
chr10	46375000	46375000	4	4	1	0	1	1	0	0	1
chr10	46765000	46765000	4	4	1	1	1	1	0	0	0
chr10	47250000	47250000	4	4	1	1	1	1	0	0	0
chr10	48146875	48148750	4	4	1	0	0	0	1	1	1
chr10	48407500	48407500	2	2	0	0	1	1	0	0	0
chr10	48848750	48848750	6	6	1	0	1	1	1	1	1
chr10	49206250	49206250	3	3	1	0	0	1	0	1	0
chr10	49488750	49488750	1	1	0	0	1	0	0	0	0
chr10	49707500	49737500	4	4	1	1	1	0	0	1	0
chr10	49802500	49802500	1	1	0	0	0	0	0	1	0
chr10	49852500	49862500	4	4	1	1	0	1	1	0	0
chr10	50152500	50175000	2	3	0	0	0	1	2	0	0
chr10	50598750	50598750	1	1	0	0	0	0	0	1	0
chr10	50606250	50606250	1	1	0	0	0	0	0	1	0
chr10	51207500	51208125	4	4	1	0	0	1	1	1	0
chr10	51733750	51742500	7	7	1	1	1	1	1	1	1
chr10	52441250	52445000	4	4	1	1	1	1	0	0	0
chr10	52498750	52511250	4	4	0	0	1	0	1	1	1
chr10	52578750	52578750	1	1	1	0	0	0	0	0	0
chr10	52657500	52692500	3	3	0	0	0	0	1	1	1
chr10	53187500	53187500	1	1	0	0	1	0	0	0	0
chr10	53192500	53192500	1	1	0	0	1	0	0	0	0
chr10	54015000	54015000	1	1	0	0	1	0	0	0	0
chr10	54040000	54047500	4	4	1	0	1	0	1	1	0
chr10	54085000	54085000	1	1	0	0	0	0	0	0	1
chr10	54442500	54442500	1	1	0	0	1	0	0	0	0
chr10	54567500	54567500	1	1	1	0	0	0	0	0	0
chr10	55277500	55277500	1	1	1	0	0	0	0	0	0
chr10	55307500	55307500	1	1	1	0	0	0	0	0	0
chr10	56645000	56645000	1	1	1	0	0	0	0	0	0
chr10	56785000	56823750	3	3	0	1	0	0	1	0	1
chr10	57245000	57245000	1	1	0	0	0	0	1	0	0
chr10	57277500	57277500	1	1	0	0	0	0	0	0	1
chr10	57447500	57447500	1	1	1	0	0	0	0	0	0
chr10	57512500	57530000	2	2	0	1	1	0	0	0	0
chr10	57597500	57617500	4	4	0	1	0	1	0	1	1
chr10	58045000	58045000	1	1	0	0	0	0	1	0	0
chr10	58670000	58685000	2	2	1	0	0	0	0	0	1
chr10	58710000	58710000	1	1	0	0	0	0	0	1	0
chr10	58790625	58790625	1	1	0	1	0	0	0	0	0
chr10	58820000	58825000	2	2	0	0	1	1	0	0	0
chr10	58915000	58915000	1	1	0	0	0	0	1	0	0
chr10	58987500	58987500	1	1	0	0	1	0	0	0	0
chr10	59850000	59920000	7	7	1	1	1	1	1	1	1
chr10	60177500	60225000	7	8	1	1	1	2	1	1	1
chr10	60297500	60297500	1	1	0	0	0	0	0	0	1
chr10	60422500	60430000	2	2	0	0	1	1	0	0	0
chr10	60502500	60502500	1	1	1	0	0	0	0	0	0
chr10	60685000	60685000	1	1	0	0	0	0	1	0	0
chr10	60970000	60992500	3	4	2	1	1	0	0	0	0
chr10	61252500	61252500	1	1	0	0	0	0	0	0	1
chr10	61332500	61370000	7	8	1	1	1	1	2	1	1
chr10	61542500	61555000	3	3	1	1	1	0	0	0	0
chr10	61812500	61852500	7	10	1	2	2	2	1	1	1
chr10	62217500	62222500	2	3	0	1	2	0	0	0	0
chr10	62470000	62470000	1	1	0	0	1	0	0	0	0
chr10	62495000	62517500	3	4	0	1	1	2	0	0	0
chr10	62542500	62542500	1	1	0	0	0	0	1	0	0
chr10	62600000	62600000	1	1	0	0	0	0	0	1	0
chr10	62732500	62775000	4	6	0	1	1	2	2	0	0
chr10	62802500	62802500	1	1	0	0	0	0	0	1	0
chr10	62855000	62855000	1	1	0	0	1	0	0	0	0
chr10	63475000	63475000	1	1	0	0	0	0	1	0	0
chr10	63487500	63487500	1	1	0	0	0	0	1	0	0
chr10	63575625	63615000	4	6	0	0	1	2	2	0	1
chr10	63647500	63662500	2	2	0	1	1	0	0	0	0
chr10	63780000	63790000	2	3	0	1	0	0	0	0	2
chr10	64025000	64025000	1	1	0	0	1	0	0	0	0
chr10	64167500	64187500	3	4	0	0	0	1	2	0	1
chr10	64215000	64215000	1	1	0	0	0	0	0	0	1
chr10	64290000	64320000	3	3	1	1	0	1	0	0	0
chr10	64352500	64352500	1	1	0	0	0	0	1	0	0
chr10	64357500	64357500	1	1	0	0	0	0	1	0	0
chr10	64595000	64630000	4	5	0	2	1	1	1	0	0
chr10	64890000	64935000	7	11	2	2	2	1	1	1	2
chr10	65585000	65625000	7	11	1	1	2	2	1	2	2
chr10	65759375	65759375	1	1	0	0	0	0	1	0	0
chr10	66862500	66892500	5	5	0	0	1	1	1	1	1
chr10	67190000	67190000	1	1	0	0	1	0	0	0	0
chr10	68015000	68015000	1	1	0	0	1	0	0	0	0
chr10	68087500	68087500	1	1	0	0	0	0	1	0	0
chr10	68157500	68157500	1	1	0	0	0	0	0	1	0
chr10	68320000	68332500	2	2	1	0	0	1	0	0	0
chr10	68690000	68695000	2	2	1	1	0	0	0	0	0
chr10	68740000	68740000	1	1	1	0	0	0	0	0	0
chr10	69277500	69277500	1	1	0	0	0	0	0	1	0
chr10	69397500	69425000	4	4	1	1	0	1	1	0	0
chr10	69537500	69562500	5	5	1	0	1	1	1	1	0
chr10	70100000	70100000	1	1	1	0	0	0	0	0	0
chr10	70125000	70125000	1	1	0	0	1	0	0	0	0
chr10	70170000	70172500	2	2	0	0	0	0	1	1	0
chr10	70243750	70243750	1	1	0	0	0	1	0	0	0
chr10	70471875	70486250	2	2	0	1	0	0	1	0	0
chr10	70672500	70672500	1	1	0	0	0	1	0	0	0
chr10	70697500	70747500	5	5	1	1	1	0	0	1	1
chr10	70960000	70992500	7	13	2	1	2	2	2	2	2
chr10	71167500	71185000	5	7	1	2	2	0	0	1	1
chr10	71250625	71250625	1	1	0	0	0	1	0	0	0
chr10	71276875	71286250	4	6	0	2	2	0	1	0	1
chr10	71425000	71425000	1	1	0	0	0	0	0	0	1
chr10	71488750	71488750	1	1	0	0	1	0	0	0	0
chr10	71727500	71727500	1	1	0	1	0	0	0	0	0
chr10	71880000	71880000	1	1	0	0	0	1	0	0	0
chr10	71912500	71930000	3	3	0	1	1	0	1	0	0
chr10	72152500	72180000	4	5	0	1	1	1	2	0	0
chr10	72240000	72297500	5	5	0	1	1	1	0	1	1
chr10	72545000	72545000	1	1	0	0	1	0	0	0	0
chr10	72550000	72550000	1	1	0	0	1	0	0	0	0
chr10	72647500	72682500	7	12	1	2	2	2	2	1	2
chr10	72977500	73000000	2	3	0	0	0	2	0	0	1
chr10	73027500	73057500	5	8	1	2	2	0	2	0	1
chr10	73430000	73430000	1	1	0	0	0	0	1	0	0
chr10	73567500	73572500	3	5	0	2	2	1	0	0	0
chr10	73647500	73667500	4	5	0	1	2	0	0	1	1
chr10	73780000	73847500	7	9	1	1	2	1	1	2	1
chr10	74011250	74023750	2	4	0	2	2	0	0	0	0
chr10	74115000	74124375	7	14	2	2	2	2	2	2	2
chr10	74830000	74852500	5	5	0	0	1	1	1	1	1
chr10	74895000	74900000	2	2	1	1	0	0	0	0	0
chr10	74947500	74947500	1	1	0	1	0	0	0	0	0
chr10	75005000	75005000	1	1	0	0	1	0	0	0	0
chr10	75262500	75285000	4	5	0	0	2	1	1	1	0
chr10	75467500	75503125	5	7	0	1	1	2	2	1	0
chr10	75542500	75572500	3	3	0	1	1	0	0	1	0
chr10	75612500	75612500	1	1	1	0	0	0	0	0	0
chr10	75847500	75875000	3	4	0	0	1	0	2	1	0
chr10	75910000	75925000	3	3	1	1	0	1	0	0	0
chr10	75987500	76000000	5	6	1	0	1	0	2	1	1
chr10	76480625	76486875	2	2	0	0	1	0	1	0	0
chr10	76537500	76537500	1	1	1	0	0	0	0	0	0
chr10	76572500	76585000	3	3	1	0	1	0	1	0	0
chr10	77016250	77043125	7	10	2	1	2	1	1	1	2
chr10	77085000	77085000	1	1	0	0	0	0	1	0	0
chr10	77717500	77717500	1	1	0	0	1	0	0	0	0
chr10	77797500	77797500	1	1	0	0	1	0	0	0	0
chr10	77837500	77847500	2	3	1	0	0	2	0	0	0
chr10	77872500	77872500	1	1	0	1	0	0	0	0	0
chr10	78072500	78085000	2	3	1	0	2	0	0	0	0
chr10	78303750	78375000	5	9	2	1	2	2	2	0	0
chr10	78495625	78495625	1	1	0	0	0	0	0	0	1
chr10	78820000	78827500	2	2	0	0	0	1	1	0	0
chr10	78862500	78902500	5	8	2	2	2	0	1	1	0
chr10	79127500	79127500	1	1	0	0	1	0	0	0	0
chr10	79183125	79183125	1	1	0	0	1	0	0	0	0
chr10	79572500	79577500	2	2	1	1	0	0	0	0	0
chr10	79607500	79610000	2	2	0	0	1	0	1	0	0
chr10	79665000	79665000	1	1	0	0	0	0	0	1	0
chr10	79677500	79677500	1	1	0	0	0	0	0	1	0
chr10	79745000	79745000	1	1	0	0	0	0	0	0	1
chr10	79792500	79792500	3	3	1	1	0	0	1	0	0
chr10	81025000	81025000	1	1	0	1	0	0	0	0	0
chr10	81052500	81052500	2	2	0	0	0	0	0	1	1
chr10	81085000	81085000	2	2	1	0	0	0	1	0	0
chr10	81120000	81143750	3	3	1	0	1	0	1	0	0
chr10	81277500	81294375	3	4	1	0	2	0	1	0	0
chr10	81580625	81580625	1	1	0	0	0	0	1	0	0
chr10	81992500	82006875	2	3	1	0	0	0	2	0	0
chr10	82034375	82036875	2	2	0	0	0	1	0	1	0
chr10	82095000	82117500	2	2	0	1	1	0	0	0	0
chr10	82122500	82122500	1	1	0	0	1	0	0	0	0
chr10	82287500	82292500	4	4	1	1	1	0	1	0	0
chr10	82350625	82363750	3	3	0	1	0	1	0	1	0
chr10	82415000	82415000	1	1	0	0	1	0	0	0	0
chr10	82450000	82450000	1	1	0	0	0	1	0	0	0
chr10	82765000	82787500	2	2	0	1	1	0	0	0	0
chr10	82820000	82820000	1	1	0	0	0	1	0	0	0
chr10	82847500	82847500	2	2	0	0	0	0	0	1	1
chr10	82887500	82887500	1	1	0	0	0	0	1	0	0
chr10	82960000	82960000	1	1	0	0	1	0	0	0	0
chr10	83785000	83785000	1	1	0	0	0	0	0	1	0
chr10	83990000	83990000	1	1	0	0	0	0	0	0	1
chr10	84035000	84047500	2	2	0	0	1	0	1	0	0
chr10	84355000	84355000	1	1	0	0	0	0	1	0	0
chr10	84492500	84492500	1	1	0	0	1	0	0	0	0
chr10	84800625	84800625	1	1	0	0	1	0	0	0	0
chr10	84841875	84841875	1	1	0	0	1	0	0	0	0
chr10	85740000	85740000	1	1	0	0	0	0	1	0	0
chr10	85765000	85765000	1	1	0	0	1	0	0	0	0
chr10	85837500	85837500	2	2	0	0	0	0	0	1	1
chr10	85990000	86002500	7	9	1	1	1	1	1	2	2
chr10	86317500	86377500	7	8	1	1	1	1	1	2	1
chr10	86417500	86417500	1	1	0	0	1	0	0	0	0
chr10	86465000	86465000	1	1	0	0	0	1	0	0	0
chr10	86505000	86512500	3	3	1	1	0	0	0	0	1
chr10	86910000	86910000	1	1	0	0	0	0	0	1	0
chr10	87272500	87272500	1	1	0	0	0	0	0	1	0
chr10	87737500	87737500	1	1	0	0	1	0	0	0	0
chr10	87847500	87847500	1	1	0	0	1	0	0	0	0
chr10	88057500	88057500	1	1	1	0	0	0	0	0	0
chr10	88145000	88162500	7	12	1	2	2	2	1	2	2
chr10	88428750	88444375	7	11	2	1	1	1	2	2	2
chr10	88752500	88752500	1	1	1	0	0	0	0	0	0
chr10	88962500	88962500	3	3	0	0	0	0	1	1	1
chr10	89157500	89157500	3	3	0	0	1	1	0	0	1
chr10	89280000	89280000	1	1	0	0	0	0	1	0	0
chr10	89517500	89535000	2	3	1	0	2	0	0	0	0
chr10	89885000	89892500	2	2	0	0	1	0	0	1	0
chr10	89932500	89932500	1	1	0	0	1	0	0	0	0
chr10	90325000	90335000	2	3	1	0	2	0	0	0	0
chr10	90380000	90455000	6	8	1	1	0	2	1	1	2
chr10	90572500	90592500	6	8	2	1	1	0	1	1	2
chr10	90682500	90697500	5	8	1	0	0	1	2	2	2
chr10	90745000	90752500	4	4	1	1	1	1	0	0	0
chr10	90987500	91017500	7	13	2	2	2	2	2	1	2
chr10	91172500	91192500	5	9	2	2	1	2	2	0	0
chr10	91507500	91550000	7	11	2	2	1	2	1	1	2
chr10	92485000	92500000	2	4	0	0	2	2	0	0	0
chr10	92560000	92560000	1	1	0	1	0	0	0	0	0
chr10	92595000	92637500	7	11	2	1	2	1	1	2	2
chr10	93042500	93062500	6	12	2	2	2	0	2	2	2
chr10	93090000	93090000	1	1	0	0	0	1	0	0	0
chr10	93497500	93532500	7	12	2	1	1	2	2	2	2
chr10	93702500	93702500	1	1	1	0	0	0	0	0	0
chr10	93782500	93797500	7	11	1	1	1	2	2	2	2
chr10	94247500	94278750	6	7	1	0	1	1	2	1	1
chr10	94310625	94310625	1	1	0	1	0	0	0	0	0
chr10	94342500	94345000	2	2	0	0	1	1	0	0	0
chr10	94417500	94417500	1	1	0	1	0	0	0	0	0
chr10	94637500	94672500	5	6	1	2	1	1	1	0	0
chr10	94807500	94837500	6	7	1	2	1	1	1	1	0
chr10	95112500	95132500	5	8	0	1	2	2	2	0	1
chr10	95293750	95301875	6	8	0	1	2	2	1	1	1
chr10	95455625	95472500	6	7	1	2	1	1	0	1	1
chr10	95697500	95697500	2	2	0	0	0	0	0	1	1
chr10	95975000	95997500	3	3	0	0	0	1	1	0	1
chr10	96377500	96382500	2	2	1	1	0	0	0	0	0
chr10	96417500	96427500	3	3	0	0	0	1	1	0	1
chr10	96842500	96842500	1	1	0	0	0	0	1	0	0
chr10	96872500	96872500	1	1	0	1	0	0	0	0	0
chr10	96900000	96900000	1	1	0	0	1	0	0	0	0
chr10	97120000	97142500	7	10	1	2	2	1	2	1	1
chr10	97372500	97385000	4	8	0	0	0	2	2	2	2
chr10	97410000	97422500	3	6	2	2	2	0	0	0	0
chr10	97625000	97717500	7	9	1	1	2	1	1	2	1
chr10	97750000	97757500	2	2	1	0	0	0	0	0	1
chr10	97977500	97977500	1	1	0	0	1	0	0	0	0
chr10	98110000	98135000	6	7	1	0	1	1	1	2	1
chr10	98252500	98252500	1	1	0	0	0	0	1	0	0
chr10	98292500	98292500	1	1	0	0	0	1	0	0	0
chr10	98355000	98355000	1	1	0	0	0	1	0	0	0
chr10	98380000	98380000	1	1	0	0	1	0	0	0	0
chr10	98385000	98385000	1	1	0	0	1	0	0	0	0
chr10	98575000	98610000	4	6	1	1	2	0	0	2	0
chr10	98802500	98822500	5	6	0	1	1	1	0	2	1
chr10	99017500	99027500	2	2	0	0	0	0	0	1	1
chr10	99135000	99135000	1	1	1	0	0	0	0	0	0
chr10	99505000	99507500	4	4	0	1	1	0	0	1	1
chr10	99640000	99655000	4	7	0	1	2	0	0	2	2
chr10	99827500	99827500	1	1	0	0	0	0	1	0	0
chr10	99860000	99887500	3	4	1	0	2	1	0	0	0
chr10	100090000	100090000	1	1	1	0	0	0	0	0	0
chr10	100177500	100217500	6	11	0	1	2	2	2	2	2
chr10	100447500	100490000	6	9	1	2	2	2	1	0	1
chr10	100530000	100542500	2	2	0	0	0	0	1	0	1
chr10	101062500	101062500	1	1	0	0	0	0	0	1	0
chr10	101122500	101142500	7	11	2	2	1	1	2	1	2
chr10	101490000	101544375	6	9	1	1	0	1	2	2	2
chr10	101865000	101900000	4	4	0	0	0	1	1	1	1
chr10	102038125	102062500	7	7	1	1	1	1	1	1	1
chr10	102297500	102307500	6	12	2	2	2	0	2	2	2
chr10	102337500	102337500	1	1	0	0	0	1	0	0	0
chr10	102770000	102805000	7	8	1	1	1	1	2	1	1
chr10	102855000	102865000	2	2	0	0	1	0	0	0	1
chr10	102897500	102897500	1	1	0	0	0	0	0	1	0
chr10	103342500	103360000	7	8	1	1	2	1	1	1	1
chr10	103532500	103567500	7	10	2	2	2	1	1	1	1
chr10	103860000	103892500	7	13	2	1	2	2	2	2	2
chr10	104155000	104155000	1	1	0	0	0	1	0	0	0
chr10	104192500	104192500	1	1	0	0	1	0	0	0	0
chr10	104402500	104427500	3	4	2	1	0	0	0	0	1
chr10	104470000	104472500	2	2	0	0	1	0	1	0	0
chr10	104515000	104515000	1	1	0	0	0	0	0	1	0
chr10	104570000	104587500	5	5	0	1	1	0	1	1	1
chr10	104675000	104675000	1	1	0	0	1	0	0	0	0
chr10	105098125	105122500	5	6	1	0	1	0	1	2	1
chr10	105305625	105326250	2	3	0	0	0	0	0	2	1
chr10	105425000	105425000	1	1	0	0	0	0	1	0	0
chr10	105450000	105450000	3	3	1	1	1	0	0	0	0
chr10	105625000	105642500	7	12	2	2	2	1	2	2	1
chr10	106037500	106045000	3	4	2	0	0	0	1	1	0
chr10	106077500	106087500	2	2	0	1	1	0	0	0	0
chr10	106120000	106122500	2	2	1	0	1	0	0	0	0
chr10	106212500	106212500	1	1	0	0	0	1	0	0	0
chr10	106317500	106317500	1	1	0	0	0	0	0	1	0
chr10	106397500	106397500	1	1	0	0	1	0	0	0	0
chr10	106407500	106407500	1	1	0	0	1	0	0	0	0
chr10	106707500	106707500	1	1	0	0	1	0	0	0	0
chr10	106817500	106840000	3	3	1	0	0	0	1	1	0
chr10	106922500	106922500	1	1	0	0	0	1	0	0	0
chr10	107495000	107495000	1	1	0	0	0	0	0	1	0
chr10	107595000	107595000	1	1	1	0	0	0	0	0	0
chr10	107977500	108000000	2	2	0	0	0	1	0	1	0
chr10	108130000	108130000	1	1	0	0	0	0	1	0	0
chr10	108297500	108297500	1	1	0	0	0	1	0	0	0
chr10	108342500	108342500	1	1	1	0	0	0	0	0	0
chr10	108370000	108370000	1	1	0	0	1	0	0	0	0
chr10	108792500	108792500	1	1	0	0	1	0	0	0	0
chr10	108817500	108817500	1	1	0	0	0	1	0	0	0
chr10	109032500	109032500	1	1	1	0	0	0	0	0	0
chr10	109102500	109115625	3	3	1	0	1	1	0	0	0
chr10	109147500	109147500	1	1	0	1	0	0	0	0	0
chr10	109615000	109615000	1	1	0	0	1	0	0	0	0
chr10	109655000	109655000	1	1	0	1	0	0	0	0	0
chr10	109845000	109845000	1	1	0	0	1	0	0	0	0
chr10	109870000	109872500	3	3	1	1	0	1	0	0	0
chr10	110415000	110425000	2	2	0	1	1	0	0	0	0
chr10	110557500	110557500	1	1	1	0	0	0	0	0	0
chr10	111580000	111622500	6	7	2	1	0	1	1	1	1
chr10	111870000	111892500	3	6	0	2	0	0	0	2	2
chr10	112057500	112067500	7	13	2	2	1	2	2	2	2
chr10	112367500	112381250	7	12	2	1	1	2	2	2	2
chr10	112817500	112835000	2	2	1	1	0	0	0	0	0
chr10	112870000	112870000	1	1	0	0	0	0	1	0	0
chr10	112907500	112930000	2	2	0	0	0	1	0	0	1
chr10	112972500	112980000	2	2	0	1	0	0	0	1	0
chr10	113367500	113392500	7	7	1	1	1	1	1	1	1
chr10	113852500	113875000	7	11	1	2	2	1	1	2	2
chr10	114092500	114092500	1	1	0	0	1	0	0	0	0
chr10	114202500	114215000	5	5	0	1	1	1	0	1	1
chr10	114312500	114312500	1	1	0	0	0	0	0	0	1
chr10	114422500	114422500	1	1	0	0	0	0	0	1	0
chr10	114897500	114950000	2	4	0	0	2	2	0	0	0
chr10	115362500	115440000	6	10	0	1	2	2	1	2	2
chr10	115890000	115892500	2	2	0	0	0	0	0	1	1
chr10	115937500	115945000	2	2	0	1	1	0	0	0	0
chr10	116030000	116052500	3	3	0	0	0	1	1	0	1
chr10	116102500	116102500	1	1	0	0	0	0	1	0	0
chr10	116172500	116172500	2	2	0	1	1	0	0	0	0
chr10	116232500	116232500	1	1	1	0	0	0	0	0	0
chr10	116582500	116582500	1	1	1	0	0	0	0	0	0
chr10	116620000	116635000	3	4	1	2	1	0	0	0	0
chr10	116890000	116890000	1	1	0	0	0	1	0	0	0
chr10	116925000	116972500	5	6	1	1	0	0	2	1	1
chr10	117342500	117342500	1	1	0	1	0	0	0	0	0
chr10	117387500	117387500	2	2	1	0	1	0	0	0	0
chr10	118167500	118167500	1	1	0	0	0	1	0	0	0
chr10	118180000	118197500	3	4	0	1	2	1	0	0	0
chr10	118295000	118327500	3	3	1	0	0	0	1	1	0
chr10	118357500	118357500	1	1	0	0	0	0	0	1	0
chr10	118382500	118430000	4	6	0	1	2	2	0	0	1
chr10	118950000	118972500	6	9	1	2	2	2	0	1	1
chr10	119155000	119167500	5	5	0	0	1	1	1	1	1
chr10	119235000	119242500	2	3	1	2	0	0	0	0	0
chr10	119555000	119560000	2	2	0	1	0	0	1	0	0
chr10	119620000	119620000	1	1	0	1	0	0	0	0	0
chr10	119685000	119685000	1	1	0	0	0	0	1	0	0
chr10	120160000	120175000	3	3	0	0	0	0	1	1	1
chr10	120245000	120247500	2	2	0	0	0	0	0	1	1
chr10	120272500	120287500	2	2	0	1	0	1	0	0	0
chr10	120312500	120317500	3	3	0	1	1	0	1	0	0
chr10	120775000	120792500	5	9	0	1	0	2	2	2	2
chr10	120852500	120870000	2	2	0	1	1	0	0	0	0
chr10	120907500	120912500	2	2	1	0	1	0	0	0	0
chr10	121200000	121218125	2	2	0	0	0	0	0	1	1
chr10	121256250	121256250	1	1	0	0	0	0	1	0	0
chr10	121290000	121332500	4	4	1	1	1	1	0	0	0
chr10	121400000	121400000	1	1	1	0	0	0	0	0	0
chr10	121427500	121427500	1	1	0	0	0	0	1	0	0
chr10	121465000	121467500	2	2	0	0	1	0	0	1	0
chr10	121500000	121500000	1	1	0	0	0	0	0	0	1
chr10	121682500	121732500	5	7	2	0	1	0	1	2	1
chr10	122112500	122175000	7	9	2	1	1	1	1	2	1
chr10	122457500	122480000	2	2	0	0	0	0	0	1	1
chr10	122637500	122637500	2	2	1	1	0	0	0	0	0
chr10	122677500	122700000	7	10	1	1	2	2	2	1	1
chr10	123545000	123560000	3	3	0	1	0	0	1	1	0
chr10	123660000	123661875	2	2	0	0	1	0	0	0	1
chr10	123736250	123763125	3	3	1	0	1	1	0	0	0
chr10	123955000	123995000	6	6	1	1	1	0	1	1	1
chr10	124022500	124022500	1	1	0	0	1	0	0	0	0
chr10	124327500	124360000	6	6	1	1	1	0	1	1	1
chr10	124562500	124577500	3	3	0	1	0	0	0	1	1
chr10	124706875	124706875	1	1	0	0	1	0	0	0	0
chr10	124777500	124785000	3	5	0	2	0	0	0	2	1
chr10	125337500	125345000	2	4	0	2	2	0	0	0	0
chr10	125502500	125502500	1	1	0	0	0	0	0	1	0
chr10	125722500	125742500	5	7	0	2	2	1	1	0	1
chr10	125881250	125903750	3	5	1	2	0	0	0	0	2
chr10	126090000	126097500	3	3	1	0	0	0	1	0	1
chr10	126150000	126200000	7	9	1	1	2	2	1	1	1
chr10	126507500	126520000	2	2	1	0	1	0	0	0	0
chr10	126555000	126555000	1	1	0	0	0	1	0	0	0
chr10	126612500	126612500	1	1	0	0	0	0	1	0	0
chr10	126647500	126647500	1	1	0	0	0	0	0	0	1
chr10	126692500	126697500	2	2	0	0	0	0	1	1	0
chr10	126847500	126850000	2	2	0	1	1	0	0	0	0
chr10	127372500	127372500	1	1	0	0	0	0	1	0	0
chr10	127400000	127407500	2	2	1	0	1	0	0	0	0
chr10	127487500	127487500	1	1	0	1	0	0	0	0	0
chr10	127537500	127547500	2	2	1	0	1	0	0	0	0
chr10	127597500	127612500	5	5	1	1	0	1	1	0	1
chr10	127917500	127917500	1	1	0	0	0	1	0	0	0
chr10	128245000	128282500	3	3	0	1	1	0	0	0	1
chr10	128308750	128308750	1	1	0	0	0	0	1	0	0
chr10	128366250	128366250	1	1	1	0	0	0	0	0	0
chr10	128724375	128725000	2	2	0	0	0	1	0	0	1
chr10	128765625	128765625	1	1	1	0	0	0	0	0	0
chr10	129457500	129457500	1	1	0	0	0	0	1	0	0
chr10	129485000	129485000	3	3	1	1	1	0	0	0	0
chr10	129515625	129515625	1	1	0	0	0	0	0	0	1
chr10	129550000	129550000	1	1	0	0	0	1	0	0	0
chr10	129652500	129682500	4	5	0	2	1	1	0	0	1
chr10	129800000	129800000	1	1	0	0	0	0	0	0	1
chr10	129805000	129805000	1	1	0	0	0	0	0	0	1
chr10	129977500	129977500	1	1	0	1	0	0	0	0	0
chr10	129992500	130002500	2	2	1	1	0	0	0	0	0
chr10	130047500	130052500	2	2	0	0	0	0	1	0	1
chr10	130112500	130112500	1	1	0	0	0	1	0	0	0
chr10	130262500	130262500	1	1	0	0	0	1	0	0	0
chr10	130722500	130722500	1	1	1	0	0	0	0	0	0
chr10	130755000	130765000	4	4	0	1	1	0	0	1	1
chr10	131212500	131212500	1	1	0	0	1	0	0	0	0
chr10	131257500	131257500	1	1	0	0	1	0	0	0	0
chr10	131992500	132030000	5	7	0	1	2	2	0	1	1
chr10	132090000	132090000	1	1	0	0	0	0	1	0	0
chr10	132125000	132125000	1	1	0	0	0	0	0	0	1
chr10	132930000	132930000	1	1	0	0	0	0	1	0	0
chr10	133693750	133693750	4	4	0	1	1	1	0	0	1
chr10	133731250	133731250	3	3	0	0	1	0	0	1	1
chr10	133845000	133845000	1	1	0	0	0	0	0	1	0
chr10	133890000	133890000	1	1	0	0	0	0	0	0	1
chr10	133937500	133937500	1	1	0	0	1	0	0	0	0
chr10	133977500	133977500	1	1	0	1	0	0	0	0	0
chr10	134452500	134452500	1	1	0	1	0	0	0	0	0
chr10	134730000	134730000	1	1	0	0	0	1	0	0	0
chr10	135442500	135442500	1	1	0	0	0	1	0	0	0
chr11	202500	207500	3	3	0	0	0	0	1	1	1
chr11	542500	544375	3	3	0	0	0	0	1	1	1
chr11	1078750	1105000	7	7	1	1	1	1	1	1	1
chr11	1581875	1612500	7	8	1	1	2	1	1	1	1
chr11	2042500	2042500	1	1	0	0	0	0	0	0	1
chr11	2182500	2190000	3	4	0	0	1	0	1	0	2
chr11	2430000	2438750	2	2	0	0	0	0	1	0	1
chr11	2456250	2478125	2	2	0	0	0	0	0	1	1
chr11	2515000	2515000	1	1	0	1	0	0	0	0	0
chr11	2547500	2547500	1	1	0	0	1	0	0	0	0
chr11	2935000	2952500	3	4	1	1	2	0	0	0	0
chr11	3292500	3292500	2	2	1	0	1	0	0	0	0
chr11	3337500	3337500	1	1	1	0	0	0	0	0	0
chr11	3391875	3391875	1	1	0	0	0	0	0	1	0
chr11	3425000	3425000	1	1	1	0	0	0	0	0	0
chr11	3481875	3491250	3	3	1	0	0	0	1	0	1
chr11	3545000	3545000	1	1	0	0	0	0	0	0	1
chr11	3586250	3586250	1	1	0	0	0	1	0	0	0
chr11	3807500	3830000	2	3	2	1	0	0	0	0	0
chr11	4137500	4185000	7	9	1	2	1	1	1	1	2
chr11	4577500	4577500	1	1	0	0	1	0	0	0	0
chr11	4650000	4662500	3	3	0	0	1	0	0	1	1
chr11	5025000	5025000	1	1	0	0	1	0	0	0	0
chr11	5070000	5075000	2	2	1	0	1	0	0	0	0
chr11	5100000	5100000	1	1	0	1	0	0	0	0	0
chr11	5182500	5182500	1	1	0	0	0	0	0	0	1
chr11	5465000	5477500	3	3	1	0	1	0	0	0	1
chr11	5505000	5527500	3	3	0	0	0	1	0	1	1
chr11	5570000	5585000	2	2	0	0	1	0	1	0	0
chr11	5942500	6002500	7	9	1	1	2	2	1	1	1
chr11	6130000	6130000	1	1	1	0	0	0	0	0	0
chr11	6172500	6215000	4	4	1	0	0	0	1	1	1
chr11	6377500	6385000	7	11	1	2	1	2	1	2	2
chr11	6532500	6540000	4	7	0	2	0	2	0	1	2
chr11	6797500	6827500	3	3	0	1	0	1	0	0	1
chr11	6925000	6925000	1	1	0	1	0	0	0	0	0
chr11	7105000	7105000	2	2	0	0	0	0	0	1	1
chr11	7460000	7470000	2	2	0	0	0	0	0	1	1
chr11	7492500	7497500	2	2	0	0	0	0	0	1	1
chr11	7808750	7810625	3	3	0	1	0	0	0	1	1
chr11	8012500	8012500	2	2	0	1	1	0	0	0	0
chr11	8122500	8122500	1	1	0	0	0	0	1	0	0
chr11	8150000	8172500	3	5	0	2	2	0	0	0	1
chr11	8312500	8312500	1	1	0	1	0	0	0	0	0
chr11	8317500	8317500	1	1	0	1	0	0	0	0	0
chr11	8612500	8642500	6	10	1	2	2	0	2	1	2
chr11	8690000	8690000	1	1	0	0	0	1	0	0	0
chr11	8900000	8922500	5	5	1	1	0	1	0	1	1
chr11	8965000	9010000	5	7	0	1	2	1	2	0	1
chr11	9155000	9192500	6	11	0	2	2	2	2	1	2
chr11	9217500	9217500	1	1	1	0	0	0	0	0	0
chr11	9492500	9492500	1	1	0	0	0	0	1	0	0
chr11	9532500	9547500	7	8	1	1	1	2	1	1	1
chr11	9625000	9630000	3	3	1	1	1	0	0	0	0
chr11	9782500	9787500	5	8	1	2	1	2	2	0	0
chr11	10207500	10222500	3	5	0	2	0	0	2	1	0
chr11	10387500	10420000	7	11	1	2	1	2	2	2	1
chr11	10767500	10775000	5	9	2	2	2	0	0	1	2
chr11	10800000	10807500	2	3	0	0	0	1	2	0	0
chr11	10887500	10887500	1	1	0	0	0	0	0	0	1
chr11	10940000	10955000	5	6	1	1	1	1	2	0	0
chr11	11037500	11057500	7	7	1	1	1	1	1	1	1
chr11	11197500	11197500	2	2	0	0	0	0	0	1	1
chr11	11280000	11297500	2	2	0	0	0	0	0	1	1
chr11	11807500	11837500	5	8	2	2	1	0	0	1	2
chr11	12027500	12067500	6	9	2	2	1	1	0	1	2
chr11	12320000	12332500	5	10	2	2	2	0	0	2	2
chr11	12400000	12400000	1	1	0	0	0	1	0	0	0
chr11	12525000	12525000	1	1	0	0	0	1	0	0	0
chr11	12625000	12625000	1	1	0	0	0	0	1	0	0
chr11	12965000	12977500	7	9	1	2	2	1	1	1	1
chr11	13200000	13205000	2	2	0	1	1	0	0	0	0
chr11	13545000	13545000	1	1	0	0	0	1	0	0	0
chr11	13680000	13682500	3	3	0	0	0	0	1	1	1
chr11	13757500	13757500	1	1	0	0	1	0	0	0	0
chr11	13782500	13782500	1	1	1	0	0	0	0	0	0
chr11	13820000	13820000	1	1	0	0	0	1	0	0	0
chr11	13920000	13935000	2	2	0	1	0	1	0	0	0
chr11	14287500	14297500	5	7	1	1	0	0	2	1	2
chr11	14417500	14417500	1	1	0	0	0	1	0	0	0
chr11	14430000	14430000	1	1	0	0	0	1	0	0	0
chr11	14472500	14477500	2	3	0	0	0	0	0	1	2
chr11	14512500	14545000	4	5	1	1	2	0	1	0	0
chr11	14805000	14805000	1	1	0	1	0	0	0	0	0
chr11	14810000	14810000	1	1	0	1	0	0	0	0	0
chr11	14930000	14972500	4	4	1	1	1	1	0	0	0
chr11	15102500	15117500	2	2	0	1	0	1	0	0	0
chr11	15275000	15287500	5	6	0	1	1	2	0	1	1
chr11	15342500	15342500	1	1	0	0	0	0	0	1	0
chr11	15370000	15370000	1	1	0	0	0	0	1	0	0
chr11	15430000	15430000	1	1	0	0	0	0	0	0	1
chr11	15797500	15797500	1	1	0	1	0	0	0	0	0
chr11	15832500	15832500	1	1	1	0	0	0	0	0	0
chr11	15866250	15872500	3	3	0	0	0	0	1	1	1
chr11	15945000	15957500	3	3	0	0	0	0	1	1	1
chr11	16177500	16177500	1	1	1	0	0	0	0	0	0
chr11	16182500	16182500	1	1	1	0	0	0	0	0	0
chr11	16680000	16702500	4	7	0	0	0	1	2	2	2
chr11	16735000	16755000	3	5	1	2	2	0	0	0	0
chr11	16785000	16785000	1	1	1	0	0	0	0	0	0
chr11	17015000	17032500	2	2	0	0	0	0	0	1	1
chr11	17057500	17105000	5	8	2	2	1	0	2	0	1
chr11	17230000	17240000	3	5	2	2	1	0	0	0	0
chr11	17382500	17422500	5	10	2	2	2	0	2	0	2
chr11	17577500	17612500	6	8	2	1	2	1	1	0	1
chr11	17730000	17737500	2	2	0	1	1	0	0	0	0
chr11	18012500	18032500	4	4	1	1	0	1	1	0	0
chr11	18236250	18252500	5	5	1	1	1	1	0	1	0
chr11	18542500	18542500	1	1	0	0	0	0	0	1	0
chr11	18565000	18565000	1	1	0	0	0	0	0	1	0
chr11	18830000	18935000	6	11	2	2	2	2	1	2	0
chr11	19270000	19292500	4	6	2	2	0	1	0	1	0
chr11	19570000	19582500	4	7	2	2	2	0	0	1	0
chr11	19927500	19957500	6	9	2	2	2	1	0	1	1
chr11	20100000	20100000	1	1	0	0	0	0	0	1	0
chr11	20132500	20157500	3	5	1	2	0	0	0	0	2
chr11	20195000	20220000	3	3	1	0	1	1	0	0	0
chr11	20245000	20245000	1	1	0	0	0	1	0	0	0
chr11	20370000	20410000	3	5	2	2	0	1	0	0	0
chr11	20642500	20677500	4	4	1	1	1	0	0	0	1
chr11	20727500	20750000	2	2	1	0	0	0	0	1	0
chr11	20832500	20832500	1	1	0	0	0	0	0	1	0
chr11	21075000	21075000	1	1	0	0	0	0	0	0	1
chr11	21452500	21452500	2	2	0	0	1	1	0	0	0
chr11	21487500	21487500	1	1	0	0	1	0	0	0	0
chr11	21882500	21882500	1	1	0	0	1	0	0	0	0
chr11	22134375	22134375	1	1	0	0	0	0	0	1	0
chr11	22177500	22212500	5	6	1	0	0	1	1	1	2
chr11	22317500	22337500	3	3	1	1	1	0	0	0	0
chr11	22405000	22405000	1	1	0	0	0	1	0	0	0
chr11	22875000	22905000	4	4	1	1	1	0	1	0	0
chr11	22947500	22967500	2	2	0	0	0	1	0	1	0
chr11	22995000	22995000	1	1	0	0	0	0	0	0	1
chr11	25337500	25337500	1	1	0	0	0	0	0	1	0
chr11	25605000	25605000	1	1	0	0	0	0	0	1	0
chr11	25977500	25977500	1	1	0	0	0	0	1	0	0
chr11	26315000	26315000	1	1	1	0	0	0	0	0	0
chr11	26367500	26367500	1	1	0	0	0	0	1	0	0
chr11	26621875	26621875	1	1	1	0	0	0	0	0	0
chr11	26656875	26656875	1	1	0	0	0	0	1	0	0
chr11	26690000	26707500	4	4	1	1	1	1	0	0	0
chr11	27093125	27097500	2	2	0	0	0	1	1	0	0
chr11	27142500	27192500	7	10	2	2	2	1	1	1	1
chr11	27522500	27525000	2	2	0	1	1	0	0	0	0
chr11	27557500	27590000	4	4	1	0	0	0	1	1	1
chr11	27630000	27655000	3	3	1	0	0	1	0	0	1
chr11	27705000	27705000	1	1	0	0	1	0	0	0	0
chr11	27772500	27777500	2	2	0	0	0	0	1	1	0
chr11	28750000	28787500	4	4	1	0	0	0	1	1	1
chr11	28812500	28832500	2	2	0	1	1	0	0	0	0
chr11	29374375	29401875	3	4	1	2	1	0	0	0	0
chr11	30140000	30140000	1	1	0	0	0	0	1	0	0
chr11	30202500	30252500	4	7	2	2	2	1	0	0	0
chr11	30285000	30285000	1	1	0	0	0	0	0	0	1
chr11	31062500	31085000	5	5	1	1	1	0	1	0	1
chr11	31130000	31130000	1	1	1	0	0	0	0	0	0
chr11	31180000	31180000	2	2	0	0	0	1	0	0	1
chr11	31235000	31235000	1	1	0	0	1	0	0	0	0
chr11	31342500	31342500	2	2	0	0	0	1	1	0	0
chr11	32055000	32062500	2	4	0	0	2	2	0	0	0
chr11	32190000	32190000	1	1	0	0	0	0	0	0	1
chr11	32280000	32285000	2	2	1	0	0	1	0	0	0
chr11	32317500	32340000	4	4	1	1	1	0	1	0	0
chr11	32530000	32542500	2	2	0	0	0	0	0	1	1
chr11	32772500	32792500	2	2	1	1	0	0	0	0	0
chr11	32822500	32847500	5	7	1	0	0	1	1	2	2
chr11	33097500	33132500	5	6	1	0	0	2	1	1	1
chr11	33165000	33170000	4	4	0	1	1	0	0	1	1
chr11	33362500	33385000	7	12	1	2	2	2	1	2	2
chr11	33752500	33755000	3	3	1	0	0	0	0	1	1
chr11	33795000	33802500	5	8	1	1	2	2	2	0	0
chr11	34010000	34022500	4	4	1	0	1	1	1	0	0
chr11	34135000	34155000	6	6	1	0	1	1	1	1	1
chr11	34387500	34387500	1	1	0	0	1	0	0	0	0
chr11	34392500	34392500	1	1	0	0	1	0	0	0	0
chr11	34515000	34552500	7	13	2	1	2	2	2	2	2
chr11	34897500	34897500	1	1	0	0	0	0	1	0	0
chr11	34925000	34937500	7	13	2	2	2	2	1	2	2
chr11	35465000	35465000	1	1	0	0	1	0	0	0	0
chr11	35497500	35587500	6	12	2	2	0	2	2	2	2
chr11	36302500	36307500	6	10	1	2	1	2	2	0	2
chr11	36572500	36580000	6	8	0	1	2	1	1	1	2
chr11	36702500	36702500	1	1	0	0	0	1	0	0	0
chr11	36792500	36820000	3	3	0	0	1	1	0	0	1
chr11	36845000	36845000	2	2	1	1	0	0	0	0	0
chr11	36905000	36905000	1	1	0	0	1	0	0	0	0
chr11	36937500	36957500	4	4	0	0	0	1	1	1	1
chr11	37461250	37502500	6	7	1	2	0	1	1	1	1
chr11	37930000	37930000	1	1	1	0	0	0	0	0	0
chr11	38185000	38185000	1	1	0	0	1	0	0	0	0
chr11	38711250	38711250	1	1	0	0	0	0	0	1	0
chr11	38872500	38877500	2	2	1	1	0	0	0	0	0
chr11	39387500	39387500	1	1	0	1	0	0	0	0	0
chr11	39555000	39555000	1	1	0	0	0	0	0	1	0
chr11	39917500	39917500	1	1	0	0	0	0	0	1	0
chr11	40160000	40160000	1	1	0	1	0	0	0	0	0
chr11	40455000	40455000	1	1	0	0	0	0	0	1	0
chr11	41215000	41215000	1	1	0	0	0	1	0	0	0
chr11	41480000	41480000	1	1	1	0	0	0	0	0	0
chr11	42512500	42512500	1	1	1	0	0	0	0	0	0
chr11	42735000	42752500	2	2	1	1	0	0	0	0	0
chr11	43232500	43252500	2	2	0	0	0	1	0	1	0
chr11	43277500	43277500	1	1	0	0	0	0	1	0	0
chr11	43312500	43317500	2	4	2	2	0	0	0	0	0
chr11	43522500	43532500	2	2	1	1	0	0	0	0	0
chr11	43585000	43585000	2	2	1	1	0	0	0	0	0
chr11	43887500	43905000	2	2	1	1	0	0	0	0	0
chr11	44012500	44032500	2	2	0	0	0	0	1	1	0
chr11	44065000	44070000	2	2	0	0	0	0	1	1	0
chr11	44102500	44107500	3	3	1	1	1	0	0	0	0
chr11	44242500	44300000	6	7	1	2	1	0	1	1	1
chr11	44483125	44485000	2	2	0	1	0	0	0	0	1
chr11	44537500	44537500	2	2	0	0	0	0	0	1	1
chr11	44605000	44605000	1	1	0	1	0	0	0	0	0
chr11	44642500	44645000	2	2	1	0	1	0	0	0	0
chr11	44932500	44947500	6	11	2	2	2	0	1	2	2
chr11	45117500	45130000	6	12	2	2	2	0	2	2	2
chr11	45375000	45400000	3	6	2	2	2	0	0	0	0
chr11	45442500	45462500	2	2	0	0	0	0	1	1	0
chr11	45777500	45838750	7	10	2	2	1	1	1	1	2
chr11	45887500	45887500	1	1	0	0	1	0	0	0	0
chr11	46170000	46184375	3	3	0	0	0	0	1	1	1
chr11	46210000	46210000	1	1	0	1	0	0	0	0	0
chr11	46247500	46247500	2	2	1	0	0	0	0	1	0
chr11	46365000	46415000	6	8	1	0	2	1	1	2	1
chr11	46660000	46673125	2	2	0	1	1	0	0	0	0
chr11	46699375	46722500	5	6	2	0	1	0	1	1	1
chr11	46842500	46877500	7	10	2	2	2	1	1	1	1
chr11	47183750	47216250	7	8	1	1	1	1	2	1	1
chr11	47241250	47241250	1	1	0	0	1	0	0	0	0
chr11	47472500	47482500	2	3	0	0	2	0	1	0	0
chr11	47652500	47652500	1	1	0	0	1	0	0	0	0
chr11	47867500	47922500	7	7	1	1	1	1	1	1	1
chr11	48185000	48207500	5	5	1	1	1	0	0	1	1
chr11	48242500	48245000	2	2	0	0	0	1	1	0	0
chr11	48390000	48390000	1	1	0	0	0	1	0	0	0
chr11	48417500	48417500	1	1	0	0	1	0	0	0	0
chr11	48476875	48492500	2	2	0	0	0	0	1	0	1
chr11	48646250	48646250	1	1	0	1	0	0	0	0	0
chr11	49160000	49160000	1	1	0	0	0	1	0	0	0
chr11	49230000	49253750	3	3	0	1	0	0	1	0	1
chr11	49421250	49421250	1	1	0	0	1	0	0	0	0
chr11	50287500	50311250	2	2	0	1	0	1	0	0	0
chr11	50588750	50588750	1	1	0	0	0	1	0	0	0
chr11	50885000	50885000	1	1	0	1	0	0	0	0	0
chr11	51083750	51086250	7	7	1	1	1	1	1	1	1
chr11	52383125	52386250	7	7	1	1	1	1	1	1	1
chr11	53985000	53988750	6	6	1	1	0	1	1	1	1
chr11	55446250	55452500	2	2	1	1	0	0	0	0	0
chr11	55535000	55556250	2	2	1	1	0	0	0	0	0
[truncated: 11,132 more rows]

## Sheet: Legend
chr	Chromosome
start	Start of the boundary
end	End of the boundary
Conservation	Number of cell types in which the boundary is conserved
N. Boundaries	Number of total sub-boundaries from which the boundary was derived (can be > Conservation, since the algorithm can aggregate multiple boundaries from the same cell type)
Ery	Number of sub-boundaries from Erythrocyte
MK	Number of sub-boundaries from Megakariocyte
Mac0	Number of sub-boundaries from Macrophage
Mon	Number of sub-boundaries from Monocyte
nB	Number of sub-boundaries from naïve B-cell
nCD4	Number of sub-boundaries from naïve CD4 T-helper cell
nCD8	Number of sub-boundaries from naïve CD8 T-killer cell
